# Supplementary material for: Tri-methylation of histone H3 lysine 4 facilitates gene expression in ageing cells
Source: eLife. 2018 Oct 2;7:e34081. doi: 10.7554/eLife.34081 (PMC6168286; doi:10.7554/eLife.34081)
Supplement: Supplementary file 1. — S1: Summary of differentially expressed genes determined using DESeq2 S2: Regions of variable copy number excluded from ChIPseq analysis S3: Yeast strains used in this research S4: Oligonucleotides used in this research S5: Plasmids used in this research S6: Probes used in this research S7: Antibodies used in this research. [file elife-34081-supp1.xlsx]

## Sheet: Table S1 - DEseq2 summary
Number of genes significantly differentially expressed at each time point
		log			7.5 hr			24 hr			48 hr
:	up	down	n	up	down	n	up	down	n	up	down	n
wild type vs. pooled COMPASS mutants	53	54	5 vs 8	16	23	5 vs 9	128	261	5 vs 7	191	297	5 vs 8
wild type vs. swd1Δ	56	22	5 vs 4	79	73	5 vs 3	95	136	5 vs 3	163	240	5 vs 4
wild type vs. spp1Δ	142	147	5 vs 5		ND			ND		19	104	5 vs 5
Differentially expressed genes were calculated using DEseq2 with the given number of samples (n)
p value cut-offs were 0.01 for pooled COMPASS mutants and swd1Δ, 0.05 for spp1Δ

## Sheet: Table S2 - excluded regions
Regions excluded from ChIPseq analysis due to varying copy number between log and 48 hour aged
Probe	Chromosome	Start	End	Probe Strand
overrepresented regions
212201..216400	VIII	212201	216400
450340..1078177	XII	450340	1078177
85601..85779	mt	1	85779
telomeres
TEL01L	I	1	801	-
TEL01R	I	229411	230218	+
TEL02L	II	1	6608	-
TEL02R	II	812379	813184	+
TEL03L	III	1	1098	-
TEL03R	III	315783	316620	+
TEL04L	IV	1	904	-
TEL04R	IV	1524625	1531933	+
TEL05L	V	1	6473	-
TEL05R	V	569599	576874	+
TEL06L	VI	1	5530	-
TEL06R	VI	269731	270161	+
TEL07L	VII	1	781	-
TEL07R	VII	1083635	1090940	+
TEL08L	VIII	1	5505	-
TEL08R	VIII	556105	562643	+
TEL09L	IX	1	7784	-
TEL09R	IX	439068	439888	+
TEL10L	X	1	7767	-
TEL10R	X	744902	745751	+
TEL11L	XI	1	807	-
TEL11R	XI	665904	666816	+
TEL12L	XII	1	12085	-
TEL13L	XIII	1	6344	-
TEL13R	XIII	923541	924431	+
TEL14L	XIV	1	7428	-
TEL14R	XIV	783278	784333	+
TEL15L	XV	1	847	-
TEL15R	XV	1083922	1091291	+
TEL16L	XVI	1	7223	-
TEL16R	XVI	942396	948010	+
retrotransposons
YARCTy1-1	I	160238	166162	-
YBLWTy1-1	II	221037	226952	+
YBLWTy2-1	II	29644	35602	+
YBRWTy1-2	II	259578	265494	+
YCLWTy2-1	III	84811	90769	+
YCLWTy5-1	III	1179	4322	+
YDRCTy1-1	IV	645502	651419	-
YDRCTy1-2	IV	878303	884220	-
YDRCTy1-3	IV	987150	992642	-
YDRCTy2-1	IV	513692	519647	-
YDRWTy1-4	IV	1095767	1101692	+
YDRWTy1-5	IV	1206704	1212621	+
YDRWTy2-2	IV	871821	877779	+
YDRWTy2-3	IV	981171	987125	+
YERCTy1-1	V	443397	449320	-
YERCTy1-2	V	492695	498421	-
YFLWTy2-1	VI	137913	143871	+
YGRCTy1-2	VII	561843	567760	-
YGRCTy1-3	VII	817393	823306	-
YGRCTy2-1	VII	568740	574700	-
YGRWTy1-1	VII	535760	541685	+
YGRWTy2-2	VII	811447	817397	+
YGRWTy3-1	VII	707195	712545	+
YHLWTy4-1	VIII	85539	91761	+
YHRCTy1-1	VIII	543610	549637	-
YILWTy3-1	IX	205220	210647	+
YJLWTy4-1	X	197545	203768	+
YJRWTy1-1	X	472463	478384	+
YJRWTy1-2	X	478051	483972	+
YMLWTy1-1	XIII	184170	190083	+
YMLWTy1-2	XIII	196332	202234	+
YMRCTy1-3	XIII	357005	362918	-
YMRCTy1-4	XIII	372697	378622	-
YNLCTy1-1	XIV	96610	102523	-
YNLCTy2-1	XIV	562364	567660	-
YNLWTy1-2	XIV	519163	525062	+
YOLWTy1-1	XV	117703	123628	+
YORCTy2-1	XV	704063	710023	-
YORWTy1-2	XV	594820	600733	+
YORWTy2-2	XV	970286	976244	+
YPLCTy4-1	XVI	436890	443112	-
YPLWTy1-1	XVI	56452	62375	+
YPRCTy1-2	XVI	804645	810562	-
YPRCTy1-4	XVI	850629	856554	-
YPRWTy1-3	XVI	844412	850340	+

## Sheet: Table S3 - Strains
Strains used in this study
Strain number	Strain name	Genotype	Species	Reference
UCC5179	MEP - WT a haploid	MAT a ade2::hisG his3 leu2 lys2 ura3ΔO trp1Δ63 hoD::SCW11pr-Cre-EBD78-NatMX loxP-UBC9-loxP-LEU2 loxP-CDC20-Intron-loxP-HPHMX	S. cerevisiae S288C	Lindstrom and Gottschling (2009)
UCC5181	MEP - WT α haploid	MAT α ade2::hisG his3 leu2 met15Δ::ADE2 ura3ΔO trp1Δ63 hoD::SCW11pr-Cre-EBD78-NatMX loxP-UBC9-loxP-LEU2 loxP-CDC20-Intron-loxP-HPHMX	S. cerevisiae S288C	Lindstrom and Gottschling (2009)
YCC496	MEP - WT diploid	MATa/MATα ade2::hisG his3 leu2 lys2 met15Δ::ADE2 ura3ΔO trp1Δ63 hoD::SCW11pr-Cre-EBD78-NatMX loxP-UBC9-loxP-LEU2 loxP-CDC20-Intron-loxP-HPHMX	S. cerevisiae S288C	Lindstrom and Gottschling (2009)
YQG48	MEP - swd1Δ diploid	MATa/α ade2::hisG his3 leu2 lys2/+ met15Δ::ADE2/+ ura3ΔO trp1Δ63 hoD::SCW11pr-Cre-EBD78-NatMX loxP-UBC9-loxP-LEU2 loxP-CDC20-Intron-loxP-HPHMX swd1Δ:kanMX6	S. cerevisiae S288C	this study
YCC526	MEP - spp1Δ diploid	MATa/MATα ade2::hisG his3 leu2 lys2/+ met15Δ::ADE2/+ ura3ΔO trp1Δ63 hoD::SCW11pr-Cre-EBD78-NatMX loxP-UBC9-loxP-LEU2 loxP-CDC20-Intron-loxP-HPHMX spp1::KanMX6	S. cerevisiae S288C	this study
YCC559	MEP - set1H1017L diploid	MATa/MATα ade2::hisG his3 leu2 lys2/+ met15Δ::ADE2/+ ura3ΔO trp1Δ63 hoD::SCW11pr-Cre-EBD78-NatMX loxP-UBC9-loxP-LEU2 loxP-CDC20-Intron-loxP-HPHMX set1::set1H1017L	S. cerevisiae S288C	this study
YJH1222	MEP dot1Δ diploid	MATa/MATα ade2::hisG his3 leu2 lys2/+ met15Δ::ADE2/+ ura3ΔO trp1Δ63 hoD::SCW11pr-Cre-EBD78-NatMX loxP-UBC9-loxP-LEU2 loxP-CDC20-Intron-loxP-HPHMX dot1::TRP1	S. cerevisiae S288C	this study
YJH1227	MEP swd1Δdot1Δ diploid	MATa/MATα ade2::hisG his3 leu2 lys2/+ met15Δ::ADE2/+ ura3ΔO trp1Δ63 hoD::SCW11pr-Cre-EBD78-NatMX loxP-UBC9-loxP-LEU2 loxP-CDC20-Intron-loxP-HPHMX swd1Δ:kan dot1::TRP1	S. cerevisiae S288C	this study
YJH2	WT BY4741 - haploid	MATa his3Δ1 leu2Δ0 met15Δ0 ura3Δ0	S. cerevisiae BY4741	Brachmann et al (1998)
YJH317	swd1Δ - haploid	MATa his3Δ1 leu2Δ0 met15Δ0 ura3Δ0 swd1Δ::KanMX6	S. cerevisiae BY4741	Giaever et al (2002)
YJH234	spp1Δ - haploid	MATa his3Δ1 leu2Δ0 met15Δ0 ura3Δ0 spp1Δ::KanMX6	S. cerevisiae BY4741	Giaever et al (2002)
YJH1191	H3 WT	MATa his3Δ200 leu2Δ0 lys2Δ0 trp1Δ63 ura3Δ0 met15Δ0 can1::MFA1pr-HIS3 hht1-hhf1::NatMX4 hht2-hhf2::[HHTS-HHFS]*-URA3	S.cerevisiae S288C	Dai et al. (2008)
YJH1192	H3K4A - haploid	MATa his3Δ200 leu2Δ0 lys2Δ0 trp1Δ63 ura3Δ0 met15Δ0 can1::MFA1pr-HIS3 hht1-hhf1::NatMX4 hht2-hhf2::[H3K4A-HHFS]*-URA3	S.cerevisiae S288C	Dai et al. (2008)
YJH1193	H3K4R - haploid	MATa his3Δ200 leu2Δ0 lys2Δ0 trp1Δ63 ura3Δ0 met15Δ0 can1::MFA1pr-HIS3 hht1-hhf1::NatMX4 hht2-hhf2::[H3K4R-HHFS]*-URA3	S.cerevisiae S288C	Dai et al. (2008)
YMK69	MEPa H3K4->A hht1-hhf1Δ	MAT a ade2::hisG his3 leu2 lys2 ura3DO trp1D63 hoD::SCW11pr-Cre-EBD78-NatMX loxP-UBC9-loxP-LEU2 loxP-CDC20-Intron-loxP-HPHMX hht2K4->A hht1-hhf1::URA3	S.cerevisiae S288C	this study
YMK70	MEPa H3K4->R HHT1-HHF1Δ	MAT a ade2::hisG his3 leu2 lys2 ura3DO trp1D63 hoD::SCW11pr-Cre-EBD78-NatMX loxP-UBC9-loxP-LEU2 loxP-CDC20-Intron-loxP-HPHMX hht2K4->R hht1-hhf1::URA3	S.cerevisiae S288C	this study
YMK73	MEPa HHT1-HHF1Δ	MAT a ade2::hisG his3 leu2 lys2 ura3DO trp1D63 hoD::SCW11pr-Cre-EBD78-NatMX loxP-UBC9-loxP-LEU2 loxP-CDC20-Intron-loxP-HPHMX hht1-hhf1::URA3	S.cerevisiae S288C	this study

## Sheet: Table S4 - Oligonucleotides
Primers used in this study
Primer number	Primer name		Sequence	Primer use
OJH391	mx4-6f		CCTCGACATCATCTGCCCAGAT	genotyping
OCC4	URA3 F12		GCTGGGAAGCATATTTGAGAAG	genotyping
OJH571	TRP1 F1		GGAGACAAATGGTGTAAAAGACTCT	genotyping
OCC311	SPP1 F1 UP45		GAAAAGGCTACTTCGACCTCAATAATTTCTCAGCCTATCTTTCTACGGATCCCCGGGTTAATTAA	SPP1 deletion
OCC312	SPP1 R1 DN45		TATATATATATGTAGAAACTGATATTTGATTAGGCTCCAACGCCGGAATTCGAGCTCGTTTAAAC	SPP1 deletion
OCC567	SPP1 C		TGGAAGTATATTTGGGATGGTTAGA	SPP1 genotyping
OCC566	SPP1 D		TCTTCTGCAATATCTAAAGTGCTCA	SPP1 genotyping
OCC337	SET1 F1 UP45 DP		ACACGGTTATTGATGCCACCAAGAAAGGTGGTATAGCCCGTTTCATTAATTAGGGATAACAGGGTAATCCGCGCGTTGGCCGATTCAT	Delitto Perfetto CORE Casette
OCC338	SET1 R1 DN45 DP		CTTCTCCCGCCAACCTTTATAATCTTTGCCGTACAATTTGGATCACAACATTCGTACGCTGCAGGTCGAC	Delitto Perfetto CORE Casette
OCC339	SET1 F1 IRO		CCGCCAACCTTTATAATCTTTGCCGTACAATTTGGATCACAACAAAGATTAATGAAACGGGCTATACCACCTTTCTTGGTGGCATCAATA	to introduce H1017L mutation
OCC340	SET1 R1 IRO		TATTGATGCCACCAAGAAAGGTGGTATAGCCCGTTTCATTAATCTTTGTTGTGATCCAAATTGTACGGCAAAGATTATAAAGGTTGGCGG	to introduce H1017L mutation
OJH230	SET1 F1		CGGAATCTGAGCTGCTATCAC	set1 H1027L genotyping
OJH237	SET1 R1		GGTAGCCTAAAGAAATGCTTCATC	set1 H1027L genotyping
OCC342	pGSK GAL1		GCTCTTTACATTTCCACAACATA	set1 H1027L genotyping
OCC341	pGSK KIURA3		GCTCACAATTCCACACAACAT	set1 H1027L genotyping
OCC377	HHT2 F1 UP50DP		CCAGAACTAAACAAACAGCTAGAAAATCCACTGGTGGTAAAGCCCCAAGATAGGGATAACAGGGTAATCCGCGCGTTGGCCGATTCAT	Delitto Perfetto CORE Casette
OCC378	HTT2 R1 DN50DP		ACACCACCGGTAGATGGGGCGGATTTTCTGGCAGCCTTGGAGGCTAATTGTTCGTACGCTGCAGGTCGAC	Delitto Perfetto CORE Casette
OCC341	pGSK KlURA3		GCTCACAATTCCACACAACAT	genotyping
OCC376	HHT2 R1		GCCAATTTGATATCCTTCTTTT	genotyping
OCC342	pGSK GAL1		GCTCTTTACATTTCCACAACATA	genotyping
OCC375	HHT2 F1		CTAGAAAATCCACTGGTGGTAAA	genotyping
OCC379	HHT2 F1 IROA		CTAAACAAACAGCTAGAAAATCCACTGGTGGTAAAGCCCCAAGAGCACAATTAGCCTCCAAGGCTGCCAGAAAATCCGCCCCATCTACCG	Introduction of mutation A
OCC380	HHT2 R1 IROA		CGGTAGATGGGGCGGATTTTCTGGCAGCCTTGGAGGCTAATTGTGCTCTTGGGGCTTTACCACCAGTGGATTTTCTAGCTGTTTGTTTAG	Introduction of mutation A
OCC381	HHT2 F1 IROR		CTAAACAAACAGCTAGAAAATCCACTGGTGGTAAAGCCCCAAGAAGACAATTAGCCTCCAAGGCTGCCAGAAAATCCGCCCCATCTACCG	Introduction of mutation R
OCC382	HHT2 R1 IROR		CGGTAGATGGGGCGGATTTTCTGGCAGCCTTGGAGGCTAATTGTCTTCTTGGGGCTTTACCACCAGTGGATTTTCTAGCTGTTTGTTTAG	Introduction of mutation R
OCC383	HHF1-HHT1 F1 UP45		AAATATTTGCTTGTTGTTACCGTTTTCTTAGAATTAGCTAAACGGATCCCCGGGTTAATTAA	HHT1-HHF1 Deletion
OCC384	HHF1-HHT1 R1 DN45		TGTGTTTTTGTTCGTTTTTTACTAAAACTGATGACAATCAACAAAGAATTCGAGCTCGTTTAAAC	HHT1-HHF1 Deletion
OCC373	HTT1 F1		CCTTGACTTTTAGCGTGGAAG	genotyping
OCC374	HHT1 R1		CCACATGGAAAGCCATAAATC	genotyping
OJH1524	DOT1 F1 UP45		GGTCACCAGTAATTGTGCGCTTTGGTTACATTTTGTTGTACAGTACGGATCCCCGGGTTAATTAAG	DOT1 deletion
OJH1525	DOT1 R1 DN45		CTACTTAGTTATTCATACTCATCGTTAAAAGCCGTTCAAAGTGCCGAATTCGAGCTCGTTTAAAC	DOT1 deletion
OJH1526	DOT1 C		GGGTCGCTGAACTAATTCCT	DOT1 genotyping
OJH1527	DOT1 D		TCGCATATTGCTACTTTTTAGCT	DOT1 genotyping
OJH107	HST1 F1 UP45		CACTTCTCTTCTTTTTTGTTGTTTTTGTGAGAAAAAAAAATCTAACGGATCCCCGGGTTAATTAA	HST1 deletion
OJH108	HST1 R1 DN45		TACATGAATGAAATGCTCGAATATATGCAATAGCAGCGGTATACTGAATTCGAGCTCGTTTAAAC	HST1 deletion
OJH105	HST1 C		CCTATGAGTAATGGCAATAATACGG	HST1 genotyping
OJH106	HST1 D		CGCCTAAATGATACTAAATTGATGG	HST1 genotyping
OJH1477	BNA4 F1		TGAATCAGTGGCCATTATAGGT	RNA probe
OJH1478	BNA4 R1 T7		GGATCCTAATACGACTCACTATAGGGAGAGGA GCTCCGTCACAACCTATGACA	RNA probe
OJH1479	BNA7 F1		GAGGCTGTCGTGAATATGTCA	RNA probe
OJH1480	BNA7 R1 T7		GGATCCTAATACGACTCACTATAGGGAGAGGA CAATCATACTCTGGGTATTCTACCA	RNA probe
OJH1481	BNA6 F1		CACTTATTGCCCGTTAATGGA	RNA probe
OJH1482	BNA6 R1 T7		GGATCCTAATACGACTCACTATAGGGAGAGGA AGCATGACCATAGAGGAAAGGT	RNA probe
OJH1483	BNA5 F1		GGTAATTATGGAGAAAGCTTTGGA	RNA probe
OJH1484	BNA5 R1 T7		GGATCCTAATACGACTCACTATAGGGAGAGGA GATTTACCTCTATGGTATCCAGGAT	RNA probe
OJH1548	BNA1 F1		CACCAATTAATATCGACAAATGGT	RNA probe
OJH1549	BNA1 R1 T7		GGATCCTAATACGACTCACTATAGGGAGAGGA TGCGTAGTTTAACGTCTTGCA	RNA probe

## Sheet: Table S5 - Plasmids
Plasmids used and generated in this study.
Plasmid	Plasmid name	Description	Reference
number
pJH27	pFA6a KanMX6		Longtine et al. (1998)
pJH9	pFA6a TRP1		Longtine et al. (1998)
pJH73	pFA6a URA3		Houseley and Tollervey (2011)
pJH320	pGSKU	CORE-I-SceI cassettes with KIURA3 as counterselectable marker, with kanMX4 as a reporter marker and with GAL1-I-SceI for the induction of DSB	Storici and Resnick (2006)

## Sheet: Table S6 - Probes
Probes used in this study.
Probe name (target)	Description
BNA 4	PCR product OJH1477-OJH1478 transcribed with T7 RNA polymerase.
BNA 7	PCR product OJH1479-OJH1480 transcribed with T7 RNA polymerase.
BNA 6	PCR product OJH1481-OJH1482 transcribed with T7 RNA polymerase.
BNA 5	PCR product OJH1483-OJH1484 transcribed with T7 RNA polymerase.
BNA 1	PCR product OJH1548-OJH1549 transcribed with T7 RNA polymerase.

## Sheet: Table S7 - Antibodies
Antibodies used in this study.
Antibody	Manufacturer	Western blotting Dilution	ChIP Dilution
PGK1	Invitrogen (459250)	1/15000
H3	Cell Signalling Technologies, 14269	1/10000
H3	Cell Signalling Technologies, 2650		1/50
H3K4me1	Cell Signalling Technologies, 5326	1/1000
H3K4me2	Millipore, 07-030	1/10000
H3K4me3	Cell Signalling Technologies, 9751	1/1000	1/50
