# Supplementary material for: Tri-methylation of histone H3 lysine 4 facilitates gene expression in ageing cells
Source: eLife. 2018 Oct 2;7:e34081. doi: 10.7554/eLife.34081 (PMC6168286; doi:10.7554/eLife.34081)
Supplement: Supplementary file 2. — Only the Process Ontology is presented (as in the figures), the data here is the full output from GOrilla (cbl-gorilla.cs.technion.ac.il) with a P-value threshold of 0.001. However, only GO hits with an FDR-corrected q-value of <0.05 were considered significant in the final analysis. [file elife-34081-supp2.xlsx]

## Sheet: H3 and GAL filtered (Fig. 1E)
GO Term	Description	P-value	FDR q-value	Enrichment	N	B	n	b	Genes
GO:0071852	fungal-type cell wall organization or biogenesis	4.29e-08	0.000218	4.39	5838	172	147	19	[YPS1 - yps1p, KRE9 - kre9p, KRE6 - kre6p, KRE1 - kre1p, DFG5 - dfg5p, BAR1 - bar1p, EXG1 - exg1p, CCW14 - ccw14p, SLT2 - slt2p, MSB2 - msb2p, CHS3 - chitin synthase chs3, BGL2 - bgl2p, CHS1 - chitin synthase chs1, PUN1 - pun1p, FLC1 - flc1p, SKN1 - skn1p, TIP1 - tip1p, RIM21 - rim21p, CIS3 - cis3p]
GO:0071554	cell wall organization or biogenesis	1.21e-07	0.000308	3.76	5838	222	147	21	[YPS1 - yps1p, KRE6 - kre6p, KRE9 - kre9p, KRE1 - kre1p, DFG5 - dfg5p, BAR1 - bar1p, EXG1 - exg1p, MSB2 - msb2p, SLT2 - slt2p, CCW14 - ccw14p, CHS3 - chitin synthase chs3, BGL2 - bgl2p, CHS1 - chitin synthase chs1, PUN1 - pun1p, FLC1 - flc1p, SKN1 - skn1p, SCW10 - scw10p, TIP1 - tip1p, RIM21 - rim21p, RCR1 - rcr1p, CIS3 - cis3p]
GO:0071555	cell wall organization	4.38e-06	0.00744	3.4	5838	210	147	18	[YPS1 - yps1p, KRE6 - kre6p, KRE9 - kre9p, KRE1 - kre1p, DFG5 - dfg5p, BAR1 - bar1p, EXG1 - exg1p, MSB2 - msb2p, CCW14 - ccw14p, CHS3 - chitin synthase chs3, BGL2 - bgl2p, CHS1 - chitin synthase chs1, PUN1 - pun1p, SCW10 - scw10p, SKN1 - skn1p, TIP1 - tip1p, RCR1 - rcr1p, CIS3 - cis3p]
GO:0045229	external encapsulating structure organization	4.38e-06	0.00558	3.4	5838	210	147	18	[YPS1 - yps1p, KRE6 - kre6p, KRE9 - kre9p, KRE1 - kre1p, DFG5 - dfg5p, BAR1 - bar1p, EXG1 - exg1p, MSB2 - msb2p, CCW14 - ccw14p, CHS3 - chitin synthase chs3, BGL2 - bgl2p, CHS1 - chitin synthase chs1, PUN1 - pun1p, SCW10 - scw10p, SKN1 - skn1p, TIP1 - tip1p, RCR1 - rcr1p, CIS3 - cis3p]
GO:0031505	fungal-type cell wall organization	7.83e-06	0.00799	3.79	5838	157	147	15	[KRE6 - kre6p, YPS1 - yps1p, KRE9 - kre9p, KRE1 - kre1p, BAR1 - bar1p, EXG1 - exg1p, CCW14 - ccw14p, MSB2 - msb2p, CHS3 - chitin synthase chs3, BGL2 - bgl2p, CHS1 - chitin synthase chs1, PUN1 - pun1p, SKN1 - skn1p, TIP1 - tip1p, CIS3 - cis3p]
GO:0042546	cell wall biogenesis	6.22e-05	0.0528	11.03	5838	18	147	5	[KRE9 - kre9p, FLC1 - flc1p, DFG5 - dfg5p, SLT2 - slt2p, RIM21 - rim21p]
GO:0007186	G-protein coupled receptor signaling pathway	0.000145	0.106	7.22	5838	33	147	6	[STE2 - ste2p, MFA2 - mfa2p, RGS2 - rgs2p, FUS3 - fus3p, FAR1 - far1p, GPA1 - gpa1p]
GO:0009272	fungal-type cell wall biogenesis	0.000317	0.202	11.35	5838	14	147	4	[FLC1 - flc1p, DFG5 - dfg5p, SLT2 - slt2p, RIM21 - rim21p]
GO:0000750	pheromone-dependent signal transduction involved in conjugation with cellular fusion	0.000406	0.23	7.64	5838	26	147	5	[STE2 - ste2p, MFA2 - mfa2p, FUS3 - fus3p, FAR1 - far1p, GPA1 - gpa1p]
GO:0072488	ammonium transmembrane transport	0.000424	0.216	10.59	5838	15	147	4	[TPO2 - tpo2p, MEP1 - mep1p, MEP3 - mep3p, TPO3 - tpo3p]
GO:0032005	signal transduction involved in conjugation with cellular fusion	0.000488	0.226	7.35	5838	27	147	5	[STE2 - ste2p, MFA2 - mfa2p, FUS3 - fus3p, FAR1 - far1p, GPA1 - gpa1p]
GO:0006078	(1->6)-beta-D-glucan biosynthetic process	0.000508	0.216	17.02	5838	7	147	3	[KRE9 - kre9p, KRE6 - kre6p, SKN1 - skn1p]
GO:0006077	(1->6)-beta-D-glucan metabolic process	0.000508	0.199	17.02	5838	7	147	3	[KRE6 - kre6p, KRE9 - kre9p, SKN1 - skn1p]
GO:0007050	cell cycle arrest	0.000798	0.291	14.89	5838	8	147	3	[OPY2 - opy2p, FUS3 - fus3p, FAR1 - far1p]

## Sheet: wt age 1 (Fig 1S2A)
GO Term	Description	P-value	FDR q-value	Enrichment	N	B	n	b	Genes
GO:0045851	pH reduction	3.31e-08	0.000169	14.78	5838	27	117	8	[VMA8 - vma8p, VMA10 - vma10p, VMA4 - vma4p, VMA16 - vma16p, VMA3 - vma3p, VMA11 - vma11p, VMA6 - vma6p, SKP1 - skp1p]
GO:0007035	vacuolar acidification	3.31e-08	8.43e-05	14.78	5838	27	117	8	[VMA8 - vma8p, VMA10 - vma10p, VMA4 - vma4p, VMA16 - vma16p, VMA3 - vma3p, VMA11 - vma11p, VMA6 - vma6p, SKP1 - skp1p]
GO:0051452	intracellular pH reduction	3.31e-08	5.62e-05	14.78	5838	27	117	8	[VMA8 - vma8p, VMA10 - vma10p, VMA4 - vma4p, VMA16 - vma16p, VMA3 - vma3p, VMA11 - vma11p, VMA6 - vma6p, SKP1 - skp1p]
GO:0030641	regulation of cellular pH	1.87e-07	0.000238	12.1	5838	33	117	8	[VMA8 - vma8p, VMA10 - vma10p, VMA4 - vma4p, VMA16 - vma16p, VMA3 - vma3p, VMA11 - vma11p, VMA6 - vma6p, SKP1 - skp1p]
GO:0051453	regulation of intracellular pH	1.87e-07	0.000191	12.1	5838	33	117	8	[VMA8 - vma8p, VMA10 - vma10p, VMA4 - vma4p, VMA16 - vma16p, VMA3 - vma3p, VMA11 - vma11p, VMA6 - vma6p, SKP1 - skp1p]
GO:0006885	regulation of pH	3.88e-07	0.000329	11.09	5838	36	117	8	[VMA8 - vma8p, VMA10 - vma10p, VMA4 - vma4p, VMA16 - vma16p, VMA3 - vma3p, VMA11 - vma11p, VMA6 - vma6p, SKP1 - skp1p]
GO:0030004	cellular monovalent inorganic cation homeostasis	1.65e-06	0.0012	9.28	5838	43	117	8	[VMA8 - vma8p, VMA10 - vma10p, VMA4 - vma4p, VMA16 - vma16p, VMA3 - vma3p, VMA11 - vma11p, SKP1 - skp1p, VMA6 - vma6p]
GO:0015988	energy coupled proton transmembrane transport, against electrochemical gradient	2.1e-06	0.00134	20.79	5838	12	117	5	[VMA4 - vma4p, VMA16 - vma16p, VMA3 - vma3p, VMA11 - vma11p, VMA6 - vma6p]
GO:0015991	ATP hydrolysis coupled proton transport	2.1e-06	0.00119	20.79	5838	12	117	5	[VMA4 - vma4p, VMA16 - vma16p, VMA3 - vma3p, VMA11 - vma11p, VMA6 - vma6p]
GO:0055067	monovalent inorganic cation homeostasis	3.35e-06	0.00171	8.49	5838	47	117	8	[VMA8 - vma8p, VMA10 - vma10p, VMA4 - vma4p, VMA16 - vma16p, VMA3 - vma3p, VMA11 - vma11p, SKP1 - skp1p, VMA6 - vma6p]
GO:0009165	nucleotide biosynthetic process	8.77e-06	0.00406	5.08	5838	108	117	11	[TRX2 - trx2p, ADE1 - phosphoribosylaminoimidazolesuccinocarboxamide synthase, ADO1 - ado1p, ADE13 - adenylosuccinase ade13, PRS2 - ribose phosphate diphosphokinase subunit prs2, FCY1 - cytosine deaminase, DFR1 - dihydrofolate reductase, PRS1 - ribose phosphate diphosphokinase subunit prs1, TRX1 - trx1p, ADE8 - phosphoribosylglycinamide formyltransferase, ADE3 - trifunctional formate-tetrahydrofo…
GO:1901293	nucleoside phosphate biosynthetic process	1.05e-05	0.00445	4.99	5838	110	117	11	[TRX2 - trx2p, ADE1 - phosphoribosylaminoimidazolesuccinocarboxamide synthase, ADO1 - ado1p, ADE13 - adenylosuccinase ade13, PRS2 - ribose phosphate diphosphokinase subunit prs2, FCY1 - cytosine deaminase, DFR1 - dihydrofolate reductase, PRS1 - ribose phosphate diphosphokinase subunit prs1, TRX1 - trx1p, ADE3 - trifunctional formate-tetrahydrofolate ligase/methenyltetrahydrofolate cyclohydrolase/…
GO:0090150	establishment of protein localization to membrane	4.4e-05	0.0172	5.28	5838	85	117	9	[TIM9 - tim9p, BTT1 - btt1p, SAM35 - sam35p, AST1 - ast1p, EGD1 - egd1p, VPS74 - vps74p, PDR17 - pdr17p, EGD2 - egd2p, GET1 - get1p]
GO:0072657	protein localization to membrane	4.49e-05	0.0163	4.71	5838	106	117	10	[TIM9 - tim9p, BTT1 - btt1p, SAM35 - sam35p, AST1 - ast1p, EGD1 - egd1p, VPS74 - vps74p, GET1 - get1p, PDR17 - pdr17p, EGD2 - egd2p, SEC4 - sec4p]
GO:0090407	organophosphate biosynthetic process	5.25e-05	0.0178	3.23	5838	232	117	15	[ADE1 - phosphoribosylaminoimidazolesuccinocarboxamide synthase, PER1 - per1p, ADO1 - ado1p, ADE13 - adenylosuccinase ade13, SCS2 - scs2p, GEP4 - gep4p, TRX1 - trx1p, TRX2 - trx2p, PDR17 - pdr17p, PRS2 - ribose phosphate diphosphokinase subunit prs2, FCY1 - cytosine deaminase, DFR1 - dihydrofolate reductase, PRS1 - ribose phosphate diphosphokinase subunit prs1, ADE8 - phosphoribosylglycinamide fo…
GO:0006457	protein folding	5.28e-05	0.0168	4.62	5838	108	117	10	[BTT1 - btt1p, EMC6 - emc6p, EMC3 - emc3p, SNL1 - snl1p, EGD1 - egd1p, FPR1 - peptidylprolyl isomerase fpr1, EGD2 - egd2p, GIM3 - gim3p, CAJ1 - caj1p, GSF2 - gsf2p]
GO:0030003	cellular cation homeostasis	6.74e-05	0.0202	4.1	5838	134	117	11	[VMA8 - vma8p, VMA10 - vma10p, VMA4 - vma4p, VMA16 - vma16p, VMA3 - vma3p, VMA11 - vma11p, GGC1 - ggc1p, PER1 - per1p, SOD1 - sod1p, SKP1 - skp1p, VMA6 - vma6p]
GO:0045047	protein targeting to ER	0.000139	0.0395	9.6	5838	26	117	5	[BTT1 - btt1p, EGD1 - egd1p, EGD2 - egd2p, SEC11 - sec11p, SPC1 - spc1p]
GO:0019725	cellular homeostasis	0.000155	0.0415	3.26	5838	199	117	13	[VMA16 - vma16p, PER1 - per1p, SOD1 - sod1p, VMA6 - vma6p, TRX1 - trx1p, SKP1 - skp1p, VMA8 - vma8p, VMA4 - vma4p, VMA10 - vma10p, TRX2 - trx2p, VMA3 - vma3p, VMA11 - vma11p, GGC1 - ggc1p]
GO:1902600	hydrogen ion transmembrane transport	0.000156	0.0398	5.92	5838	59	117	7	[VMA8 - vma8p, VMA10 - vma10p, VMA4 - vma4p, VMA16 - vma16p, VMA3 - vma3p, VMA11 - vma11p, VMA6 - vma6p]
GO:0006873	cellular ion homeostasis	0.000166	0.0402	3.71	5838	148	117	11	[VMA8 - vma8p, VMA10 - vma10p, VMA4 - vma4p, VMA16 - vma16p, VMA3 - vma3p, VMA11 - vma11p, GGC1 - ggc1p, PER1 - per1p, SOD1 - sod1p, SKP1 - skp1p, VMA6 - vma6p]
GO:0098771	inorganic ion homeostasis	0.000166	0.0383	3.71	5838	148	117	11	[VMA8 - vma8p, VMA10 - vma10p, VMA4 - vma4p, VMA16 - vma16p, VMA3 - vma3p, VMA11 - vma11p, GGC1 - ggc1p, PER1 - per1p, SOD1 - sod1p, SKP1 - skp1p, VMA6 - vma6p]
GO:0072599	establishment of protein localization to endoplasmic reticulum	0.000168	0.0373	9.24	5838	27	117	5	[BTT1 - btt1p, EGD1 - egd1p, EGD2 - egd2p, SEC11 - sec11p, SPC1 - spc1p]
GO:0009156	ribonucleoside monophosphate biosynthetic process	0.000193	0.0411	5.73	5838	61	117	7	[ADE1 - phosphoribosylaminoimidazolesuccinocarboxamide synthase, ADO1 - ado1p, ADE13 - adenylosuccinase ade13, PRS2 - ribose phosphate diphosphokinase subunit prs2, PRS1 - ribose phosphate diphosphokinase subunit prs1, FCY1 - cytosine deaminase, ADE8 - phosphoribosylglycinamide formyltransferase]
GO:0055080	cation homeostasis	0.000222	0.0453	3.59	5838	153	117	11	[VMA8 - vma8p, VMA10 - vma10p, VMA4 - vma4p, VMA16 - vma16p, VMA3 - vma3p, VMA11 - vma11p, GGC1 - ggc1p, PER1 - per1p, SOD1 - sod1p, SKP1 - skp1p, VMA6 - vma6p]
GO:0051083	'de novo' cotranslational protein folding	0.000259	0.0508	21.38	5838	7	117	3	[BTT1 - btt1p, EGD1 - egd1p, EGD2 - egd2p]
GO:0009124	nucleoside monophosphate biosynthetic process	0.000262	0.0495	5.46	5838	64	117	7	[ADE1 - phosphoribosylaminoimidazolesuccinocarboxamide synthase, ADO1 - ado1p, ADE13 - adenylosuccinase ade13, PRS2 - ribose phosphate diphosphokinase subunit prs2, PRS1 - ribose phosphate diphosphokinase subunit prs1, FCY1 - cytosine deaminase, ADE8 - phosphoribosylglycinamide formyltransferase]
GO:0070972	protein localization to endoplasmic reticulum	0.000332	0.0605	8.05	5838	31	117	5	[BTT1 - btt1p, EGD1 - egd1p, EGD2 - egd2p, SEC11 - sec11p, SPC1 - spc1p]
GO:0009987	cellular process	0.000349	0.0613	1.16	5838	4509	117	105	[NSA2 - nsa2p, SNL1 - snl1p, DSE1 - dse1p, ARO2 - bifunctional chorismate synthase/riboflavin reductase [nad(p)h] aro2, HHT2 - hht2p, KRR1 - krr1p, VOA1 - voa1p, HTA1 - hta1p, VMA21 - vma21p, HTB1 - htb1p, SCS2 - scs2p, RPL37B - ribosomal 60s subunit protein l37b, ETT1 - ett1p, EMC3 - emc3p, VMA4 - vma4p, GLE2 - gle2p, EGD1 - egd1p, LSM4 - lsm4p, RSA3 - rsa3p, PRS2 - ribose phosphate diphosphokin…
GO:0055082	cellular chemical homeostasis	0.000366	0.0621	3.39	5838	162	117	11	[VMA8 - vma8p, VMA10 - vma10p, VMA4 - vma4p, VMA16 - vma16p, VMA3 - vma3p, VMA11 - vma11p, GGC1 - ggc1p, PER1 - per1p, SOD1 - sod1p, SKP1 - skp1p, VMA6 - vma6p]
GO:0006890	retrograde vesicle-mediated transport, Golgi to ER	0.000388	0.0637	7.8	5838	32	117	5	[TRX2 - trx2p, VPS74 - vps74p, GET1 - get1p, RER1 - rer1p, TRX1 - trx1p]
GO:0080058	protein deglutathionylation	0.000398	0.0634	49.9	5838	2	117	2	[TRX2 - trx2p, TRX1 - trx1p]
GO:0009117	nucleotide metabolic process	0.000422	0.0651	3.12	5838	192	117	12	[TRX2 - trx2p, MDH3 - malate dehydrogenase mdh3, ADE1 - phosphoribosylaminoimidazolesuccinocarboxamide synthase, ADO1 - ado1p, ADE13 - adenylosuccinase ade13, PRS2 - ribose phosphate diphosphokinase subunit prs2, FCY1 - cytosine deaminase, PRS1 - ribose phosphate diphosphokinase subunit prs1, DFR1 - dihydrofolate reductase, TRX1 - trx1p, ADE8 - phosphoribosylglycinamide formyltransferase, ADE3 - …
GO:0099132	ATP hydrolysis coupled cation transmembrane transport	0.00045	0.0674	7.56	5838	33	117	5	[VMA4 - vma4p, VMA16 - vma16p, VMA3 - vma3p, VMA11 - vma11p, VMA6 - vma6p]
GO:0006753	nucleoside phosphate metabolic process	0.000509	0.0741	3.05	5838	196	117	12	[TRX2 - trx2p, MDH3 - malate dehydrogenase mdh3, ADE1 - phosphoribosylaminoimidazolesuccinocarboxamide synthase, ADO1 - ado1p, ADE13 - adenylosuccinase ade13, PRS2 - ribose phosphate diphosphokinase subunit prs2, FCY1 - cytosine deaminase, PRS1 - ribose phosphate diphosphokinase subunit prs1, DFR1 - dihydrofolate reductase, TRX1 - trx1p, ADE3 - trifunctional formate-tetrahydrofolate ligase/methen…
GO:0050801	ion homeostasis	0.000525	0.0743	3.25	5838	169	117	11	[VMA8 - vma8p, VMA10 - vma10p, VMA4 - vma4p, VMA16 - vma16p, VMA3 - vma3p, VMA11 - vma11p, GGC1 - ggc1p, PER1 - per1p, SOD1 - sod1p, SKP1 - skp1p, VMA6 - vma6p]
GO:0046390	ribose phosphate biosynthetic process	0.000592	0.0816	4.78	5838	73	117	7	[ADE1 - phosphoribosylaminoimidazolesuccinocarboxamide synthase, ADO1 - ado1p, ADE13 - adenylosuccinase ade13, PRS2 - ribose phosphate diphosphokinase subunit prs2, PRS1 - ribose phosphate diphosphokinase subunit prs1, FCY1 - cytosine deaminase, ADE8 - phosphoribosylglycinamide formyltransferase]
GO:0006620	posttranslational protein targeting to endoplasmic reticulum membrane	0.000603	0.0809	16.63	5838	9	117	3	[BTT1 - btt1p, EGD1 - egd1p, EGD2 - egd2p]
GO:0006189	'de novo' IMP biosynthetic process	0.000603	0.0789	16.63	5838	9	117	3	[ADE1 - phosphoribosylaminoimidazolesuccinocarboxamide synthase, ADE13 - adenylosuccinase ade13, ADE8 - phosphoribosylglycinamide formyltransferase]
GO:0015992	proton transport	0.000717	0.0913	4.07	5838	98	117	8	[VMA8 - vma8p, VMA10 - vma10p, VMA4 - vma4p, VMA16 - vma16p, VMA3 - vma3p, VMA11 - vma11p, ANT1 - ant1p, VMA6 - vma6p]
GO:0006818	hydrogen transport	0.000767	0.0953	4.03	5838	99	117	8	[VMA8 - vma8p, VMA10 - vma10p, VMA4 - vma4p, VMA16 - vma16p, VMA3 - vma3p, VMA11 - vma11p, ANT1 - ant1p, VMA6 - vma6p]
GO:0099131	ATP hydrolysis coupled ion transmembrane transport	0.000775	0.094	6.74	5838	37	117	5	[VMA4 - vma4p, VMA16 - vma16p, VMA3 - vma3p, VMA11 - vma11p, VMA6 - vma6p]
GO:0090662	ATP hydrolysis coupled transmembrane transport	0.000775	0.0918	6.74	5838	37	117	5	[VMA4 - vma4p, VMA16 - vma16p, VMA3 - vma3p, VMA11 - vma11p, VMA6 - vma6p]
GO:0019637	organophosphate metabolic process	0.000957	0.111	2.31	5838	368	117	17	[MDH3 - malate dehydrogenase mdh3, ADE1 - phosphoribosylaminoimidazolesuccinocarboxamide synthase, MET22 - met22p, PER1 - per1p, ADO1 - ado1p, ADE13 - adenylosuccinase ade13, SCS2 - scs2p, GEP4 - gep4p, TRX1 - trx1p, TRX2 - trx2p, PDR17 - pdr17p, PRS2 - ribose phosphate diphosphokinase subunit prs2, FCY1 - cytosine deaminase, DFR1 - dihydrofolate reductase, PRS1 - ribose phosphate diphosphokinase…

## Sheet: wt age 2 (Fig 1S2A)
GO Term	Description	P-value	FDR q-value	Enrichment	N	B	n	b	Genes
GO:0002181	cytoplasmic translation	2.44e-77	1.24e-73	5.74	5838	133	880	115	[RPL2B - ribosomal 60s subunit protein l2b, RPS26B - ribosomal 40s subunit protein s26b, RPL9A - ribosomal 60s subunit protein l9a, RPL23B - ribosomal 60s subunit protein l23b, RPL13B - ribosomal 60s subunit protein l13b, RPS16A - ribosomal 40s subunit protein s16a, RPL8A - ribosomal 60s subunit protein l8a, RPS8B - ribosomal 40s subunit protein s8b, RPS21A - ribosomal 40s subunit protein s21a, R…
GO:0043043	peptide biosynthetic process	6.18e-70	1.58e-66	3.71	5838	324	880	181	[RPL2B - ribosomal 60s subunit protein l2b, MRPL49 - mrpl49p, RPS26B - ribosomal 40s subunit protein s26b, YNL040W - putative alanine--trna ligase, TIF1 - tif1p, GSH1 - gsh1p, RPL9A - ribosomal 60s subunit protein l9a, RPL23B - ribosomal 60s subunit protein l23b, PRT1 - prt1p, GRS1 - glycine--trna ligase, RPL13B - ribosomal 60s subunit protein l13b, RPS16A - ribosomal 40s subunit protein s16a, RP…
GO:0006412	translation	3.08e-69	5.23e-66	3.71	5838	320	880	179	[RPL2B - ribosomal 60s subunit protein l2b, MRPL49 - mrpl49p, RPS26B - ribosomal 40s subunit protein s26b, YNL040W - putative alanine--trna ligase, TIF1 - tif1p, RPL9A - ribosomal 60s subunit protein l9a, RPL23B - ribosomal 60s subunit protein l23b, PRT1 - prt1p, GRS1 - glycine--trna ligase, RPL13B - ribosomal 60s subunit protein l13b, RPS16A - ribosomal 40s subunit protein s16a, RPL8A - ribosoma…
GO:0034660	ncRNA metabolic process	2.24e-68	2.85e-65	3.11	5838	478	880	224	[RRB1 - rrb1p, YNL040W - putative alanine--trna ligase, UTP30 - utp30p, LHP1 - lhp1p, RPS16A - ribosomal 40s subunit protein s16a, PWP1 - pwp1p, RPL8A - ribosomal 60s subunit protein l8a, NOP56 - nop56p, ALA1 - alanine--trna ligase, RPA43 - rpa43p, RPS8B - ribosomal 40s subunit protein s8b, RPS21A - ribosomal 40s subunit protein s21a, TRM2 - trm2p, RPA190 - rpa190p, STO1 - sto1p, ARC1 - arc1p, GC…
GO:0043604	amide biosynthetic process	7.84e-67	7.99e-64	3.44	5838	368	880	191	[RPL2B - ribosomal 60s subunit protein l2b, MRPL49 - mrpl49p, RPS26B - ribosomal 40s subunit protein s26b, YNL040W - putative alanine--trna ligase, TIF1 - tif1p, GSH1 - gsh1p, RPL9A - ribosomal 60s subunit protein l9a, RPL23B - ribosomal 60s subunit protein l23b, PRT1 - prt1p, YML096W - putative asparagine synthase, GRS1 - glycine--trna ligase, RPL13B - ribosomal 60s subunit protein l13b, RPS16A …
GO:0034641	cellular nitrogen compound metabolic process	6.09e-66	5.17e-63	1.74	5838	2067	880	541	[PRP11 - prp11p, SIR2 - sir2p, RRB1 - rrb1p, TIF1 - tif1p, UTP30 - utp30p, LHP1 - lhp1p, RPL9A - ribosomal 60s subunit protein l9a, PSA1 - mannose-1-phosphate guanylyltransferase, RPL13B - ribosomal 60s subunit protein l13b, RPS16A - ribosomal 40s subunit protein s16a, RPL8A - ribosomal 60s subunit protein l8a, APA1 - apa1p, ADE17 - bifunctional phosphoribosylaminoimidazolecarboxamide formyltrans…
GO:0006518	peptide metabolic process	5.84e-62	4.25e-59	3.37	5838	360	880	183	[RPL2B - ribosomal 60s subunit protein l2b, MRPL49 - mrpl49p, RPS26B - ribosomal 40s subunit protein s26b, YNL040W - putative alanine--trna ligase, TIF1 - tif1p, GSH1 - gsh1p, RPL9A - ribosomal 60s subunit protein l9a, RPL23B - ribosomal 60s subunit protein l23b, PRT1 - prt1p, GRS1 - glycine--trna ligase, RPL13B - ribosomal 60s subunit protein l13b, RPS16A - ribosomal 40s subunit protein s16a, RP…
GO:0022613	ribonucleoprotein complex biogenesis	1.14e-60	7.24e-58	4.07	5838	228	880	140	[DBP8 - atp-dependent rna helicase dbp8, FAF1 - faf1p, RRB1 - rrb1p, UTP30 - utp30p, MAK16 - mak16p, PUF6 - puf6p, RPL8A - ribosomal 60s subunit protein l8a, NOP56 - nop56p, NOP7 - nop7p, UTP14 - utp14p, EFM1 - efm1p, RPA43 - rpa43p, RPA190 - rpa190p, NOP4 - nop4p, RPS19B - ribosomal 40s subunit protein s19b, ALB1 - alb1p, RIX7 - putative aaa family atpase rix7, RPL34B - ribosomal 60s subunit pro…
GO:0034470	ncRNA processing	1.36e-58	7.72e-56	3.25	5838	374	880	183	[DBP8 - atp-dependent rna helicase dbp8, FAF1 - faf1p, RRB1 - rrb1p, UTP30 - utp30p, MAK16 - mak16p, LHP1 - lhp1p, RPS16A - ribosomal 40s subunit protein s16a, PWP1 - pwp1p, NOP7 - nop7p, NOP56 - nop56p, RPL8A - ribosomal 60s subunit protein l8a, UTP14 - utp14p, ALA1 - alanine--trna ligase, RAT1 - rat1p, RPS8B - ribosomal 40s subunit protein s8b, RPS21A - ribosomal 40s subunit protein s21a, NOP4 …
GO:0043603	cellular amide metabolic process	4.19e-57	2.14e-54	3.05	5838	424	880	195	[MRPL49 - mrpl49p, TIF1 - tif1p, YNL040W - putative alanine--trna ligase, RPS26B - ribosomal 40s subunit protein s26b, GSH1 - gsh1p, RPL9A - ribosomal 60s subunit protein l9a, RPL23B - ribosomal 60s subunit protein l23b, PRT1 - prt1p, RPL13B - ribosomal 60s subunit protein l13b, RPS16A - ribosomal 40s subunit protein s16a, RPL8A - ribosomal 60s subunit protein l8a, ALA1 - alanine--trna ligase, RP…
GO:0042254	ribosome biogenesis	3.06e-54	1.42e-51	4.11	5838	200	880	124	[DBP8 - atp-dependent rna helicase dbp8, FAF1 - faf1p, RRB1 - rrb1p, UTP30 - utp30p, RPL8A - ribosomal 60s subunit protein l8a, NOP56 - nop56p, NOP7 - nop7p, UTP14 - utp14p, EFM1 - efm1p, RPA43 - rpa43p, RPA190 - rpa190p, NOP4 - nop4p, RPS19B - ribosomal 40s subunit protein s19b, ALB1 - alb1p, RIX7 - putative aaa family atpase rix7, RPL34B - ribosomal 60s subunit protein l34b, RPS6A - ribosomal 4…
GO:0006364	rRNA processing	6.96e-53	2.96e-50	3.62	5838	262	880	143	[DBP8 - atp-dependent rna helicase dbp8, FAF1 - faf1p, RRB1 - rrb1p, UTP30 - utp30p, MAK16 - mak16p, PWP1 - pwp1p, RPS16A - ribosomal 40s subunit protein s16a, RPL8A - ribosomal 60s subunit protein l8a, NOP56 - nop56p, NOP7 - nop7p, UTP14 - utp14p, RAT1 - rat1p, RPS8B - ribosomal 40s subunit protein s8b, RPS21A - ribosomal 40s subunit protein s21a, NOP4 - nop4p, RPL3 - ribosomal 60s subunit prote…
GO:0016072	rRNA metabolic process	2.22e-51	8.68e-49	3.36	5838	304	880	154	[DBP8 - atp-dependent rna helicase dbp8, FAF1 - faf1p, RRB1 - rrb1p, UTP30 - utp30p, MAK16 - mak16p, PWP1 - pwp1p, RPS16A - ribosomal 40s subunit protein s16a, NOP56 - nop56p, RPL8A - ribosomal 60s subunit protein l8a, NOP7 - nop7p, UTP14 - utp14p, RAT1 - rat1p, RPA43 - rpa43p, RPS8B - ribosomal 40s subunit protein s8b, RPS21A - ribosomal 40s subunit protein s21a, RPA190 - rpa190p, NOP4 - nop4p, …
GO:1901566	organonitrogen compound biosynthetic process	2.52e-51	9.16e-49	2.41	5838	702	880	255	[FLC3 - flc3p, MRPL49 - mrpl49p, TIF1 - tif1p, YNL040W - putative alanine--trna ligase, RPS26B - ribosomal 40s subunit protein s26b, GSH1 - gsh1p, RPL9A - ribosomal 60s subunit protein l9a, RPL23B - ribosomal 60s subunit protein l23b, PSA1 - mannose-1-phosphate guanylyltransferase, PRT1 - prt1p, RPL13B - ribosomal 60s subunit protein l13b, RPS16A - ribosomal 40s subunit protein s16a, RPL8A - ribo…
GO:0006396	RNA processing	1.01e-44	3.45e-42	2.55	5838	533	880	205	[PRP11 - prp11p, RRB1 - rrb1p, UTP30 - utp30p, LHP1 - lhp1p, RPS16A - ribosomal 40s subunit protein s16a, PWP1 - pwp1p, RPL8A - ribosomal 60s subunit protein l8a, NOP56 - nop56p, ALA1 - alanine--trna ligase, RPS8B - ribosomal 40s subunit protein s8b, RPS21A - ribosomal 40s subunit protein s21a, TRM2 - trm2p, STO1 - sto1p, MRS4 - mrs4p, LSM1 - lsm1p, GCD14 - gcd14p, RPS21B - rps21bp, NOP1 - nop1p,…
GO:0044085	cellular component biogenesis	1.07e-44	3.42e-42	3.24	5838	291	880	142	[DBP8 - atp-dependent rna helicase dbp8, FAF1 - faf1p, FLC3 - flc3p, RRB1 - rrb1p, UTP30 - utp30p, MAK16 - mak16p, PUF6 - puf6p, NOP56 - nop56p, RPL8A - ribosomal 60s subunit protein l8a, NOP7 - nop7p, UTP14 - utp14p, EFM1 - efm1p, RPA43 - rpa43p, RPA190 - rpa190p, NOP4 - nop4p, RPS19B - ribosomal 40s subunit protein s19b, ALB1 - alb1p, RIX7 - putative aaa family atpase rix7, RPL34B - ribosomal 6…
GO:0006807	nitrogen compound metabolic process	2.07e-43	6.22e-41	1.42	5838	2932	880	628	[PRP11 - prp11p, FLC3 - flc3p, SIR2 - sir2p, NAT1 - nat1p, RRB1 - rrb1p, TIF1 - tif1p, UTP30 - utp30p, CHA1 - l-serine/l-threonine ammonia-lyase cha1, LHP1 - lhp1p, RPL9A - ribosomal 60s subunit protein l9a, PSA1 - mannose-1-phosphate guanylyltransferase, RPL13B - ribosomal 60s subunit protein l13b, RPS16A - ribosomal 40s subunit protein s16a, RPL8A - ribosomal 60s subunit protein l8a, APA1 - apa…
GO:0044237	cellular metabolic process	9.6e-41	2.72e-38	1.35	5838	3335	880	678	[PRP11 - prp11p, SIR2 - sir2p, FLC3 - flc3p, RRB1 - rrb1p, NAT1 - nat1p, TIF1 - tif1p, UTP30 - utp30p, CHA1 - l-serine/l-threonine ammonia-lyase cha1, LHP1 - lhp1p, RPL9A - ribosomal 60s subunit protein l9a, PSA1 - mannose-1-phosphate guanylyltransferase, RPL13B - ribosomal 60s subunit protein l13b, RPS16A - ribosomal 40s subunit protein s16a, RPL8A - ribosomal 60s subunit protein l8a, APA1 - apa…
GO:0009058	biosynthetic process	1.49e-39	3.99e-37	1.66	5838	1708	880	427	[SIR2 - sir2p, FLC3 - flc3p, TIF1 - tif1p, RPL9A - ribosomal 60s subunit protein l9a, PSA1 - mannose-1-phosphate guanylyltransferase, RPL13B - ribosomal 60s subunit protein l13b, RPS16A - ribosomal 40s subunit protein s16a, RPL8A - ribosomal 60s subunit protein l8a, APA1 - apa1p, ADE17 - bifunctional phosphoribosylaminoimidazolecarboxamide formyltransferase/imp cyclohydrolase ade17, RPS21A - ribo…
GO:1901576	organic substance biosynthetic process	2.39e-39	6.08e-37	1.67	5838	1676	880	421	[SIR2 - sir2p, FLC3 - flc3p, TIF1 - tif1p, RPL9A - ribosomal 60s subunit protein l9a, PSA1 - mannose-1-phosphate guanylyltransferase, RPL13B - ribosomal 60s subunit protein l13b, RPS16A - ribosomal 40s subunit protein s16a, RPL8A - ribosomal 60s subunit protein l8a, APA1 - apa1p, ADE17 - bifunctional phosphoribosylaminoimidazolecarboxamide formyltransferase/imp cyclohydrolase ade17, RPS21A - ribo…
GO:0044271	cellular nitrogen compound biosynthetic process	8.69e-39	2.11e-36	1.85	5838	1191	880	332	[SIR2 - sir2p, MRPL49 - mrpl49p, RPS26B - ribosomal 40s subunit protein s26b, YNL040W - putative alanine--trna ligase, TIF1 - tif1p, GSH1 - gsh1p, RPL9A - ribosomal 60s subunit protein l9a, RPL23B - ribosomal 60s subunit protein l23b, PRT1 - prt1p, PSA1 - mannose-1-phosphate guanylyltransferase, RPL13B - ribosomal 60s subunit protein l13b, RPS16A - ribosomal 40s subunit protein s16a, RPL8A - ribo…
GO:0044238	primary metabolic process	1.22e-36	2.82e-34	1.35	5838	3154	880	644	[PRP11 - prp11p, FLC3 - flc3p, SIR2 - sir2p, RRB1 - rrb1p, NAT1 - nat1p, TIF1 - tif1p, UTP30 - utp30p, CHA1 - l-serine/l-threonine ammonia-lyase cha1, LHP1 - lhp1p, RPL9A - ribosomal 60s subunit protein l9a, PSA1 - mannose-1-phosphate guanylyltransferase, RPL13B - ribosomal 60s subunit protein l13b, RPS16A - ribosomal 40s subunit protein s16a, RPL8A - ribosomal 60s subunit protein l8a, APA1 - apa…
GO:0044249	cellular biosynthetic process	4.93e-36	1.09e-33	1.64	5838	1646	880	408	[SIR2 - sir2p, FLC3 - flc3p, TIF1 - tif1p, RPL9A - ribosomal 60s subunit protein l9a, PSA1 - mannose-1-phosphate guanylyltransferase, RPL13B - ribosomal 60s subunit protein l13b, RPS16A - ribosomal 40s subunit protein s16a, RPL8A - ribosomal 60s subunit protein l8a, APA1 - apa1p, ADE17 - bifunctional phosphoribosylaminoimidazolecarboxamide formyltransferase/imp cyclohydrolase ade17, RPS21A - ribo…
GO:0016070	RNA metabolic process	8.3e-36	1.76e-33	1.8	5838	1210	880	329	[PRP11 - prp11p, SIR2 - sir2p, RRB1 - rrb1p, YNL040W - putative alanine--trna ligase, TIF1 - tif1p, UTP30 - utp30p, LHP1 - lhp1p, PWP1 - pwp1p, RPS16A - ribosomal 40s subunit protein s16a, NOP56 - nop56p, RPL8A - ribosomal 60s subunit protein l8a, ALA1 - alanine--trna ligase, RPA43 - rpa43p, RPS8B - ribosomal 40s subunit protein s8b, RPS21A - ribosomal 40s subunit protein s21a, RPA190 - rpa190p, …
GO:0006139	nucleobase-containing compound metabolic process	2.44e-35	4.98e-33	1.62	5838	1708	880	417	[PRP11 - prp11p, SIR2 - sir2p, RRB1 - rrb1p, TIF1 - tif1p, UTP30 - utp30p, LHP1 - lhp1p, PSA1 - mannose-1-phosphate guanylyltransferase, RPS16A - ribosomal 40s subunit protein s16a, RPL8A - ribosomal 60s subunit protein l8a, APA1 - apa1p, ADE17 - bifunctional phosphoribosylaminoimidazolecarboxamide formyltransferase/imp cyclohydrolase ade17, RPS21A - ribosomal 40s subunit protein s21a, TRM2 - trm…
GO:1901360	organic cyclic compound metabolic process	6.69e-35	1.31e-32	1.57	5838	1862	880	442	[PRP11 - prp11p, SIR2 - sir2p, RRB1 - rrb1p, TIF1 - tif1p, UTP30 - utp30p, LHP1 - lhp1p, PSA1 - mannose-1-phosphate guanylyltransferase, RPS16A - ribosomal 40s subunit protein s16a, RPL8A - ribosomal 60s subunit protein l8a, APA1 - apa1p, ADE17 - bifunctional phosphoribosylaminoimidazolecarboxamide formyltransferase/imp cyclohydrolase ade17, RPS21A - ribosomal 40s subunit protein s21a, TRM2 - trm…
GO:0071704	organic substance metabolic process	1.94e-34	3.67e-32	1.33	5838	3293	880	658	[PRP11 - prp11p, FLC3 - flc3p, SIR2 - sir2p, RRB1 - rrb1p, NAT1 - nat1p, TIF1 - tif1p, UTP30 - utp30p, CHA1 - l-serine/l-threonine ammonia-lyase cha1, LHP1 - lhp1p, RPL9A - ribosomal 60s subunit protein l9a, PSA1 - mannose-1-phosphate guanylyltransferase, RPL13B - ribosomal 60s subunit protein l13b, RPS16A - ribosomal 40s subunit protein s16a, RPL8A - ribosomal 60s subunit protein l8a, APA1 - apa…
GO:0008152	metabolic process	2.78e-34	5.05e-32	1.29	5838	3556	880	693	[PRP11 - prp11p, YMR130W - hypothetical protein, SIR2 - sir2p, FLC3 - flc3p, RRB1 - rrb1p, NAT1 - nat1p, TIF1 - tif1p, UTP30 - utp30p, CHA1 - l-serine/l-threonine ammonia-lyase cha1, LHP1 - lhp1p, RPL9A - ribosomal 60s subunit protein l9a, PSA1 - mannose-1-phosphate guanylyltransferase, RPL13B - ribosomal 60s subunit protein l13b, RPS16A - ribosomal 40s subunit protein s16a, RPL8A - ribosomal 60s…
GO:0044260	cellular macromolecule metabolic process	1.72e-33	3.02e-31	1.45	5838	2406	880	526	[PRP11 - prp11p, SIR2 - sir2p, NAT1 - nat1p, RRB1 - rrb1p, TIF1 - tif1p, UTP30 - utp30p, LHP1 - lhp1p, RPL9A - ribosomal 60s subunit protein l9a, PSA1 - mannose-1-phosphate guanylyltransferase, RPL13B - ribosomal 60s subunit protein l13b, RPS16A - ribosomal 40s subunit protein s16a, RPL8A - ribosomal 60s subunit protein l8a, EFM1 - efm1p, CDC43 - protein geranylgeranyltransferase type i subunit c…
GO:0046483	heterocycle metabolic process	2.44e-33	4.14e-31	1.58	5838	1802	880	428	[PRP11 - prp11p, SIR2 - sir2p, RRB1 - rrb1p, TIF1 - tif1p, UTP30 - utp30p, LHP1 - lhp1p, PSA1 - mannose-1-phosphate guanylyltransferase, RPS16A - ribosomal 40s subunit protein s16a, RPL8A - ribosomal 60s subunit protein l8a, APA1 - apa1p, ADE17 - bifunctional phosphoribosylaminoimidazolecarboxamide formyltransferase/imp cyclohydrolase ade17, RPS21A - ribosomal 40s subunit protein s21a, TRM2 - trm…
GO:0006725	cellular aromatic compound metabolic process	3.24e-33	5.33e-31	1.58	5838	1792	880	426	[PRP11 - prp11p, SIR2 - sir2p, RRB1 - rrb1p, TIF1 - tif1p, UTP30 - utp30p, LHP1 - lhp1p, PSA1 - mannose-1-phosphate guanylyltransferase, RPS16A - ribosomal 40s subunit protein s16a, RPL8A - ribosomal 60s subunit protein l8a, APA1 - apa1p, ADE17 - bifunctional phosphoribosylaminoimidazolecarboxamide formyltransferase/imp cyclohydrolase ade17, RPS21A - ribosomal 40s subunit protein s21a, TRM2 - trm…
GO:0009059	macromolecule biosynthetic process	1.28e-32	2.03e-30	1.81	5838	1116	880	304	[SIR2 - sir2p, MRPL49 - mrpl49p, RPS26B - ribosomal 40s subunit protein s26b, YNL040W - putative alanine--trna ligase, TIF1 - tif1p, RPL9A - ribosomal 60s subunit protein l9a, RPL23B - ribosomal 60s subunit protein l23b, PRT1 - prt1p, PSA1 - mannose-1-phosphate guanylyltransferase, RPL13B - ribosomal 60s subunit protein l13b, RPS16A - ribosomal 40s subunit protein s16a, RPL8A - ribosomal 60s subu…
GO:0034645	cellular macromolecule biosynthetic process	1.29e-32	1.99e-30	1.82	5838	1095	880	300	[SIR2 - sir2p, MRPL49 - mrpl49p, RPS26B - ribosomal 40s subunit protein s26b, YNL040W - putative alanine--trna ligase, TIF1 - tif1p, RPL9A - ribosomal 60s subunit protein l9a, RPL23B - ribosomal 60s subunit protein l23b, PRT1 - prt1p, PSA1 - mannose-1-phosphate guanylyltransferase, RPL13B - ribosomal 60s subunit protein l13b, RPS16A - ribosomal 40s subunit protein s16a, RPL8A - ribosomal 60s subu…
GO:0071826	ribonucleoprotein complex subunit organization	2.59e-29	3.88e-27	3.3	5838	183	880	91	[SUI2 - sui2p, RPS0B - ribosomal 40s subunit protein s0b, PRP11 - prp11p, RPL24A - ribosomal 60s subunit protein l24a, PRP42 - prp42p, IPI1 - ipi1p, RPS26B - ribosomal 40s subunit protein s26b, IPI3 - ipi3p, RPL40A - ubiquitin-ribosomal 60s subunit protein l40a fusion protein, TIF11 - tif11p, RPL38 - ribosomal 60s subunit protein l38, RSA4 - rsa4p, DED1 - ded1p, SSF1 - ssf1p, TMA20 - tma20p, RLI1…
GO:0043170	macromolecule metabolic process	4.96e-29	7.23e-27	1.4	5838	2516	880	531	[PRP11 - prp11p, SIR2 - sir2p, NAT1 - nat1p, RRB1 - rrb1p, TIF1 - tif1p, UTP30 - utp30p, LHP1 - lhp1p, RPL9A - ribosomal 60s subunit protein l9a, PSA1 - mannose-1-phosphate guanylyltransferase, RPL13B - ribosomal 60s subunit protein l13b, RPS16A - ribosomal 40s subunit protein s16a, RPL8A - ribosomal 60s subunit protein l8a, EFM1 - efm1p, CDC43 - protein geranylgeranyltransferase type i subunit c…
GO:0022618	ribonucleoprotein complex assembly	3.49e-28	4.93e-26	3.34	5838	171	880	86	[SUI2 - sui2p, RPS0B - ribosomal 40s subunit protein s0b, PRP11 - prp11p, RPL24A - ribosomal 60s subunit protein l24a, PRP42 - prp42p, IPI1 - ipi1p, RPS26B - ribosomal 40s subunit protein s26b, IPI3 - ipi3p, RPL40A - ubiquitin-ribosomal 60s subunit protein l40a fusion protein, TIF11 - tif11p, RSA4 - rsa4p, RPL38 - ribosomal 60s subunit protein l38, SSF1 - ssf1p, TMA20 - tma20p, BRX1 - brx1p, REX4…
GO:0090304	nucleic acid metabolic process	7.09e-28	9.77e-26	1.6	5838	1495	880	361	[PRP11 - prp11p, SIR2 - sir2p, RRB1 - rrb1p, YNL040W - putative alanine--trna ligase, TIF1 - tif1p, UTP30 - utp30p, LHP1 - lhp1p, PWP1 - pwp1p, RPS16A - ribosomal 40s subunit protein s16a, NOP56 - nop56p, RPL8A - ribosomal 60s subunit protein l8a, ALA1 - alanine--trna ligase, RPA43 - rpa43p, RPS8B - ribosomal 40s subunit protein s8b, RPS21A - ribosomal 40s subunit protein s21a, RPA190 - rpa190p, …
GO:0050658	RNA transport	4.03e-26	5.4e-24	3.3	5838	163	880	81	[RPS0B - ribosomal 40s subunit protein s0b, RPS3 - ribosomal 40s subunit protein s3, NMD3 - nmd3p, SHE3 - she3p, RPS26B - ribosomal 40s subunit protein s26b, ZUO1 - zuo1p, BCP1 - bcp1p, RPL40A - ubiquitin-ribosomal 60s subunit protein l40a fusion protein, NUP100 - nup100p, TEF1 - tef1p, KAP123 - kap123p, NUG1 - nug1p, DBP5 - atp-dependent rna helicase dbp5, RLI1 - rli1p, SEC13 - sec13p, ARX1 - ar…
GO:0051236	establishment of RNA localization	4.03e-26	5.26e-24	3.3	5838	163	880	81	[RPS0B - ribosomal 40s subunit protein s0b, RPS3 - ribosomal 40s subunit protein s3, NMD3 - nmd3p, SHE3 - she3p, RPS26B - ribosomal 40s subunit protein s26b, ZUO1 - zuo1p, BCP1 - bcp1p, RPL40A - ubiquitin-ribosomal 60s subunit protein l40a fusion protein, TEF1 - tef1p, NUP100 - nup100p, KAP123 - kap123p, NUG1 - nug1p, DBP5 - atp-dependent rna helicase dbp5, RLI1 - rli1p, SEC13 - sec13p, ARX1 - ar…
GO:0050657	nucleic acid transport	1.16e-25	1.48e-23	3.26	5838	165	880	81	[RPS0B - ribosomal 40s subunit protein s0b, RPS3 - ribosomal 40s subunit protein s3, NMD3 - nmd3p, SHE3 - she3p, RPS26B - ribosomal 40s subunit protein s26b, ZUO1 - zuo1p, BCP1 - bcp1p, RPL40A - ubiquitin-ribosomal 60s subunit protein l40a fusion protein, TEF1 - tef1p, NUP100 - nup100p, KAP123 - kap123p, NUG1 - nug1p, DBP5 - atp-dependent rna helicase dbp5, RLI1 - rli1p, SEC13 - sec13p, ARX1 - ar…
GO:0006405	RNA export from nucleus	2.43e-25	3.02e-23	3.6	5838	127	880	69	[RPS0B - ribosomal 40s subunit protein s0b, RPS3 - ribosomal 40s subunit protein s3, NMD3 - nmd3p, RPS26B - ribosomal 40s subunit protein s26b, ZUO1 - zuo1p, BCP1 - bcp1p, RPL40A - ubiquitin-ribosomal 60s subunit protein l40a fusion protein, TEF1 - tef1p, NUP100 - nup100p, NUG1 - nug1p, DBP5 - atp-dependent rna helicase dbp5, RLI1 - rli1p, ARX1 - arx1p, SPT6 - spt6p, RPS19B - ribosomal 40s subuni…
GO:0051168	nuclear export	8.38e-25	1.02e-22	3.55	5838	129	880	69	[RPS0B - ribosomal 40s subunit protein s0b, RPS3 - ribosomal 40s subunit protein s3, NMD3 - nmd3p, RPS26B - ribosomal 40s subunit protein s26b, BCP1 - bcp1p, ZUO1 - zuo1p, RPL40A - ubiquitin-ribosomal 60s subunit protein l40a fusion protein, NUP100 - nup100p, TEF1 - tef1p, NUG1 - nug1p, DBP5 - atp-dependent rna helicase dbp5, RLI1 - rli1p, ARX1 - arx1p, SPT6 - spt6p, RPS19B - ribosomal 40s subuni…
GO:0006913	nucleocytoplasmic transport	1.12e-24	1.33e-22	3.2	5838	166	880	80	[RPS0B - ribosomal 40s subunit protein s0b, RPS3 - ribosomal 40s subunit protein s3, NMD3 - nmd3p, RPS26B - ribosomal 40s subunit protein s26b, ZUO1 - zuo1p, SRP1 - srp1p, BCP1 - bcp1p, RPL40A - ubiquitin-ribosomal 60s subunit protein l40a fusion protein, KAP122 - kap122p, TEF1 - tef1p, NUP100 - nup100p, KAP123 - kap123p, NUG1 - nug1p, DBP5 - atp-dependent rna helicase dbp5, RLI1 - rli1p, NTF2 - …
GO:0051169	nuclear transport	1.12e-24	1.3e-22	3.2	5838	166	880	80	[RPS0B - ribosomal 40s subunit protein s0b, RPS3 - ribosomal 40s subunit protein s3, NMD3 - nmd3p, RPS26B - ribosomal 40s subunit protein s26b, SRP1 - srp1p, ZUO1 - zuo1p, BCP1 - bcp1p, RPL40A - ubiquitin-ribosomal 60s subunit protein l40a fusion protein, KAP122 - kap122p, NUP100 - nup100p, TEF1 - tef1p, KAP123 - kap123p, NUG1 - nug1p, DBP5 - atp-dependent rna helicase dbp5, RLI1 - rli1p, NTF2 - …
GO:0044267	cellular protein metabolic process	1.4e-23	1.59e-21	1.69	5838	1065	880	272	[SIR2 - sir2p, MRPL49 - mrpl49p, NAT1 - nat1p, RPS26B - ribosomal 40s subunit protein s26b, YNL040W - putative alanine--trna ligase, TIF1 - tif1p, RPL9A - ribosomal 60s subunit protein l9a, RPL23B - ribosomal 60s subunit protein l23b, PRT1 - prt1p, PSA1 - mannose-1-phosphate guanylyltransferase, RPL13B - ribosomal 60s subunit protein l13b, RPS16A - ribosomal 40s subunit protein s16a, RPL8A - ribo…
GO:0009987	cellular process	4.76e-22	5.28e-20	1.15	5838	4509	880	783	[FLC3 - flc3p, RRB1 - rrb1p, CHA1 - l-serine/l-threonine ammonia-lyase cha1, RPL9A - ribosomal 60s subunit protein l9a, RPL13B - ribosomal 60s subunit protein l13b, RPS16A - ribosomal 40s subunit protein s16a, APA1 - apa1p, ASC1 - asc1p, CDC43 - protein geranylgeranyltransferase type i subunit cdc43, ADE17 - bifunctional phosphoribosylaminoimidazolecarboxamide formyltransferase/imp cyclohydrolase…
GO:0030490	maturation of SSU-rRNA	8.35e-22	9.05e-20	4.19	5838	76	880	48	[RPS27B - ribosomal 40s subunit protein s27b, RPS1B - ribosomal 40s subunit protein s1b, FAF1 - faf1p, RPS9B - ribosomal 40s subunit protein s9b, FAL1 - fal1p, UTP30 - utp30p, RPS28B - ribosomal 40s subunit protein s28b, RPS16A - ribosomal 40s subunit protein s16a, NOP7 - nop7p, NAN1 - nan1p, RPS11B - ribosomal 40s subunit protein s11b, DHR2 - dhr2p, RPS14B - rps14bp, RPS27A - ribosomal 40s subun…
GO:0000462	maturation of SSU-rRNA from tricistronic rRNA transcript (SSU-rRNA, 5.8S rRNA, LSU-rRNA)	1.48e-20	1.57e-18	4.42	5838	63	880	42	[RPS27B - ribosomal 40s subunit protein s27b, RPS1B - ribosomal 40s subunit protein s1b, FAF1 - faf1p, RPS9B - ribosomal 40s subunit protein s9b, FAL1 - fal1p, UTP30 - utp30p, RPS16A - ribosomal 40s subunit protein s16a, NOP7 - nop7p, NAN1 - nan1p, RPS11B - ribosomal 40s subunit protein s11b, DHR2 - dhr2p, RPS14B - rps14bp, RPS27A - ribosomal 40s subunit protein s27a, RPS8B - ribosomal 40s subuni…
GO:0015931	nucleobase-containing compound transport	3.32e-20	3.45e-18	2.71	5838	208	880	85	[RPS0B - ribosomal 40s subunit protein s0b, RPS3 - ribosomal 40s subunit protein s3, FLC3 - flc3p, NMD3 - nmd3p, SHE3 - she3p, RPS26B - ribosomal 40s subunit protein s26b, BCP1 - bcp1p, ZUO1 - zuo1p, RPL40A - ubiquitin-ribosomal 60s subunit protein l40a fusion protein, TEF1 - tef1p, NUP100 - nup100p, KAP123 - kap123p, NUG1 - nug1p, DBP5 - atp-dependent rna helicase dbp5, SEC13 - sec13p, RLI1 - rl…
GO:0042273	ribosomal large subunit biogenesis	2.64e-19	2.69e-17	4.63	5838	53	880	37	[RPL14A - ribosomal 60s subunit protein l14a, RPL7B - ribosomal 60s subunit protein l7b, NOP15 - nop15p, TIF4631 - tif4631p, RPL26B - ribosomal 60s subunit protein l26b, NIP7 - nip7p, MAK16 - mak16p, PUF6 - puf6p, RPL7A - ribosomal 60s subunit protein l7a, TIF6 - tif6p, RRP8 - rrp8p, NOP16 - nop16p, NOP7 - nop7p, MAK11 - mak11p, RLI1 - rli1p, NOC2 - noc2p, NOP4 - nop4p, RPL26A - ribosomal 60s sub…
GO:1901564	organonitrogen compound metabolic process	6.08e-18	6.07e-16	1.41	5838	1822	880	386	[SIR2 - sir2p, FLC3 - flc3p, NAT1 - nat1p, TIF1 - tif1p, CHA1 - l-serine/l-threonine ammonia-lyase cha1, RPL9A - ribosomal 60s subunit protein l9a, PSA1 - mannose-1-phosphate guanylyltransferase, RPL13B - ribosomal 60s subunit protein l13b, RPS16A - ribosomal 40s subunit protein s16a, RPL8A - ribosomal 60s subunit protein l8a, APA1 - apa1p, EFM1 - efm1p, CDC43 - protein geranylgeranyltransferase …
GO:0006399	tRNA metabolic process	2.45e-17	2.4e-15	2.6	5838	199	880	78	[NCL1 - ncl1p, RPB8 - rpb8p, YNL040W - putative alanine--trna ligase, TRM10 - trm10p, LHP1 - lhp1p, WRS1 - tryptophan--trna ligase wrs1, GRS1 - glycine--trna ligase, TRM5 - trm5p, ALA1 - alanine--trna ligase, MES1 - methionine--trna ligase mes1, YDR341C - arginine--trna ligase, TRM2 - trm2p, TRM8 - trm8p, ARC1 - arc1p, ELP3 - elongator subunit elp3, SEN54 - sen54p, GCD14 - gcd14p, HTS1 - histidin…
GO:0000470	maturation of LSU-rRNA	1.97e-15	1.89e-13	4.52	5838	44	880	30	[IPI1 - ipi1p, RPL7B - ribosomal 60s subunit protein l7b, UTP30 - utp30p, NIP7 - nip7p, MAK16 - mak16p, RPL35B - ribosomal 60s subunit protein l35b, RPL7A - ribosomal 60s subunit protein l7a, TIF6 - tif6p, NOP7 - nop7p, RPL8A - ribosomal 60s subunit protein l8a, MAK11 - mak11p, RPL1A - ribosomal 60s subunit protein l1a, NUG1 - nug1p, SSF1 - ssf1p, URB1 - urb1p, NOP4 - nop4p, RAI1 - rai1p, YTM1 - …
GO:0006407	rRNA export from nucleus	9.38e-15	8.85e-13	6.63	5838	17	880	17	[RPS0B - ribosomal 40s subunit protein s0b, RPS3 - ribosomal 40s subunit protein s3, RPS19A - ribosomal 40s subunit protein s19a, RPS26B - ribosomal 40s subunit protein s26b, RNA1 - rna1p, RPS18B - ribosomal 40s subunit protein s18b, RPS28B - ribosomal 40s subunit protein s28b, RPS10A - ribosomal 40s subunit protein s10a, RPS10B - ribosomal 40s subunit protein s10b, RPS15 - ribosomal 40s subunit …
GO:0051029	rRNA transport	9.38e-15	8.69e-13	6.63	5838	17	880	17	[RPS0B - ribosomal 40s subunit protein s0b, RPS3 - ribosomal 40s subunit protein s3, RPS19A - ribosomal 40s subunit protein s19a, RPS26B - ribosomal 40s subunit protein s26b, RNA1 - rna1p, RPS18B - ribosomal 40s subunit protein s18b, RPS28B - ribosomal 40s subunit protein s28b, RPS10A - ribosomal 40s subunit protein s10a, RPS10B - ribosomal 40s subunit protein s10b, RPS15 - ribosomal 40s subunit …
GO:0000027	ribosomal large subunit assembly	2.89e-14	2.63e-12	4.59	5838	39	880	27	[RPL25 - ribosomal 60s subunit protein l25, RPL24A - ribosomal 60s subunit protein l24a, IPI1 - ipi1p, IPI3 - ipi3p, RPL40A - ubiquitin-ribosomal 60s subunit protein l40a fusion protein, RSA4 - rsa4p, MAK11 - mak11p, RPL12A - ribosomal 60s subunit protein l12a, SSF1 - ssf1p, BRX1 - brx1p, REX4 - rex4p, RPL11A - ribosomal 60s subunit protein l11a, RPP0 - ribosomal protein p0, MRT4 - mrt4p, RPL6A -…
GO:0071426	ribonucleoprotein complex export from nucleus	1.29e-13	1.16e-11	4.18	5838	46	880	29	[RPS3 - ribosomal 40s subunit protein s3, NMD3 - nmd3p, BCP1 - bcp1p, ZUO1 - zuo1p, RPL40A - ubiquitin-ribosomal 60s subunit protein l40a fusion protein, TIF6 - tif6p, NUG1 - nug1p, LTV1 - ltv1p, RLI1 - rli1p, ARX1 - arx1p, SRM1 - srm1p, RIX7 - putative aaa family atpase rix7, NOG2 - nog2p, NUP85 - nup85p, NIC96 - nic96p, LSG1 - lsg1p, NUP82 - nup82p, RNA1 - rna1p, NOG1 - nog1p, SLX9 - slx9p, ECM…
GO:0071428	rRNA-containing ribonucleoprotein complex export from nucleus	1.29e-13	1.14e-11	4.18	5838	46	880	29	[RPS3 - ribosomal 40s subunit protein s3, NMD3 - nmd3p, ZUO1 - zuo1p, BCP1 - bcp1p, RPL40A - ubiquitin-ribosomal 60s subunit protein l40a fusion protein, TIF6 - tif6p, LTV1 - ltv1p, NUG1 - nug1p, RLI1 - rli1p, ARX1 - arx1p, SRM1 - srm1p, RIX7 - putative aaa family atpase rix7, NOG2 - nog2p, NUP85 - nup85p, NIC96 - nic96p, NUP82 - nup82p, LSG1 - lsg1p, RNA1 - rna1p, NOG1 - nog1p, ECM1 - ecm1p, SLX…
GO:0000054	ribosomal subunit export from nucleus	1.29e-13	1.12e-11	4.18	5838	46	880	29	[RPS3 - ribosomal 40s subunit protein s3, NMD3 - nmd3p, BCP1 - bcp1p, ZUO1 - zuo1p, RPL40A - ubiquitin-ribosomal 60s subunit protein l40a fusion protein, TIF6 - tif6p, NUG1 - nug1p, LTV1 - ltv1p, RLI1 - rli1p, ARX1 - arx1p, SRM1 - srm1p, RIX7 - putative aaa family atpase rix7, NOG2 - nog2p, NUP85 - nup85p, NIC96 - nic96p, LSG1 - lsg1p, NUP82 - nup82p, RNA1 - rna1p, NOG1 - nog1p, SLX9 - slx9p, ECM…
GO:0000469	cleavage involved in rRNA processing	1.78e-13	1.51e-11	3.36	5838	77	880	39	[RPS0B - ribosomal 40s subunit protein s0b, DBP8 - atp-dependent rna helicase dbp8, RPS27B - ribosomal 40s subunit protein s27b, RPL17A - ribosomal 60s subunit protein l17a, RPL17B - rpl17bp, DBP3 - rna-dependent atpase dbp3, MTR3 - mtr3p, UTP14 - utp14p, RAT1 - rat1p, MTR4 - mtr4p, DIS3 - dis3p, BMS1 - bms1p, RRP45 - rrp45p, UTP6 - utp6p, RPS21A - ribosomal 40s subunit protein s21a, RAI1 - rai1p…
GO:0033750	ribosome localization	2.9e-13	2.42e-11	4.09	5838	47	880	29	[RPS3 - ribosomal 40s subunit protein s3, NMD3 - nmd3p, ZUO1 - zuo1p, BCP1 - bcp1p, RPL40A - ubiquitin-ribosomal 60s subunit protein l40a fusion protein, TIF6 - tif6p, LTV1 - ltv1p, NUG1 - nug1p, RLI1 - rli1p, ARX1 - arx1p, SRM1 - srm1p, RIX7 - putative aaa family atpase rix7, NOG2 - nog2p, NUP85 - nup85p, NIC96 - nic96p, NUP82 - nup82p, LSG1 - lsg1p, RNA1 - rna1p, NOG1 - nog1p, ECM1 - ecm1p, SLX…
GO:0000478	endonucleolytic cleavage involved in rRNA processing	6.88e-13	5.66e-11	3.81	5838	54	880	31	[RPS0B - ribosomal 40s subunit protein s0b, DBP8 - atp-dependent rna helicase dbp8, RPS27B - ribosomal 40s subunit protein s27b, RPL17A - ribosomal 60s subunit protein l17a, RPL17B - rpl17bp, DBP3 - rna-dependent atpase dbp3, UTP14 - utp14p, RAT1 - rat1p, BMS1 - bms1p, UTP6 - utp6p, RPS21A - ribosomal 40s subunit protein s21a, RAI1 - rai1p, ENP1 - enp1p, NOP14 - nop14p, ESF2 - esf2p, RPS18B - rib…
GO:0000479	endonucleolytic cleavage of tricistronic rRNA transcript (SSU-rRNA, 5.8S rRNA, LSU-rRNA)	6.88e-13	5.57e-11	3.81	5838	54	880	31	[RPS0B - ribosomal 40s subunit protein s0b, DBP8 - atp-dependent rna helicase dbp8, RPS27B - ribosomal 40s subunit protein s27b, RPL17A - ribosomal 60s subunit protein l17a, RPL17B - rpl17bp, DBP3 - rna-dependent atpase dbp3, UTP14 - utp14p, RAT1 - rat1p, BMS1 - bms1p, UTP6 - utp6p, RPS21A - ribosomal 40s subunit protein s21a, RAI1 - rai1p, ENP1 - enp1p, NOP14 - nop14p, ESF2 - esf2p, RPS18B - rib…
GO:0000028	ribosomal small subunit assembly	7.59e-13	6.04e-11	5.31	5838	25	880	20	[RPS0B - ribosomal 40s subunit protein s0b, RPS27B - ribosomal 40s subunit protein s27b, RPS19A - ribosomal 40s subunit protein s19a, RPS14A - ribosomal 40s subunit protein s14a, RPS28B - ribosomal 40s subunit protein s28b, RPS31 - ubiquitin-ribosomal 40s subunit protein s31 fusion protein, RPS10A - ribosomal 40s subunit protein s10a, RPS10B - ribosomal 40s subunit protein s10b, NSR1 - nsr1p, RPS…
GO:0019538	protein metabolic process	7.73e-13	6.06e-11	1.43	5838	1308	880	281	[SIR2 - sir2p, MRPL49 - mrpl49p, NAT1 - nat1p, RPS26B - ribosomal 40s subunit protein s26b, YNL040W - putative alanine--trna ligase, TIF1 - tif1p, RPL9A - ribosomal 60s subunit protein l9a, RPL23B - ribosomal 60s subunit protein l23b, PRT1 - prt1p, PSA1 - mannose-1-phosphate guanylyltransferase, RPL13B - ribosomal 60s subunit protein l13b, RPS16A - ribosomal 40s subunit protein s16a, RPL8A - ribo…
GO:0006611	protein export from nucleus	1.37e-12	1.05e-10	3.83	5838	52	880	30	[RPS3 - ribosomal 40s subunit protein s3, NMD3 - nmd3p, BCP1 - bcp1p, ZUO1 - zuo1p, RPL40A - ubiquitin-ribosomal 60s subunit protein l40a fusion protein, TIF6 - tif6p, NUG1 - nug1p, LTV1 - ltv1p, RLI1 - rli1p, ARX1 - arx1p, NUP60 - nup60p, SRM1 - srm1p, RIX7 - putative aaa family atpase rix7, NUP85 - nup85p, NOG2 - nog2p, NIC96 - nic96p, LSG1 - lsg1p, NUP82 - nup82p, RNA1 - rna1p, NOG1 - nog1p, E…
GO:0000463	maturation of LSU-rRNA from tricistronic rRNA transcript (SSU-rRNA, 5.8S rRNA, LSU-rRNA)	1.98e-12	1.51e-10	4.62	5838	33	880	23	[IPI1 - ipi1p, RPL7B - ribosomal 60s subunit protein l7b, NIP7 - nip7p, MAK16 - mak16p, HAS1 - atp-dependent rna helicase has1, RPL35B - ribosomal 60s subunit protein l35b, RPL7A - ribosomal 60s subunit protein l7a, TIF6 - tif6p, RLP7 - rlp7p, NOP7 - nop7p, RPF2 - rpf2p, MAK11 - mak11p, NOP12 - nop12p, DBP6 - dbp6p, ERB1 - erb1p, NUG1 - nug1p, SSF1 - ssf1p, NOP2 - nop2p, PRP43 - prp43p, URB1 - ur…
GO:0071840	cellular component organization or biogenesis	2.61e-12	1.96e-10	1.31	5838	1957	880	386	[PRP11 - prp11p, SIR2 - sir2p, FLC3 - flc3p, RRB1 - rrb1p, UTP30 - utp30p, RPL8A - ribosomal 60s subunit protein l8a, EFM1 - efm1p, MLP1 - mlp1p, BIK1 - bik1p, LSG1 - lsg1p, NOP1 - nop1p, RPO26 - rpo26p, SNF4 - snf4p, MYO5 - myosin 5, TAF6 - taf6p, NSA1 - nsa1p, RPF2 - rpf2p, RPS2 - ribosomal 40s subunit protein s2, SGF29 - sgf29p, PRP43 - prp43p, UTP15 - utp15p, NPL6 - npl6p, HBS1 - hbs1p, MCD1 …
GO:0006450	regulation of translational fidelity	9.37e-12	6.92e-10	4.91	5838	27	880	20	[RPS9B - ribosomal 40s subunit protein s9b, RPS23B - ribosomal 40s subunit protein s23b, YNL040W - putative alanine--trna ligase, RPL31B - ribosomal 60s subunit protein l31b, RPL31A - ribosomal 60s subunit protein l31a, ZUO1 - zuo1p, SSZ1 - ssz1p, GCD11 - gcd11p, CDC60 - leucine--trna ligase cdc60, HPM1 - hpm1p, SSB2 - hsp70 family atpase ssb2, RPS2 - ribosomal 40s subunit protein s2, RPS5 - rps5…
GO:0043933	macromolecular complex subunit organization	2.05e-11	1.49e-09	1.65	5838	599	880	149	[PRP11 - prp11p, VMA2 - vma2p, PRP42 - prp42p, SEC65 - sec65p, RPS26B - ribosomal 40s subunit protein s26b, RSC8 - rsc8p, HIR2 - hir2p, DBP5 - atp-dependent rna helicase dbp5, SPT6 - spt6p, RPS19B - ribosomal 40s subunit protein s19b, NUP57 - nup57p, NUP157 - nup157p, RPL3 - ribosomal 60s subunit protein l3, LSG1 - lsg1p, NOG1 - nog1p, RPS31 - ubiquitin-ribosomal 40s subunit protein s31 fusion pr…
GO:0009451	RNA modification	3.17e-11	2.28e-09	2.71	5838	110	880	45	[TRM3 - trm3p, NCL1 - ncl1p, TRM11 - trm11p, TRM10 - trm10p, PUS1 - pseudouridine synthase pus1, TRM82 - trm82p, RRP8 - rrp8p, NCS2 - ncs2p, NOP56 - nop56p, GAR1 - gar1p, TRM5 - trm5p, ALA1 - alanine--trna ligase, CIA1 - cia1p, ELP4 - elongator subunit elp4, ELP6 - elongator subunit elp6, TRM2 - trm2p, TRM8 - trm8p, TRM44 - trm44p, ELP3 - elongator subunit elp3, ELP2 - elongator subunit elp2, GCD…
GO:0006418	tRNA aminoacylation for protein translation	1.55e-10	1.1e-08	4.02	5838	38	880	23	[ARC1 - arc1p, HTS1 - histidine--trna ligase, YNL040W - putative alanine--trna ligase, SES1 - serine--trna ligase ses1, WRS1 - tryptophan--trna ligase wrs1, GRS1 - glycine--trna ligase, CDC60 - leucine--trna ligase cdc60, THS1 - threonine--trna ligase ths1, GLN4 - glutamine--trna ligase, YNL247W - cysteine--trna ligase, TYS1 - tyrosine--trna ligase tys1, ALA1 - alanine--trna ligase, GUS1 - glutam…
GO:0006413	translational initiation	5.49e-10	3.83e-08	3.52	5838	49	880	26	[SUI2 - sui2p, TIF1 - tif1p, TIF3 - tif3p, TIF4631 - tif4631p, TIF35 - tif35p, TIF11 - tif11p, PRT1 - prt1p, TIF6 - tif6p, DED1 - ded1p, YGR054W - hypothetical protein, NIP1 - nip1p, RLI1 - rli1p, TMA20 - tma20p, CAF20 - caf20p, CLU1 - clu1p, CDC33 - cdc33p, TIF5 - tif5p, GCN3 - gcn3p, GCD1 - gcd1p, GCD11 - gcd11p, TMA64 - tma64p, HYP2 - hyp2p, TIF4632 - tif4632p, RPG1 - rpg1p, TIF34 - tif34p, SU…
GO:0043414	macromolecule methylation	8.75e-10	6.02e-08	2.87	5838	81	880	35	[DOT1 - dot1p, NCL1 - ncl1p, TRM3 - trm3p, SET2 - set2p, TRM11 - trm11p, TRM10 - trm10p, ORC2 - origin recognition complex subunit 2, RRP8 - rrp8p, TRM82 - trm82p, TRM5 - trm5p, EFM1 - efm1p, EFM2 - efm2p, TRM2 - trm2p, YGR001C - hypothetical protein, TRM8 - trm8p, NNT1 - nnt1p, TRM44 - trm44p, HMT1 - hmt1p, GCD14 - gcd14p, RKM3 - rkm3p, DIM1 - dim1p, TRM1 - trm1p, NOP1 - nop1p, UBP8 - ubp8p, RKM…
GO:0043038	amino acid activation	1.28e-09	8.73e-08	3.72	5838	41	880	23	[ARC1 - arc1p, HTS1 - histidine--trna ligase, YNL040W - putative alanine--trna ligase, SES1 - serine--trna ligase ses1, WRS1 - tryptophan--trna ligase wrs1, GRS1 - glycine--trna ligase, CDC60 - leucine--trna ligase cdc60, THS1 - threonine--trna ligase ths1, GLN4 - glutamine--trna ligase, YNL247W - cysteine--trna ligase, ALA1 - alanine--trna ligase, TYS1 - tyrosine--trna ligase tys1, GUS1 - glutam…
GO:0043039	tRNA aminoacylation	1.28e-09	8.61e-08	3.72	5838	41	880	23	[ARC1 - arc1p, HTS1 - histidine--trna ligase, YNL040W - putative alanine--trna ligase, SES1 - serine--trna ligase ses1, WRS1 - tryptophan--trna ligase wrs1, GRS1 - glycine--trna ligase, CDC60 - leucine--trna ligase cdc60, THS1 - threonine--trna ligase ths1, GLN4 - glutamine--trna ligase, YNL247W - cysteine--trna ligase, ALA1 - alanine--trna ligase, TYS1 - tyrosine--trna ligase tys1, GUS1 - glutam…
GO:0034622	cellular macromolecular complex assembly	1.44e-09	9.53e-08	1.67	5838	478	880	120	[PRP11 - prp11p, PRP42 - prp42p, VMA2 - vma2p, SEC65 - sec65p, RPS26B - ribosomal 40s subunit protein s26b, HIR2 - hir2p, SPT6 - spt6p, RPS19B - ribosomal 40s subunit protein s19b, NUP157 - nup157p, RPL3 - ribosomal 60s subunit protein l3, LSG1 - lsg1p, NOG1 - nog1p, RPS31 - ubiquitin-ribosomal 40s subunit protein s31 fusion protein, RIX1 - rix1p, SPT15 - spt15p, RPL6B - ribosomal 60s subunit pro…
GO:0034248	regulation of cellular amide metabolic process	2.13e-09	1.39e-07	2.36	5838	135	880	48	[RPS9B - ribosomal 40s subunit protein s9b, ORM1 - orm1p, NOT5 - ccr4-not core subunit not5, TIF4631 - tif4631p, NPL3 - npl3p, GIS2 - gis2p, PUF6 - puf6p, SBP1 - sbp1p, NAM7 - atp-dependent rna helicase nam7, YGR054W - hypothetical protein, ASC1 - asc1p, YDR333C - hypothetical protein, EFM2 - efm2p, RLI1 - rli1p, TPA1 - tpa1p, CAF20 - caf20p, EFB1 - efb1p, GPM1 - phosphoglycerate mutase gpm1, PAB…
GO:0001510	RNA methylation	4.9e-09	3.16e-07	3.65	5838	40	880	22	[TRM44 - trm44p, TRM3 - trm3p, NCL1 - ncl1p, GCD14 - gcd14p, TRM11 - trm11p, DIM1 - dim1p, TRM10 - trm10p, TRM1 - trm1p, NOP1 - nop1p, RRP8 - rrp8p, TRM82 - trm82p, TGS1 - tgs1p, PPM2 - ppm2p, TYW3 - tyw3p, TRM5 - trm5p, YNL022C - hypothetical protein, NOP2 - nop2p, GCD10 - gcd10p, EMG1 - emg1p, TRM2 - trm2p, ABP140 - abp140p, TRM8 - trm8p]
GO:0032259	methylation	6.71e-09	4.27e-07	2.47	5838	110	880	41	[DOT1 - dot1p, TRM3 - trm3p, NCL1 - ncl1p, SET2 - set2p, TRM11 - trm11p, TRM10 - trm10p, ORC2 - origin recognition complex subunit 2, YGR283C - hypothetical protein, ERG6 - sterol 24-c-methyltransferase, TRM82 - trm82p, RRP8 - rrp8p, TRM5 - trm5p, EFM1 - efm1p, EFM2 - efm2p, YMR310C - hypothetical protein, TRM2 - trm2p, YGR001C - hypothetical protein, TRM8 - trm8p, NNT1 - nnt1p, TRM44 - trm44p, H…
GO:0065003	macromolecular complex assembly	1.21e-08	7.6e-07	1.61	5838	494	880	120	[PRP11 - prp11p, PRP42 - prp42p, VMA2 - vma2p, SEC65 - sec65p, RPS26B - ribosomal 40s subunit protein s26b, HIR2 - hir2p, SPT6 - spt6p, RPS19B - ribosomal 40s subunit protein s19b, NUP157 - nup157p, RPL3 - ribosomal 60s subunit protein l3, LSG1 - lsg1p, NOG1 - nog1p, RPS31 - ubiquitin-ribosomal 40s subunit protein s31 fusion protein, RIX1 - rix1p, SPT15 - spt15p, RPL6B - ribosomal 60s subunit pro…
GO:0000447	endonucleolytic cleavage in ITS1 to separate SSU-rRNA from 5.8S rRNA and LSU-rRNA from tricistronic rRNA transcript (SSU-rRNA, 5.8S rRNA, LSU-rRNA)	1.64e-08	1.02e-06	3.48	5838	42	880	22	[DBP8 - atp-dependent rna helicase dbp8, RPS0B - ribosomal 40s subunit protein s0b, ESF2 - esf2p, RPS18B - ribosomal 40s subunit protein s18b, RPS21B - rps21bp, UTP23 - utp23p, ROK1 - rna-dependent atpase rok1, RRP5 - rrp5p, UTP18 - utp18p, UTP11 - utp11p, UTP14 - utp14p, RPS0A - ribosomal 40s subunit protein s0a, NOP9 - nop9p, MPP10 - mpp10p, DIP2 - dip2p, UTP6 - utp6p, RPS21A - ribosomal 40s su…
GO:0006417	regulation of translation	1.78e-08	1.09e-06	2.3	5838	130	880	45	[RPS9B - ribosomal 40s subunit protein s9b, NOT5 - ccr4-not core subunit not5, TIF4631 - tif4631p, NPL3 - npl3p, GIS2 - gis2p, PUF6 - puf6p, SBP1 - sbp1p, NAM7 - atp-dependent rna helicase nam7, YGR054W - hypothetical protein, ASC1 - asc1p, YDR333C - hypothetical protein, EFM2 - efm2p, RLI1 - rli1p, TPA1 - tpa1p, EFB1 - efb1p, CAF20 - caf20p, PAB1 - pab1p, CDC33 - cdc33p, CAF40 - ccr4-not core su…
GO:0051028	mRNA transport	1.79e-08	1.09e-06	2.5	5838	101	880	38	[SHE3 - she3p, YRA2 - yra2p, NPL3 - npl3p, THO1 - tho1p, NUP100 - nup100p, NUP84 - nup84p, KAP123 - kap123p, DIS3 - dis3p, MTR4 - mtr4p, DBP5 - atp-dependent rna helicase dbp5, SEC13 - sec13p, NUP145 - nup145p, SPT6 - spt6p, PSE1 - pse1p, PAB1 - pab1p, NUP57 - nup57p, STO1 - sto1p, ENP1 - enp1p, NUP157 - nup157p, NUP60 - nup60p, NEW1 - new1p, SRM1 - srm1p, NUP85 - nup85p, HMT1 - hmt1p, MLP1 - mlp…
GO:0006400	tRNA modification	2.16e-08	1.3e-06	2.72	5838	78	880	32	[NCL1 - ncl1p, TRM3 - trm3p, TRM11 - trm11p, TRM10 - trm10p, PUS1 - pseudouridine synthase pus1, TRM82 - trm82p, NCS2 - ncs2p, TRM5 - trm5p, ALA1 - alanine--trna ligase, CIA1 - cia1p, ELP4 - elongator subunit elp4, ELP6 - elongator subunit elp6, TRM2 - trm2p, TRM8 - trm8p, ELP3 - elongator subunit elp3, TRM44 - trm44p, ELP2 - elongator subunit elp2, GCD14 - gcd14p, YKL027W - hypothetical protein,…
GO:0030488	tRNA methylation	2.54e-08	1.51e-06	4.52	5838	22	880	15	[TRM44 - trm44p, NCL1 - ncl1p, TRM3 - trm3p, GCD14 - gcd14p, TRM11 - trm11p, TRM10 - trm10p, TRM1 - trm1p, TRM82 - trm82p, PPM2 - ppm2p, TYW3 - tyw3p, TRM5 - trm5p, GCD10 - gcd10p, TRM2 - trm2p, ABP140 - abp140p, TRM8 - trm8p]
GO:0006520	cellular amino acid metabolic process	5.67e-08	3.32e-06	1.87	5838	245	880	69	[YNL040W - putative alanine--trna ligase, HOM6 - hom6p, CHA1 - l-serine/l-threonine ammonia-lyase cha1, WRS1 - tryptophan--trna ligase wrs1, PDC1 - indolepyruvate decarboxylase 1, YML096W - putative asparagine synthase, GRS1 - glycine--trna ligase, SAM2 - methionine adenosyltransferase sam2, PAN6 - pantoate--beta-alanine ligase pan6, LYS20 - homocitrate synthase lys20, ALA1 - alanine--trna ligase…
GO:0010608	posttranscriptional regulation of gene expression	7.65e-08	4.43e-06	2.18	5838	140	880	46	[RPS9B - ribosomal 40s subunit protein s9b, NOT5 - ccr4-not core subunit not5, TIF4631 - tif4631p, NPL3 - npl3p, GIS2 - gis2p, PUF6 - puf6p, SBP1 - sbp1p, NAM7 - atp-dependent rna helicase nam7, YGR054W - hypothetical protein, ASC1 - asc1p, YDR333C - hypothetical protein, EFM2 - efm2p, RLI1 - rli1p, TPA1 - tpa1p, CAF20 - caf20p, EFB1 - efb1p, PAB1 - pab1p, CDC33 - cdc33p, CAF40 - ccr4-not core su…
GO:0051656	establishment of organelle localization	1.25e-07	7.17e-06	2.52	5838	87	880	33	[RPS3 - ribosomal 40s subunit protein s3, NMD3 - nmd3p, BCP1 - bcp1p, ZUO1 - zuo1p, RPL40A - ubiquitin-ribosomal 60s subunit protein l40a fusion protein, TIF6 - tif6p, TUB2 - tub2p, NUG1 - nug1p, LTV1 - ltv1p, RLI1 - rli1p, ARX1 - arx1p, SRM1 - srm1p, RIX7 - putative aaa family atpase rix7, NOG2 - nog2p, NUP85 - nup85p, BIK1 - bik1p, NIC96 - nic96p, LSG1 - lsg1p, NUP82 - nup82p, NUD1 - nud1p, RNA…
GO:0008033	tRNA processing	1.4e-07	7.95e-06	2.23	5838	125	880	42	[SEN34 - sen34p, TRM3 - trm3p, NCL1 - ncl1p, TRM11 - trm11p, TRM10 - trm10p, PUS1 - pseudouridine synthase pus1, LHP1 - lhp1p, TRM82 - trm82p, NCS2 - ncs2p, TRM5 - trm5p, ALA1 - alanine--trna ligase, CIA1 - cia1p, ELP4 - elongator subunit elp4, ELP6 - elongator subunit elp6, TRM2 - trm2p, TRM8 - trm8p, TRM44 - trm44p, ELP3 - elongator subunit elp3, SEN54 - sen54p, ELP2 - elongator subunit elp2, G…
GO:0034471	ncRNA 5'-end processing	1.5e-07	8.41e-06	3.62	5838	33	880	18	[DBP8 - atp-dependent rna helicase dbp8, ESF2 - esf2p, UTP23 - utp23p, ROK1 - rna-dependent atpase rok1, RRP5 - rrp5p, RLP7 - rlp7p, UTP18 - utp18p, UTP11 - utp11p, UTP14 - utp14p, NOP9 - nop9p, BMS1 - bms1p, MPP10 - mpp10p, DIP2 - dip2p, UTP6 - utp6p, EMG1 - emg1p, NOP58 - nop58p, PWP2 - pwp2p, NOP14 - nop14p]
GO:0000967	rRNA 5'-end processing	1.5e-07	8.32e-06	3.62	5838	33	880	18	[DBP8 - atp-dependent rna helicase dbp8, ESF2 - esf2p, UTP23 - utp23p, ROK1 - rna-dependent atpase rok1, RRP5 - rrp5p, RLP7 - rlp7p, UTP18 - utp18p, UTP11 - utp11p, UTP14 - utp14p, NOP9 - nop9p, BMS1 - bms1p, DIP2 - dip2p, MPP10 - mpp10p, UTP6 - utp6p, EMG1 - emg1p, PWP2 - pwp2p, NOP58 - nop58p, NOP14 - nop14p]
GO:0090501	RNA phosphodiester bond hydrolysis	1.57e-07	8.61e-06	1.98	5838	184	880	55	[DBP8 - atp-dependent rna helicase dbp8, RPS0B - ribosomal 40s subunit protein s0b, UTP14 - utp14p, RAT1 - rat1p, RNT1 - rnt1p, RPS21A - ribosomal 40s subunit protein s21a, ENP1 - enp1p, SEN54 - sen54p, PAN3 - pan3p, NHP2 - nhp2p, RPS18B - ribosomal 40s subunit protein s18b, RPS21B - rps21bp, RPP1 - rpp1p, RRP5 - rrp5p, RLP7 - rlp7p, DOM34 - dom34p, TRZ1 - trz1p, NOP9 - nop9p, RPL37A - ribosomal …
GO:0009123	nucleoside monophosphate metabolic process	1.58e-07	8.57e-06	2.39	5838	100	880	36	[DUT1 - bifunctional ditp/dutp diphosphatase, DAS2 - putative uridine kinase das2, TDH2 - tdh2p, VMA2 - vma2p, FBA1 - fructose-bisphosphate aldolase fba1, ENO2 - phosphopyruvate hydratase eno2, IMD4 - imp dehydrogenase imd4, PFK2 - 6-phosphofructokinase subunit beta, ADK1 - adenylate kinase adk1, PDC1 - indolepyruvate decarboxylase 1, VMA1 - vma1p, PGI1 - glucose-6-phosphate isomerase, PGK1 - pho…
GO:0000966	RNA 5'-end processing	2.75e-07	1.47e-05	3.51	5838	34	880	18	[DBP8 - atp-dependent rna helicase dbp8, ESF2 - esf2p, UTP23 - utp23p, ROK1 - rna-dependent atpase rok1, RRP5 - rrp5p, RLP7 - rlp7p, UTP18 - utp18p, UTP11 - utp11p, UTP14 - utp14p, NOP9 - nop9p, BMS1 - bms1p, DIP2 - dip2p, MPP10 - mpp10p, UTP6 - utp6p, EMG1 - emg1p, PWP2 - pwp2p, NOP58 - nop58p, NOP14 - nop14p]
GO:0000480	endonucleolytic cleavage in 5'-ETS of tricistronic rRNA transcript (SSU-rRNA, 5.8S rRNA, LSU-rRNA)	3.03e-07	1.61e-05	3.64	5838	31	880	17	[DBP8 - atp-dependent rna helicase dbp8, ESF2 - esf2p, UTP23 - utp23p, ROK1 - rna-dependent atpase rok1, RRP5 - rrp5p, UTP18 - utp18p, UTP11 - utp11p, UTP14 - utp14p, NOP9 - nop9p, BMS1 - bms1p, MPP10 - mpp10p, DIP2 - dip2p, UTP6 - utp6p, EMG1 - emg1p, NOP58 - nop58p, PWP2 - pwp2p, NOP14 - nop14p]
GO:0006082	organic acid metabolic process	3.12e-07	1.64e-05	1.6	5838	414	880	100	[YNL040W - putative alanine--trna ligase, HOM6 - hom6p, CHA1 - l-serine/l-threonine ammonia-lyase cha1, ENO2 - phosphopyruvate hydratase eno2, YML096W - putative asparagine synthase, GRS1 - glycine--trna ligase, SAM2 - methionine adenosyltransferase sam2, FAA3 - long-chain fatty acid-coa ligase faa3, ALA1 - alanine--trna ligase, ASN2 - asparagine synthase (glutamine-hydrolyzing) 2, YML082W - puta…
GO:0006614	SRP-dependent cotranslational protein targeting to membrane	3.36e-07	1.75e-05	5.97	5838	10	880	9	[SRP68 - srp68p, SRP14 - srp14p, SRP101 - srp101p, SEC65 - sec65p, SRP102 - srp102p, SRP54 - srp54p, SEC63 - sec63p, SSH1 - ssh1p, SRP72 - srp72p]
GO:0009126	purine nucleoside monophosphate metabolic process	4.56e-07	2.35e-05	2.52	5838	79	880	30	[TDH2 - tdh2p, VMA2 - vma2p, FBA1 - fructose-bisphosphate aldolase fba1, ENO2 - phosphopyruvate hydratase eno2, IMD4 - imp dehydrogenase imd4, PFK2 - 6-phosphofructokinase subunit beta, ADK1 - adenylate kinase adk1, PDC1 - indolepyruvate decarboxylase 1, VMA1 - vma1p, PGK1 - phosphoglycerate kinase, PGI1 - glucose-6-phosphate isomerase, VPH1 - vph1p, PMA1 - h(+)-exporting p2-type atpase pma1, HXK…
GO:0009167	purine ribonucleoside monophosphate metabolic process	4.56e-07	2.32e-05	2.52	5838	79	880	30	[TDH2 - tdh2p, VMA2 - vma2p, FBA1 - fructose-bisphosphate aldolase fba1, ENO2 - phosphopyruvate hydratase eno2, IMD4 - imp dehydrogenase imd4, PFK2 - 6-phosphofructokinase subunit beta, ADK1 - adenylate kinase adk1, PDC1 - indolepyruvate decarboxylase 1, VMA1 - vma1p, PGI1 - glucose-6-phosphate isomerase, PGK1 - phosphoglycerate kinase, VPH1 - vph1p, PMA1 - h(+)-exporting p2-type atpase pma1, HXK…
GO:0043436	oxoacid metabolic process	5.3e-07	2.67e-05	1.59	5838	413	880	99	[YNL040W - putative alanine--trna ligase, HOM6 - hom6p, CHA1 - l-serine/l-threonine ammonia-lyase cha1, ENO2 - phosphopyruvate hydratase eno2, YML096W - putative asparagine synthase, GRS1 - glycine--trna ligase, SAM2 - methionine adenosyltransferase sam2, FAA3 - long-chain fatty acid-coa ligase faa3, ALA1 - alanine--trna ligase, ASN2 - asparagine synthase (glutamine-hydrolyzing) 2, YML082W - puta…
GO:0000472	endonucleolytic cleavage to generate mature 5'-end of SSU-rRNA from (SSU-rRNA, 5.8S rRNA, LSU-rRNA)	5.56e-07	2.78e-05	3.52	5838	32	880	17	[DBP8 - atp-dependent rna helicase dbp8, ESF2 - esf2p, UTP23 - utp23p, ROK1 - rna-dependent atpase rok1, RRP5 - rrp5p, UTP18 - utp18p, UTP11 - utp11p, UTP14 - utp14p, NOP9 - nop9p, BMS1 - bms1p, MPP10 - mpp10p, DIP2 - dip2p, UTP6 - utp6p, EMG1 - emg1p, NOP58 - nop58p, PWP2 - pwp2p, NOP14 - nop14p]
GO:0006414	translational elongation	6.1e-07	3.02e-05	3.66	5838	29	880	16	[RPP1B - ribosomal protein p1b, RPP1A - ribosomal protein p1a, STM1 - stm1p, ZUO1 - zuo1p, SSZ1 - ssz1p, RPP2B - ribosomal protein p2b, TEF1 - tef1p, HYP2 - hyp2p, SSB2 - hsp70 family atpase ssb2, YDR333C - hypothetical protein, RPP2A - ribosomal protein p2a, TEF4 - tef4p, YEF3 - yef3p, EFB1 - efb1p, SSB1 - hsp70 family atpase ssb1, HBS1 - hbs1p]
GO:0009161	ribonucleoside monophosphate metabolic process	7.23e-07	3.54e-05	2.33	5838	97	880	34	[DAS2 - putative uridine kinase das2, TDH2 - tdh2p, VMA2 - vma2p, FBA1 - fructose-bisphosphate aldolase fba1, ENO2 - phosphopyruvate hydratase eno2, IMD4 - imp dehydrogenase imd4, PFK2 - 6-phosphofructokinase subunit beta, ADK1 - adenylate kinase adk1, PDC1 - indolepyruvate decarboxylase 1, VMA1 - vma1p, PGI1 - glucose-6-phosphate isomerase, PGK1 - phosphoglycerate kinase, PRS4 - ribose phosphate…
GO:0046907	intracellular transport	7.61e-07	3.69e-05	1.44	5838	652	880	142	[SEC26 - sec26p, NMD3 - nmd3p, SEC27 - sec27p, SEC65 - sec65p, RPS26B - ribosomal 40s subunit protein s26b, GLO3 - glo3p, VPS9 - vps9p, TIM50 - tim50p, KAP123 - kap123p, DBP5 - atp-dependent rna helicase dbp5, SPT6 - spt6p, PHO86 - pho86p, RPS19B - ribosomal 40s subunit protein s19b, STO1 - sto1p, NUP57 - nup57p, NUP157 - nup157p, MRS4 - mrs4p, RIX7 - putative aaa family atpase rix7, SEC21 - sec2…
GO:0006406	mRNA export from nucleus	8.57e-07	4.12e-05	2.6	5838	69	880	27	[YRA2 - yra2p, NPL3 - npl3p, THO1 - tho1p, NUP100 - nup100p, NUP84 - nup84p, DIS3 - dis3p, MTR4 - mtr4p, DBP5 - atp-dependent rna helicase dbp5, NUP145 - nup145p, SPT6 - spt6p, PSE1 - pse1p, STO1 - sto1p, ENP1 - enp1p, NUP60 - nup60p, NEW1 - new1p, SRM1 - srm1p, NUP85 - nup85p, HMT1 - hmt1p, MLP1 - mlp1p, SPN1 - spn1p, NIC96 - nic96p, NUP82 - nup82p, SXM1 - sxm1p, SUB2 - sub2p, NUP49 - nup49p, NU…
GO:0006613	cotranslational protein targeting to membrane	1.6e-06	7.62e-05	5.43	5838	11	880	9	[SRP68 - srp68p, SRP101 - srp101p, SRP14 - srp14p, SEC65 - sec65p, SRP54 - srp54p, SRP102 - srp102p, SEC63 - sec63p, SRP72 - srp72p, SSH1 - ssh1p]
GO:0072521	purine-containing compound metabolic process	1.6e-06	7.56e-05	2.17	5838	113	880	37	[DUT1 - bifunctional ditp/dutp diphosphatase, TDH2 - tdh2p, VMA2 - vma2p, FBA1 - fructose-bisphosphate aldolase fba1, ENO2 - phosphopyruvate hydratase eno2, IMD4 - imp dehydrogenase imd4, PFK2 - 6-phosphofructokinase subunit beta, ADK1 - adenylate kinase adk1, PDC1 - indolepyruvate decarboxylase 1, VMA1 - vma1p, PGI1 - glucose-6-phosphate isomerase, PGK1 - phosphoglycerate kinase, VPH1 - vph1p, P…
GO:0051649	establishment of localization in cell	2.23e-06	0.000104	1.42	5838	675	880	144	[SEC26 - sec26p, NMD3 - nmd3p, SEC27 - sec27p, SEC65 - sec65p, RPS26B - ribosomal 40s subunit protein s26b, GLO3 - glo3p, VPS9 - vps9p, TIM50 - tim50p, KAP123 - kap123p, DBP5 - atp-dependent rna helicase dbp5, SPT6 - spt6p, PHO86 - pho86p, RPS19B - ribosomal 40s subunit protein s19b, STO1 - sto1p, NUP57 - nup57p, NUP157 - nup157p, MRS4 - mrs4p, RIX7 - putative aaa family atpase rix7, SEC21 - sec2…
GO:0046031	ADP metabolic process	2.28e-06	0.000106	3.55	5838	28	880	15	[PFK1 - 6-phosphofructokinase subunit alpha, TDH2 - tdh2p, TPI1 - triose-phosphate isomerase tpi1, FBA1 - fructose-bisphosphate aldolase fba1, PDB1 - pyruvate dehydrogenase (acetyl-transferring) subunit e1 beta, ENO2 - phosphopyruvate hydratase eno2, TDH3 - glyceraldehyde-3-phosphate dehydrogenase (phosphorylating) tdh3, PFK2 - 6-phosphofructokinase subunit beta, ADK1 - adenylate kinase adk1, PDC…
GO:0051170	nuclear import	3.11e-06	0.000143	2.61	5838	61	880	24	[NUP85 - nup85p, MLP1 - mlp1p, NIC96 - nic96p, NUP82 - nup82p, RNA1 - rna1p, SRP1 - srp1p, SSA2 - hsp70 family chaperone ssa2, SXM1 - sxm1p, NUP49 - nup49p, KAP122 - kap122p, NUP100 - nup100p, NUP84 - nup84p, KAP104 - kap104p, NUP116 - nup116p, KAP123 - kap123p, SYO1 - syo1p, NUP145 - nup145p, NTF2 - ntf2p, PSE1 - pse1p, NUP57 - nup57p, NUP60 - nup60p, NUP157 - nup157p, ACC1 - acetyl-coa carboxyl…
GO:0009185	ribonucleoside diphosphate metabolic process	4.08e-06	0.000185	3.43	5838	29	880	15	[PFK1 - 6-phosphofructokinase subunit alpha, TDH2 - tdh2p, TPI1 - triose-phosphate isomerase tpi1, FBA1 - fructose-bisphosphate aldolase fba1, PDB1 - pyruvate dehydrogenase (acetyl-transferring) subunit e1 beta, ENO2 - phosphopyruvate hydratase eno2, TDH3 - glyceraldehyde-3-phosphate dehydrogenase (phosphorylating) tdh3, PFK2 - 6-phosphofructokinase subunit beta, ADK1 - adenylate kinase adk1, PDC…
GO:0009179	purine ribonucleoside diphosphate metabolic process	4.08e-06	0.000184	3.43	5838	29	880	15	[PFK1 - 6-phosphofructokinase subunit alpha, TDH2 - tdh2p, TPI1 - triose-phosphate isomerase tpi1, FBA1 - fructose-bisphosphate aldolase fba1, PDB1 - pyruvate dehydrogenase (acetyl-transferring) subunit e1 beta, ENO2 - phosphopyruvate hydratase eno2, TDH3 - glyceraldehyde-3-phosphate dehydrogenase (phosphorylating) tdh3, PFK2 - 6-phosphofructokinase subunit beta, ADK1 - adenylate kinase adk1, PDC…
GO:0009135	purine nucleoside diphosphate metabolic process	4.08e-06	0.000182	3.43	5838	29	880	15	[PFK1 - 6-phosphofructokinase subunit alpha, TDH2 - tdh2p, TPI1 - triose-phosphate isomerase tpi1, FBA1 - fructose-bisphosphate aldolase fba1, PDB1 - pyruvate dehydrogenase (acetyl-transferring) subunit e1 beta, ENO2 - phosphopyruvate hydratase eno2, TDH3 - glyceraldehyde-3-phosphate dehydrogenase (phosphorylating) tdh3, PFK2 - 6-phosphofructokinase subunit beta, ADK1 - adenylate kinase adk1, PDC…
GO:0006606	protein import into nucleus	4.26e-06	0.000189	2.63	5838	58	880	23	[NUP85 - nup85p, MLP1 - mlp1p, NIC96 - nic96p, NUP82 - nup82p, RNA1 - rna1p, SRP1 - srp1p, SXM1 - sxm1p, NUP49 - nup49p, KAP122 - kap122p, NUP100 - nup100p, NUP84 - nup84p, KAP104 - kap104p, NUP116 - nup116p, KAP123 - kap123p, SYO1 - syo1p, NUP145 - nup145p, NTF2 - ntf2p, PSE1 - pse1p, NUP57 - nup57p, NUP60 - nup60p, NUP157 - nup157p, ACC1 - acetyl-coa carboxylase acc1, NUP133 - nup133p]
GO:0000055	ribosomal large subunit export from nucleus	4.63e-06	0.000203	3.57	5838	26	880	14	[RIX7 - putative aaa family atpase rix7, NUP85 - nup85p, NOG2 - nog2p, NMD3 - nmd3p, NIC96 - nic96p, NUP82 - nup82p, BCP1 - bcp1p, ECM1 - ecm1p, RPL40A - ubiquitin-ribosomal 60s subunit protein l40a fusion protein, SDA1 - sda1p, NUP49 - nup49p, NUP116 - nup116p, NUG1 - nug1p, ARX1 - arx1p]
GO:0006757	ATP generation from ADP	5e-06	0.000218	3.75	5838	23	880	13	[PFK1 - 6-phosphofructokinase subunit alpha, TDH2 - tdh2p, FBA1 - fructose-bisphosphate aldolase fba1, TPI1 - triose-phosphate isomerase tpi1, PDB1 - pyruvate dehydrogenase (acetyl-transferring) subunit e1 beta, ENO2 - phosphopyruvate hydratase eno2, PFK2 - 6-phosphofructokinase subunit beta, TDH3 - glyceraldehyde-3-phosphate dehydrogenase (phosphorylating) tdh3, PGK1 - phosphoglycerate kinase, P…
GO:0006096	glycolytic process	5e-06	0.000216	3.75	5838	23	880	13	[PFK1 - 6-phosphofructokinase subunit alpha, TDH2 - tdh2p, FBA1 - fructose-bisphosphate aldolase fba1, TPI1 - triose-phosphate isomerase tpi1, PDB1 - pyruvate dehydrogenase (acetyl-transferring) subunit e1 beta, ENO2 - phosphopyruvate hydratase eno2, PFK2 - 6-phosphofructokinase subunit beta, TDH3 - glyceraldehyde-3-phosphate dehydrogenase (phosphorylating) tdh3, PGI1 - glucose-6-phosphate isomer…
GO:0019752	carboxylic acid metabolic process	5.76e-06	0.000247	1.54	5838	396	880	92	[TDH2 - tdh2p, HOM6 - hom6p, YNL040W - putative alanine--trna ligase, FBA1 - fructose-bisphosphate aldolase fba1, ENO2 - phosphopyruvate hydratase eno2, CHA1 - l-serine/l-threonine ammonia-lyase cha1, WRS1 - tryptophan--trna ligase wrs1, GRS1 - glycine--trna ligase, YML096W - putative asparagine synthase, PDC1 - indolepyruvate decarboxylase 1, SAM2 - methionine adenosyltransferase sam2, PAN6 - pa…
GO:0042274	ribosomal small subunit biogenesis	7.02e-06	0.000298	3.32	5838	30	880	15	[RPS19A - ribosomal 40s subunit protein s19a, IMP4 - imp4p, UTP30 - utp30p, HAS1 - atp-dependent rna helicase has1, RPS7B - ribosomal 40s subunit protein s7b, LTV1 - ltv1p, KRE33 - kre33p, IMP3 - imp3p, UTP25 - utp25p, EMG1 - emg1p, ENP2 - enp2p, RPS19B - ribosomal 40s subunit protein s19b, RPS7A - ribosomal 40s subunit protein s7a, NEW1 - new1p, NOP14 - nop14p]
GO:0016973	poly(A)+ mRNA export from nucleus	7.39e-06	0.000311	3.05	5838	37	880	17	[SPN1 - spn1p, MLP1 - mlp1p, NIC96 - nic96p, YRA2 - yra2p, THO1 - tho1p, NUP49 - nup49p, NUP116 - nup116p, MTR4 - mtr4p, DIS3 - dis3p, DBP5 - atp-dependent rna helicase dbp5, NUP145 - nup145p, SPT6 - spt6p, ENP1 - enp1p, NUP60 - nup60p, NEW1 - new1p, NUP133 - nup133p, SRM1 - srm1p]
GO:0090305	nucleic acid phosphodiester bond hydrolysis	7.55e-06	0.000315	1.69	5838	251	880	64	[DBP8 - atp-dependent rna helicase dbp8, RPS0B - ribosomal 40s subunit protein s0b, NOT5 - ccr4-not core subunit not5, VMA1 - vma1p, UTP14 - utp14p, RAT1 - rat1p, RNT1 - rnt1p, RPS21A - ribosomal 40s subunit protein s21a, REX4 - rex4p, TRM2 - trm2p, ENP1 - enp1p, PAN3 - pan3p, SEN54 - sen54p, NHP2 - nhp2p, RPS18B - ribosomal 40s subunit protein s18b, RPS21B - rps21bp, RPP1 - rpp1p, RRP5 - rrp5p, …
GO:0098781	ncRNA transcription	7.93e-06	0.000328	2.68	5838	52	880	21	[RPC11 - rpc11p, RPB5 - rpb5p, RPB8 - rpb8p, RPC31 - rpc31p, TBF1 - tbf1p, RSC9 - rsc9p, CTR9 - ctr9p, RPO26 - rpo26p, RPA135 - rpa135p, SPT15 - spt15p, RPA49 - rpa49p, RTF1 - rtf1p, RPA43 - rpa43p, POL5 - pol5p, RPC17 - rpc17p, RPA34 - rpa34p, RPC40 - rpc40p, RNT1 - rnt1p, RPA190 - rpa190p, RPA12 - rpa12p, RPC53 - rpc53p]
GO:0000154	rRNA modification	8.29e-06	0.000341	3.44	5838	27	880	14	[TRM3 - trm3p, DIM1 - dim1p, NHP2 - nhp2p, RRP9 - rrp9p, NOP1 - nop1p, RRP8 - rrp8p, NOP56 - nop56p, GAR1 - gar1p, CBF5 - pseudouridine synthase cbf5, YNL022C - hypothetical protein, NOP2 - nop2p, PUS7 - pseudouridine synthase pus7, EMG1 - emg1p, NOP58 - nop58p]
GO:0006354	DNA-templated transcription, elongation	8.36e-06	0.000341	2.54	5838	60	880	23	[ARP9 - arp9p, NOT5 - ccr4-not core subunit not5, SET2 - set2p, RSC8 - rsc8p, TAF14 - taf14p, CTR9 - ctr9p, RSC9 - rsc9p, SUB2 - sub2p, HIR2 - hir2p, MSS116 - mss116p, SPT16 - spt16p, RPA49 - rpa49p, RSC4 - rsc4p, RSC3 - rsc3p, SPT2 - spt2p, RTF1 - rtf1p, STH1 - sth1p, RSC58 - rsc58p, CCR4 - ccr4p, ELP4 - elongator subunit elp4, RPA34 - rpa34p, NPL6 - npl6p, ISW1 - chromatin-remodeling atpase isw…
GO:0006415	translational termination	8.41e-06	0.00034	4.42	5838	15	880	10	[DBP5 - atp-dependent rna helicase dbp5, SUP35 - sup35p, RLI1 - rli1p, TPA1 - tpa1p, NPL3 - npl3p, YEF3 - yef3p, TIF35 - tif35p, SSB1 - hsp70 family atpase ssb1, RPL10 - ribosomal 60s subunit protein l10, SUP45 - sup45p]
GO:1902626	assembly of large subunit precursor of preribosome	8.78e-06	0.000352	5.31	5838	10	880	8	[RPF2 - rpf2p, RPL24A - ribosomal 60s subunit protein l24a, RLP24 - rlp24p, NOP2 - nop2p, NIP7 - nip7p, NOG1 - nog1p, TIF6 - tif6p, RPL24B - ribosomal 60s subunit protein l24b]
GO:0006458	'de novo' protein folding	9.41e-06	0.000374	3.59	5838	24	880	13	[CCT2 - cct2p, ZUO1 - zuo1p, CCT3 - cct3p, SSZ1 - ssz1p, SSB2 - hsp70 family atpase ssb2, CCT8 - cct8p, CCT7 - cct7p, CCT4 - cct4p, TCP1 - tcp1p, CCT6 - cct6p, CCT5 - cct5p, SSB1 - hsp70 family atpase ssb1, HSC82 - hsp90 family chaperone hsc82]
GO:0051640	organelle localization	9.59e-06	0.000379	1.86	5838	168	880	47	[SIR2 - sir2p, RPS3 - ribosomal 40s subunit protein s3, NMD3 - nmd3p, VAM7 - vam7p, BCP1 - bcp1p, ZUO1 - zuo1p, RPL40A - ubiquitin-ribosomal 60s subunit protein l40a fusion protein, TIF6 - tif6p, NUP100 - nup100p, TUB2 - tub2p, NUP84 - nup84p, LTV1 - ltv1p, NUG1 - nug1p, RLI1 - rli1p, NUP145 - nup145p, MDM20 - mdm20p, ARX1 - arx1p, CLU1 - clu1p, SSO2 - sso2p, NUP60 - nup60p, SRM1 - srm1p, RIX7 - …
GO:0002183	cytoplasmic translational initiation	1.2e-05	0.000472	5.8	5838	8	880	7	[RPG1 - rpg1p, TMA20 - tma20p, TIF34 - tif34p, TIF35 - tif35p, TMA64 - tma64p, PRT1 - prt1p, CLU1 - clu1p]
GO:0006163	purine nucleotide metabolic process	1.21e-05	0.000471	2.16	5838	95	880	31	[DUT1 - bifunctional ditp/dutp diphosphatase, TDH2 - tdh2p, VMA2 - vma2p, FBA1 - fructose-bisphosphate aldolase fba1, ENO2 - phosphopyruvate hydratase eno2, IMD4 - imp dehydrogenase imd4, PFK2 - 6-phosphofructokinase subunit beta, ADK1 - adenylate kinase adk1, VMA1 - vma1p, PDC1 - indolepyruvate decarboxylase 1, PGK1 - phosphoglycerate kinase, PGI1 - glucose-6-phosphate isomerase, VPH1 - vph1p, P…
GO:0006165	nucleoside diphosphate phosphorylation	1.69e-05	0.000653	3.45	5838	25	880	13	[PFK1 - 6-phosphofructokinase subunit alpha, TDH2 - tdh2p, FBA1 - fructose-bisphosphate aldolase fba1, PDB1 - pyruvate dehydrogenase (acetyl-transferring) subunit e1 beta, TPI1 - triose-phosphate isomerase tpi1, ENO2 - phosphopyruvate hydratase eno2, PFK2 - 6-phosphofructokinase subunit beta, TDH3 - glyceraldehyde-3-phosphate dehydrogenase (phosphorylating) tdh3, PGK1 - phosphoglycerate kinase, P…
GO:0046939	nucleotide phosphorylation	1.9e-05	0.000729	3.11	5838	32	880	15	[PFK1 - 6-phosphofructokinase subunit alpha, TDH2 - tdh2p, TPI1 - triose-phosphate isomerase tpi1, FBA1 - fructose-bisphosphate aldolase fba1, PDB1 - pyruvate dehydrogenase (acetyl-transferring) subunit e1 beta, ENO2 - phosphopyruvate hydratase eno2, TDH3 - glyceraldehyde-3-phosphate dehydrogenase (phosphorylating) tdh3, PFK2 - 6-phosphofructokinase subunit beta, ADK1 - adenylate kinase adk1, PGI…
GO:0009132	nucleoside diphosphate metabolic process	1.9e-05	0.000724	3.11	5838	32	880	15	[PFK1 - 6-phosphofructokinase subunit alpha, TDH2 - tdh2p, TPI1 - triose-phosphate isomerase tpi1, FBA1 - fructose-bisphosphate aldolase fba1, PDB1 - pyruvate dehydrogenase (acetyl-transferring) subunit e1 beta, ENO2 - phosphopyruvate hydratase eno2, TDH3 - glyceraldehyde-3-phosphate dehydrogenase (phosphorylating) tdh3, PFK2 - 6-phosphofructokinase subunit beta, ADK1 - adenylate kinase adk1, PDC…
GO:0043628	ncRNA 3'-end processing	1.97e-05	0.000742	2.78	5838	43	880	18	[RPS0B - ribosomal 40s subunit protein s0b, RRP6 - rrp6p, SKI6 - ski6p, RPS21B - rps21bp, NOP1 - nop1p, CTR9 - ctr9p, MTR3 - mtr3p, TSR1 - tsr1p, RTF1 - rtf1p, RPS0A - ribosomal 40s subunit protein s0a, CBF5 - pseudouridine synthase cbf5, TRZ1 - trz1p, DIS3 - dis3p, MTR4 - mtr4p, RRP45 - rrp45p, PAP2 - non-canonical poly(a) polymerase pap2, RNT1 - rnt1p, RPS21A - ribosomal 40s subunit protein s21…
GO:0090502	RNA phosphodiester bond hydrolysis, endonucleolytic	2.05e-05	0.000768	1.93	5838	134	880	39	[RPS27B - ribosomal 40s subunit protein s27b, RPL17A - ribosomal 60s subunit protein l17a, SEN34 - sen34p, DBP8 - atp-dependent rna helicase dbp8, RPS0B - ribosomal 40s subunit protein s0b, RPL17B - rpl17bp, DBP3 - rna-dependent atpase dbp3, UTP14 - utp14p, RAT1 - rat1p, DIS3 - dis3p, BMS1 - bms1p, UTP6 - utp6p, RNT1 - rnt1p, RPS21A - ribosomal 40s subunit protein s21a, RAI1 - rai1p, ENP1 - enp1p…
GO:0034504	protein localization to nucleus	2.14e-05	0.000795	2.42	5838	63	880	23	[NUP85 - nup85p, MLP1 - mlp1p, NIC96 - nic96p, NUP82 - nup82p, RNA1 - rna1p, SRP1 - srp1p, SXM1 - sxm1p, NUP49 - nup49p, KAP122 - kap122p, NUP100 - nup100p, NUP84 - nup84p, KAP104 - kap104p, NUP116 - nup116p, KAP123 - kap123p, SYO1 - syo1p, NUP145 - nup145p, NTF2 - ntf2p, PSE1 - pse1p, NUP57 - nup57p, NUP60 - nup60p, NUP157 - nup157p, ACC1 - acetyl-coa carboxylase acc1, NUP133 - nup133p]
GO:0034249	negative regulation of cellular amide metabolic process	2.31e-05	0.000854	2.95	5838	36	880	16	[CAF40 - ccr4-not core subunit caf40, ORM1 - orm1p, TIF5 - tif5p, NOT5 - ccr4-not core subunit not5, DHH1 - dhh1p, SNF1 - snf1p, NPL3 - npl3p, PUF6 - puf6p, SCD6 - scd6p, NOT3 - ccr4-not core subunit not3, XRN1 - xrn1p, SBP1 - sbp1p, ASC1 - asc1p, CBF1 - cbf1p, CAF20 - caf20p, WHI3 - whi3p]
GO:0010501	RNA secondary structure unwinding	2.39e-05	0.000875	3.2	5838	29	880	14	[DBP8 - atp-dependent rna helicase dbp8, FAL1 - fal1p, TIF1 - tif1p, DHH1 - dhh1p, RRP3 - rna-dependent atpase rrp3, DBP3 - rna-dependent atpase dbp3, HAS1 - atp-dependent rna helicase has1, SUB2 - sub2p, ROK1 - rna-dependent atpase rok1, MSS116 - mss116p, DED1 - ded1p, DBP6 - dbp6p, DBP5 - atp-dependent rna helicase dbp5, MAK5 - mak5p]
GO:0051641	cellular localization	2.67e-05	0.000972	1.31	5838	887	880	175	[SEC26 - sec26p, SIR2 - sir2p, NMD3 - nmd3p, SHE3 - she3p, SEC27 - sec27p, COG6 - cog6p, RPS26B - ribosomal 40s subunit protein s26b, SEC65 - sec65p, GLO3 - glo3p, VPS9 - vps9p, TIM50 - tim50p, KAP123 - kap123p, DBP5 - atp-dependent rna helicase dbp5, SEC13 - sec13p, SPT6 - spt6p, PHO86 - pho86p, NUP57 - nup57p, STO1 - sto1p, RPS19B - ribosomal 40s subunit protein s19b, NUP157 - nup157p, MRS4 - m…
GO:0032984	macromolecular complex disassembly	2.73e-05	0.000986	2.34	5838	68	880	24	[ARP9 - arp9p, SUP35 - sup35p, NPL3 - npl3p, RSC8 - rsc8p, RSC9 - rsc9p, TIF35 - tif35p, RPL10 - ribosomal 60s subunit protein l10, RSC4 - rsc4p, DOM34 - dom34p, RSC3 - rsc3p, DED1 - ded1p, RSC58 - rsc58p, STH1 - sth1p, RSC6 - rsc6p, DBP5 - atp-dependent rna helicase dbp5, RLI1 - rli1p, SEC18 - sec18p, PRP43 - prp43p, TPA1 - tpa1p, YEF3 - yef3p, NPL6 - npl6p, SSB1 - hsp70 family atpase ssb1, HBS1…
GO:0001731	formation of translation preinitiation complex	2.79e-05	0.001	4.82	5838	11	880	8	[SUI2 - sui2p, TMA20 - tma20p, TIF3 - tif3p, GCD11 - gcd11p, BUD27 - bud27p, TMA64 - tma64p, TIF11 - tif11p, SUI3 - sui3p]
GO:0006325	chromatin organization	3.61e-05	0.00129	1.55	5838	321	880	75	[SIR2 - sir2p, TUP1 - tup1p, RSC8 - rsc8p, NPT1 - nicotinate phosphoribosyltransferase, HIR2 - hir2p, HFI1 - hfi1p, LYS20 - homocitrate synthase lys20, STH1 - sth1p, RSC58 - rsc58p, GCN5 - gcn5p, HTB2 - htb2p, RNT1 - rnt1p, SPT6 - spt6p, FKH1 - fkh1p, ISW1 - chromatin-remodeling atpase isw1, ELP3 - elongator subunit elp3, FOB1 - fob1p, MLP1 - mlp1p, POL30 - pol30p, SAS3 - sas3p, RNA1 - rna1p, NOP…
GO:0006409	tRNA export from nucleus	3.78e-05	0.00134	4.26	5838	14	880	9	[NUP116 - nup116p, UTP22 - utp22p, NUP145 - nup145p, RNA1 - rna1p, UTP8 - utp8p, LOS1 - los1p, NUP49 - nup49p, TEF1 - tef1p, NUP133 - nup133p]
GO:0009150	purine ribonucleotide metabolic process	3.8e-05	0.00134	2.11	5838	91	880	29	[TDH2 - tdh2p, VMA2 - vma2p, FBA1 - fructose-bisphosphate aldolase fba1, ENO2 - phosphopyruvate hydratase eno2, IMD4 - imp dehydrogenase imd4, PFK2 - 6-phosphofructokinase subunit beta, ADK1 - adenylate kinase adk1, PDC1 - indolepyruvate decarboxylase 1, VMA1 - vma1p, PGI1 - glucose-6-phosphate isomerase, PGK1 - phosphoglycerate kinase, VPH1 - vph1p, PMA1 - h(+)-exporting p2-type atpase pma1, HXK…
GO:0051031	tRNA transport	3.89e-05	0.00136	3.65	5838	20	880	11	[NUP116 - nup116p, UTP22 - utp22p, NUP145 - nup145p, RNA1 - rna1p, TOM20 - tom20p, SSA2 - hsp70 family chaperone ssa2, UTP8 - utp8p, LOS1 - los1p, NUP49 - nup49p, TEF1 - tef1p, NUP133 - nup133p]
GO:0009144	purine nucleoside triphosphate metabolic process	4.01e-05	0.00139	2.39	5838	61	880	22	[PFK1 - 6-phosphofructokinase subunit alpha, DUT1 - bifunctional ditp/dutp diphosphatase, TDH2 - tdh2p, VMA2 - vma2p, HAM1 - ham1p, TPI1 - triose-phosphate isomerase tpi1, FBA1 - fructose-bisphosphate aldolase fba1, PDB1 - pyruvate dehydrogenase (acetyl-transferring) subunit e1 beta, ENO2 - phosphopyruvate hydratase eno2, IMD4 - imp dehydrogenase imd4, TDH3 - glyceraldehyde-3-phosphate dehydrogen…
GO:0000460	maturation of 5.8S rRNA	4.08e-05	0.0014	3.9	5838	17	880	10	[RPF2 - rpf2p, MAK11 - mak11p, DBP6 - dbp6p, PRP43 - prp43p, URB1 - urb1p, MAK16 - mak16p, RAI1 - rai1p, TIF6 - tif6p, YTM1 - ytm1p, MAK5 - mak5p]
GO:0009117	nucleotide metabolic process	4.21e-05	0.00144	1.73	5838	192	880	50	[DUT1 - bifunctional ditp/dutp diphosphatase, TDH2 - tdh2p, TKL1 - transketolase tkl1, VMA2 - vma2p, FBA1 - fructose-bisphosphate aldolase fba1, ENO2 - phosphopyruvate hydratase eno2, NPT1 - nicotinate phosphoribosyltransferase, ADK1 - adenylate kinase adk1, VMA1 - vma1p, PDC1 - indolepyruvate decarboxylase 1, APA1 - apa1p, PMA1 - h(+)-exporting p2-type atpase pma1, ADE17 - bifunctional phosphori…
GO:0055086	nucleobase-containing small molecule metabolic process	4.59e-05	0.00156	1.67	5838	218	880	55	[DUT1 - bifunctional ditp/dutp diphosphatase, TDH2 - tdh2p, TKL1 - transketolase tkl1, VMA2 - vma2p, FBA1 - fructose-bisphosphate aldolase fba1, ENO2 - phosphopyruvate hydratase eno2, NPT1 - nicotinate phosphoribosyltransferase, ADK1 - adenylate kinase adk1, PDC1 - indolepyruvate decarboxylase 1, VMA1 - vma1p, APA1 - apa1p, PMA1 - h(+)-exporting p2-type atpase pma1, ADE17 - bifunctional phosphori…
GO:0010468	regulation of gene expression	4.65e-05	0.00157	1.29	5838	925	880	180	[SIR2 - sir2p, TIF1 - tif1p, RSC8 - rsc8p, PUF6 - puf6p, CKB2 - ckb2p, HIR2 - hir2p, SBP1 - sbp1p, RAT1 - rat1p, ASC1 - asc1p, MET31 - met31p, DBP5 - atp-dependent rna helicase dbp5, SEC13 - sec13p, CKA2 - cka2p, SPT6 - spt6p, STO1 - sto1p, HMS2 - hms2p, LSM1 - lsm1p, ELP3 - elongator subunit elp3, SFG1 - sfg1p, CAF40 - ccr4-not core subunit caf40, POL30 - pol30p, MLP1 - mlp1p, SNF1 - snf1p, UTP8…
GO:0009259	ribonucleotide metabolic process	5.13e-05	0.00172	2	5838	106	880	32	[DAS2 - putative uridine kinase das2, TDH2 - tdh2p, VMA2 - vma2p, FBA1 - fructose-bisphosphate aldolase fba1, ENO2 - phosphopyruvate hydratase eno2, IMD4 - imp dehydrogenase imd4, PFK2 - 6-phosphofructokinase subunit beta, ADK1 - adenylate kinase adk1, VMA1 - vma1p, PDC1 - indolepyruvate decarboxylase 1, PGI1 - glucose-6-phosphate isomerase, PGK1 - phosphoglycerate kinase, VPH1 - vph1p, FUR1 - ur…
GO:0009141	nucleoside triphosphate metabolic process	6.12e-05	0.00204	2.24	5838	71	880	24	[PFK1 - 6-phosphofructokinase subunit alpha, DUT1 - bifunctional ditp/dutp diphosphatase, DAS2 - putative uridine kinase das2, TDH2 - tdh2p, VMA2 - vma2p, HAM1 - ham1p, TPI1 - triose-phosphate isomerase tpi1, FBA1 - fructose-bisphosphate aldolase fba1, PDB1 - pyruvate dehydrogenase (acetyl-transferring) subunit e1 beta, ENO2 - phosphopyruvate hydratase eno2, IMD4 - imp dehydrogenase imd4, TDH3 - …
GO:0019693	ribose phosphate metabolic process	6.52e-05	0.00216	1.9	5838	126	880	36	[DAS2 - putative uridine kinase das2, TKL1 - transketolase tkl1, TDH2 - tdh2p, VMA2 - vma2p, FBA1 - fructose-bisphosphate aldolase fba1, ENO2 - phosphopyruvate hydratase eno2, IMD4 - imp dehydrogenase imd4, PFK2 - 6-phosphofructokinase subunit beta, ADK1 - adenylate kinase adk1, VMA1 - vma1p, PDC1 - indolepyruvate decarboxylase 1, PGI1 - glucose-6-phosphate isomerase, PGK1 - phosphoglycerate kina…
GO:0009199	ribonucleoside triphosphate metabolic process	7.06e-05	0.00232	2.32	5838	63	880	22	[PFK1 - 6-phosphofructokinase subunit alpha, TDH2 - tdh2p, DAS2 - putative uridine kinase das2, VMA2 - vma2p, TPI1 - triose-phosphate isomerase tpi1, FBA1 - fructose-bisphosphate aldolase fba1, PDB1 - pyruvate dehydrogenase (acetyl-transferring) subunit e1 beta, ENO2 - phosphopyruvate hydratase eno2, IMD4 - imp dehydrogenase imd4, TDH3 - glyceraldehyde-3-phosphate dehydrogenase (phosphorylating) …
GO:0006753	nucleoside phosphate metabolic process	7.49e-05	0.00245	1.69	5838	196	880	50	[DUT1 - bifunctional ditp/dutp diphosphatase, TDH2 - tdh2p, TKL1 - transketolase tkl1, VMA2 - vma2p, FBA1 - fructose-bisphosphate aldolase fba1, ENO2 - phosphopyruvate hydratase eno2, NPT1 - nicotinate phosphoribosyltransferase, ADK1 - adenylate kinase adk1, PDC1 - indolepyruvate decarboxylase 1, VMA1 - vma1p, APA1 - apa1p, PMA1 - h(+)-exporting p2-type atpase pma1, ADE17 - bifunctional phosphori…
GO:0006090	pyruvate metabolic process	7.64e-05	0.00248	2.72	5838	39	880	16	[PFK1 - 6-phosphofructokinase subunit alpha, ACS2 - acetate--coa ligase acs2, TDH2 - tdh2p, TPI1 - triose-phosphate isomerase tpi1, FBA1 - fructose-bisphosphate aldolase fba1, PDB1 - pyruvate dehydrogenase (acetyl-transferring) subunit e1 beta, ENO2 - phosphopyruvate hydratase eno2, TDH3 - glyceraldehyde-3-phosphate dehydrogenase (phosphorylating) tdh3, PFK2 - 6-phosphofructokinase subunit beta, …
GO:0000461	endonucleolytic cleavage to generate mature 3'-end of SSU-rRNA from (SSU-rRNA, 5.8S rRNA, LSU-rRNA)	7.71e-05	0.00249	6.63	5838	5	880	5	[RPS0B - ribosomal 40s subunit protein s0b, TSR1 - tsr1p, RPS0A - ribosomal 40s subunit protein s0a, RPS21B - rps21bp, RPS21A - ribosomal 40s subunit protein s21a]
GO:0000956	nuclear-transcribed mRNA catabolic process	8.09e-05	0.00259	2.01	5838	99	880	30	[SUP35 - sup35p, NOT5 - ccr4-not core subunit not5, HRP1 - hrp1p, SKI8 - ski8p, MTR3 - mtr3p, NAM7 - atp-dependent rna helicase nam7, MTR4 - mtr4p, DIS3 - dis3p, RAT1 - rat1p, RRP45 - rrp45p, TPA1 - tpa1p, RNT1 - rnt1p, RAI1 - rai1p, STO1 - sto1p, LSM1 - lsm1p, MRT4 - mrt4p, CDC33 - cdc33p, CAF40 - ccr4-not core subunit caf40, PAN3 - pan3p, DHH1 - dhh1p, RRP6 - rrp6p, SKI6 - ski6p, RPP1 - rpp1p, …
GO:0000466	maturation of 5.8S rRNA from tricistronic rRNA transcript (SSU-rRNA, 5.8S rRNA, LSU-rRNA)	8.19e-05	0.00261	3.98	5838	15	880	9	[RPF2 - rpf2p, MAK11 - mak11p, DBP6 - dbp6p, PRP43 - prp43p, URB1 - urb1p, MAK16 - mak16p, RAI1 - rai1p, TIF6 - tif6p, MAK5 - mak5p]
GO:0006402	mRNA catabolic process	9.94e-05	0.00315	1.99	5838	100	880	30	[SUP35 - sup35p, NOT5 - ccr4-not core subunit not5, HRP1 - hrp1p, SKI8 - ski8p, MTR3 - mtr3p, NAM7 - atp-dependent rna helicase nam7, MTR4 - mtr4p, DIS3 - dis3p, RAT1 - rat1p, RRP45 - rrp45p, TPA1 - tpa1p, RNT1 - rnt1p, RAI1 - rai1p, STO1 - sto1p, LSM1 - lsm1p, MRT4 - mrt4p, CDC33 - cdc33p, CAF40 - ccr4-not core subunit caf40, PAN3 - pan3p, DHH1 - dhh1p, RRP6 - rrp6p, SKI6 - ski6p, RPP1 - rpp1p, …
GO:0010629	negative regulation of gene expression	0.000103	0.00323	1.47	5838	369	880	82	[SIR2 - sir2p, RPL30 - ribosomal 60s subunit protein l30, NOT5 - ccr4-not core subunit not5, TUP1 - tup1p, PUF6 - puf6p, NPT1 - nicotinate phosphoribosyltransferase, HIR2 - hir2p, SBP1 - sbp1p, STH1 - sth1p, ASC1 - asc1p, RAT1 - rat1p, MET31 - met31p, RNT1 - rnt1p, SPT6 - spt6p, FKH1 - fkh1p, STO1 - sto1p, LSM1 - lsm1p, PAN3 - pan3p, FOB1 - fob1p, CAF40 - ccr4-not core subunit caf40, TIF5 - tif5p…
GO:0022607	cellular component assembly	0.000106	0.00332	1.32	5838	712	880	142	[PRP11 - prp11p, VMA2 - vma2p, PRP42 - prp42p, SEC65 - sec65p, RPS26B - ribosomal 40s subunit protein s26b, HIR2 - hir2p, SPT6 - spt6p, RPS19B - ribosomal 40s subunit protein s19b, NUP157 - nup157p, RPL3 - ribosomal 60s subunit protein l3, LSG1 - lsg1p, SNF1 - snf1p, NOG1 - nog1p, RPS31 - ubiquitin-ribosomal 40s subunit protein s31 fusion protein, RIX1 - rix1p, SPT15 - spt15p, RPL6B - ribosomal 6…
GO:0006886	intracellular protein transport	0.000108	0.00336	1.48	5838	364	880	81	[SEC26 - sec26p, RPS3 - ribosomal 40s subunit protein s3, SRP68 - srp68p, NMD3 - nmd3p, SEC27 - sec27p, APM3 - apm3p, SEC65 - sec65p, SRP1 - srp1p, BCP1 - bcp1p, ZUO1 - zuo1p, SRP54 - srp54p, RPL40A - ubiquitin-ribosomal 60s subunit protein l40a fusion protein, KAP122 - kap122p, VPS9 - vps9p, NUP100 - nup100p, TIM50 - tim50p, KAP123 - kap123p, NUG1 - nug1p, RLI1 - rli1p, NTF2 - ntf2p, ARX1 - arx1…
GO:0009066	aspartate family amino acid metabolic process	0.000111	0.00342	2.21	5838	69	880	23	[ACO2 - aco2p, HOM6 - hom6p, MET12 - methylenetetrahydrofolate reductase (nad(p)h) met12, CHA1 - l-serine/l-threonine ammonia-lyase cha1, ASP1 - asparaginase asp1, MIS1 - trifunctional formate-tetrahydrofolate ligase/methenyltetrahydrofolate cyclohydrolase/methylenetetrahydrofolate dehydrogenase mis1, YML096W - putative asparagine synthase, SAM4 - sam4p, SAM2 - methionine adenosyltransferase sam2…
GO:0017148	negative regulation of translation	0.00014	0.00428	2.81	5838	33	880	14	[CAF40 - ccr4-not core subunit caf40, TIF5 - tif5p, NOT5 - ccr4-not core subunit not5, DHH1 - dhh1p, SNF1 - snf1p, NPL3 - npl3p, PUF6 - puf6p, NOT3 - ccr4-not core subunit not3, SCD6 - scd6p, SBP1 - sbp1p, XRN1 - xrn1p, ASC1 - asc1p, CAF20 - caf20p, WHI3 - whi3p]
GO:1901657	glycosyl compound metabolic process	0.000146	0.00447	2.38	5838	53	880	19	[ADE4 - amidophosphoribosyltransferase, DAS2 - putative uridine kinase das2, HPT1 - hypoxanthine phosphoribosyltransferase, IMD4 - imp dehydrogenase imd4, PRS5 - ribose phosphate diphosphokinase subunit prs5, SAM4 - sam4p, RMT2 - rmt2p, MEU1 - s-methyl-5-thioadenosine phosphorylase, PPM2 - ppm2p, TYW3 - tyw3p, GUA1 - gmp synthase (glutamine-hydrolyzing), URA7 - ctp synthase ura7, PRS4 - ribose ph…
GO:0006356	regulation of transcription from RNA polymerase I promoter	0.000155	0.00471	2.59	5838	41	880	16	[UTP5 - utp5p, CKB2 - ckb2p, CTR9 - ctr9p, UTP8 - utp8p, UTP4 - utp4p, SPT15 - spt15p, CKB1 - ckb1p, UTP9 - utp9p, NAN1 - nan1p, CKA1 - cka1p, UME1 - ume1p, RTF1 - rtf1p, SPT5 - spt5p, UTP15 - utp15p, HMO1 - hmo1p, CKA2 - cka2p]
GO:0061077	chaperone-mediated protein folding	0.000162	0.00489	3.73	5838	16	880	9	[CCT2 - cct2p, CCT8 - cct8p, CCT7 - cct7p, CCT4 - cct4p, TSA1 - tsa1p, TCP1 - tcp1p, CCT6 - cct6p, CCT3 - cct3p, CCT5 - cct5p]
GO:0032268	regulation of cellular protein metabolic process	0.000166	0.00499	1.5	5838	319	880	72	[CLB6 - clb6p, NOT5 - ccr4-not core subunit not5, PUF6 - puf6p, CKB2 - ckb2p, CKB1 - ckb1p, SBP1 - sbp1p, ASC1 - asc1p, RAT1 - rat1p, YDR333C - hypothetical protein, EFM2 - efm2p, RLI1 - rli1p, PSD1 - phosphatidylserine decarboxylase 1, SPT6 - spt6p, PTC3 - ptc3p, CAF40 - ccr4-not core subunit caf40, TIF5 - tif5p, SNF1 - snf1p, ACM1 - acm1p, GCD11 - gcd11p, SNF4 - snf4p, NOT3 - ccr4-not core subu…
GO:0031125	rRNA 3'-end processing	0.000203	0.00604	3.17	5838	23	880	11	[TSR1 - tsr1p, RPS0B - ribosomal 40s subunit protein s0b, RPS0A - ribosomal 40s subunit protein s0a, MTR4 - mtr4p, DIS3 - dis3p, RRP6 - rrp6p, SKI6 - ski6p, RRP45 - rrp45p, RPS21B - rps21bp, RPS21A - ribosomal 40s subunit protein s21a, MTR3 - mtr3p]
GO:0009205	purine ribonucleoside triphosphate metabolic process	0.000238	0.00704	2.25	5838	59	880	20	[PFK1 - 6-phosphofructokinase subunit alpha, TDH2 - tdh2p, VMA2 - vma2p, TPI1 - triose-phosphate isomerase tpi1, FBA1 - fructose-bisphosphate aldolase fba1, PDB1 - pyruvate dehydrogenase (acetyl-transferring) subunit e1 beta, ENO2 - phosphopyruvate hydratase eno2, IMD4 - imp dehydrogenase imd4, TDH3 - glyceraldehyde-3-phosphate dehydrogenase (phosphorylating) tdh3, PFK2 - 6-phosphofructokinase su…
GO:0042255	ribosome assembly	0.000246	0.00725	4.98	5838	8	880	6	[TIF5 - tif5p, RPS26B - ribosomal 40s subunit protein s26b, NIP7 - nip7p, SDO1 - sdo1p, RPS26A - ribosomal 40s subunit protein s26a, TIF6 - tif6p]
GO:0044281	small molecule metabolic process	0.000253	0.0074	1.3	5838	707	880	139	[VMA2 - vma2p, HOM6 - hom6p, YNL040W - putative alanine--trna ligase, ENO2 - phosphopyruvate hydratase eno2, CHA1 - l-serine/l-threonine ammonia-lyase cha1, ADK1 - adenylate kinase adk1, GRS1 - glycine--trna ligase, YML096W - putative asparagine synthase, SAM2 - methionine adenosyltransferase sam2, FAA3 - long-chain fatty acid-coa ligase faa3, ALA1 - alanine--trna ligase, APA1 - apa1p, ASN2 - asp…
GO:0031123	RNA 3'-end processing	0.000253	0.00738	2.15	5838	68	880	22	[RPS0B - ribosomal 40s subunit protein s0b, HRP1 - hrp1p, RNA14 - rna14p, RRP6 - rrp6p, SKI6 - ski6p, RPS21B - rps21bp, NOP1 - nop1p, CTR9 - ctr9p, SUB2 - sub2p, MTR3 - mtr3p, TSR1 - tsr1p, RTF1 - rtf1p, RPS0A - ribosomal 40s subunit protein s0a, CBF5 - pseudouridine synthase cbf5, MTR4 - mtr4p, TRZ1 - trz1p, DIS3 - dis3p, RRP45 - rrp45p, PAP2 - non-canonical poly(a) polymerase pap2, RNT1 - rnt1p…
GO:0006353	DNA-templated transcription, termination	0.0003	0.00869	2.55	5838	39	880	15	[RPC11 - rpc11p, SET2 - set2p, CTR9 - ctr9p, GRS1 - glycine--trna ligase, RTF1 - rtf1p, REB1 - reb1p, RAT1 - rat1p, GLC7 - glc7p, RNT1 - rnt1p, FKH1 - fkh1p, ISW1 - chromatin-remodeling atpase isw1, RAI1 - rai1p, RPB3 - rpb3p, RPA12 - rpa12p, SUP45 - sup45p]
GO:0051246	regulation of protein metabolic process	0.000333	0.0096	1.47	5838	326	880	72	[CLB6 - clb6p, NOT5 - ccr4-not core subunit not5, PUF6 - puf6p, CKB2 - ckb2p, CKB1 - ckb1p, SBP1 - sbp1p, ASC1 - asc1p, RAT1 - rat1p, YDR333C - hypothetical protein, EFM2 - efm2p, RLI1 - rli1p, PSD1 - phosphatidylserine decarboxylase 1, SPT6 - spt6p, PTC3 - ptc3p, CAF40 - ccr4-not core subunit caf40, TIF5 - tif5p, SNF1 - snf1p, ACM1 - acm1p, GCD11 - gcd11p, SNF4 - snf4p, NOT3 - ccr4-not core subu…
GO:0034655	nucleobase-containing compound catabolic process	0.00035	0.01	1.74	5838	141	880	37	[DUT1 - bifunctional ditp/dutp diphosphatase, SUP35 - sup35p, NOT5 - ccr4-not core subunit not5, HAM1 - ham1p, HRP1 - hrp1p, SKI8 - ski8p, MTR3 - mtr3p, NAM7 - atp-dependent rna helicase nam7, DIS3 - dis3p, MTR4 - mtr4p, RAT1 - rat1p, APA1 - apa1p, RRP45 - rrp45p, TPA1 - tpa1p, RNT1 - rnt1p, RAI1 - rai1p, STO1 - sto1p, LSM1 - lsm1p, MRT4 - mrt4p, CDC33 - cdc33p, CAF40 - ccr4-not core subunit caf4…
GO:0016074	snoRNA metabolic process	0.00036	0.0102	2.3	5838	52	880	18	[RRP6 - rrp6p, SKI6 - ski6p, TBF1 - tbf1p, HAS1 - atp-dependent rna helicase has1, NOP1 - nop1p, CTR9 - ctr9p, RPP1 - rpp1p, XRN1 - xrn1p, GAR1 - gar1p, MTR3 - mtr3p, RTF1 - rtf1p, CBF5 - pseudouridine synthase cbf5, RAT1 - rat1p, MTR4 - mtr4p, DIS3 - dis3p, RRP45 - rrp45p, PAP2 - non-canonical poly(a) polymerase pap2, RNT1 - rnt1p]
GO:0034243	regulation of transcription elongation from RNA polymerase II promoter	0.000383	0.0109	2.35	5838	48	880	17	[HMT1 - hmt1p, CAF40 - ccr4-not core subunit caf40, SPN1 - spn1p, NOT5 - ccr4-not core subunit not5, NPL3 - npl3p, NOT3 - ccr4-not core subunit not3, SPT16 - spt16p, XRN1 - xrn1p, RTF1 - rtf1p, CCR4 - ccr4p, RSC6 - rsc6p, RAT1 - rat1p, SPT5 - spt5p, GCN5 - gcn5p, CET1 - cet1p, SPT6 - spt6p, FKH1 - fkh1p]
GO:0009116	nucleoside metabolic process	0.000383	0.0108	2.35	5838	48	880	17	[ADE4 - amidophosphoribosyltransferase, DAS2 - putative uridine kinase das2, HPT1 - hypoxanthine phosphoribosyltransferase, IMD4 - imp dehydrogenase imd4, PRS5 - ribose phosphate diphosphokinase subunit prs5, SAM4 - sam4p, RMT2 - rmt2p, MEU1 - s-methyl-5-thioadenosine phosphorylase, PRS4 - ribose phosphate diphosphokinase subunit prs4, GUA1 - gmp synthase (glutamine-hydrolyzing), URA7 - ctp synth…
GO:0006452	translational frameshifting	0.000405	0.0113	5.53	5838	6	880	5	[SSB2 - hsp70 family atpase ssb2, ZUO1 - zuo1p, SSZ1 - ssz1p, SSB1 - hsp70 family atpase ssb1, HYP2 - hyp2p]
GO:0040031	snRNA modification	0.000405	0.0113	5.53	5838	6	880	5	[CBF5 - pseudouridine synthase cbf5, NHP2 - nhp2p, PUS1 - pseudouridine synthase pus1, PUS7 - pseudouridine synthase pus7, GAR1 - gar1p]
GO:1990481	mRNA pseudouridine synthesis	0.000405	0.0112	5.53	5838	6	880	5	[CBF5 - pseudouridine synthase cbf5, DEG1 - pseudouridine synthase deg1, PUS4 - pseudouridine synthase pus4, PUS1 - pseudouridine synthase pus1, PUS7 - pseudouridine synthase pus7]
GO:0031120	snRNA pseudouridine synthesis	0.000405	0.0111	5.53	5838	6	880	5	[CBF5 - pseudouridine synthase cbf5, NHP2 - nhp2p, PUS1 - pseudouridine synthase pus1, PUS7 - pseudouridine synthase pus7, GAR1 - gar1p]
GO:0034728	nucleosome organization	0.000501	0.0137	2.06	5838	71	880	22	[ARP9 - arp9p, SPN1 - spn1p, TUP1 - tup1p, RVB1 - ruvb family atp-dependent dna helicase pontin, HHO1 - hho1p, RSC8 - rsc8p, TAF14 - taf14p, RSC9 - rsc9p, HIR2 - hir2p, SPT16 - spt16p, RSC4 - rsc4p, LYS20 - homocitrate synthase lys20, RSC3 - rsc3p, VPS75 - vps75p, RSC58 - rsc58p, STH1 - sth1p, RSC6 - rsc6p, NHP6A - nhp6ap, SPT6 - spt6p, NPL6 - npl6p, ISW1 - chromatin-remodeling atpase isw1, RVB2 …
GO:0034397	telomere localization	0.000519	0.0141	3.32	5838	18	880	9	[NUP116 - nup116p, SIR2 - sir2p, MLP1 - mlp1p, NUP145 - nup145p, SCP160 - scp160p, NUP60 - nup60p, NUP100 - nup100p, NUP133 - nup133p, NUP84 - nup84p]
GO:0046128	purine ribonucleoside metabolic process	0.000519	0.0141	3.32	5838	18	880	9	[GUA1 - gmp synthase (glutamine-hydrolyzing), HPT1 - hypoxanthine phosphoribosyltransferase, IMD4 - imp dehydrogenase imd4, APT1 - adenine phosphoribosyltransferase apt1, IMD3 - imp dehydrogenase imd3, SAM4 - sam4p, RMT2 - rmt2p, SAH1 - adenosylhomocysteinase, MEU1 - s-methyl-5-thioadenosine phosphorylase]
GO:0006401	RNA catabolic process	0.000549	0.0148	1.77	5838	124	880	33	[SUP35 - sup35p, NOT5 - ccr4-not core subunit not5, HRP1 - hrp1p, SKI8 - ski8p, MTR3 - mtr3p, NAM7 - atp-dependent rna helicase nam7, MTR4 - mtr4p, DIS3 - dis3p, RAT1 - rat1p, RRP45 - rrp45p, TPA1 - tpa1p, RNT1 - rnt1p, RAI1 - rai1p, STO1 - sto1p, LSM1 - lsm1p, MRT4 - mrt4p, CDC33 - cdc33p, CAF40 - ccr4-not core subunit caf40, PAN3 - pan3p, DHH1 - dhh1p, POL32 - pol32p, RRP6 - rrp6p, SKI6 - ski6p…
GO:0006360	transcription from RNA polymerase I promoter	0.000552	0.0148	2.75	5838	29	880	12	[RPA43 - rpa43p, RPB5 - rpb5p, RPB8 - rpb8p, RPA34 - rpa34p, RPC40 - rpc40p, CTR9 - ctr9p, RPO26 - rpo26p, RPA190 - rpa190p, RPA135 - rpa135p, RPA12 - rpa12p, SPT15 - spt15p, RPA49 - rpa49p]
GO:0006368	transcription elongation from RNA polymerase II promoter	0.000607	0.0162	2.21	5838	54	880	18	[ARP9 - arp9p, NOT5 - ccr4-not core subunit not5, RSC8 - rsc8p, TAF14 - taf14p, RSC9 - rsc9p, CTR9 - ctr9p, SUB2 - sub2p, HIR2 - hir2p, SPT16 - spt16p, RSC4 - rsc4p, RSC3 - rsc3p, RTF1 - rtf1p, SPT2 - spt2p, RSC58 - rsc58p, STH1 - sth1p, CCR4 - ccr4p, ELP4 - elongator subunit elp4, NPL6 - npl6p]
GO:0032784	regulation of DNA-templated transcription, elongation	0.000607	0.0161	2.21	5838	54	880	18	[CAF40 - ccr4-not core subunit caf40, HMT1 - hmt1p, SPN1 - spn1p, NOT5 - ccr4-not core subunit not5, NPL3 - npl3p, CTR9 - ctr9p, NOT3 - ccr4-not core subunit not3, SPT16 - spt16p, XRN1 - xrn1p, RTF1 - rtf1p, RSC6 - rsc6p, CCR4 - ccr4p, RAT1 - rat1p, GCN5 - gcn5p, SPT5 - spt5p, CET1 - cet1p, SPT6 - spt6p, FKH1 - fkh1p]
GO:0034398	telomere tethering at nuclear periphery	0.000619	0.0163	3.54	5838	15	880	8	[NUP116 - nup116p, SIR2 - sir2p, MLP1 - mlp1p, NUP145 - nup145p, NUP60 - nup60p, NUP100 - nup100p, NUP133 - nup133p, NUP84 - nup84p]
GO:0006338	chromatin remodeling	0.000627	0.0165	1.93	5838	86	880	25	[SWI3 - swi3p, TUP1 - tup1p, TAF14 - taf14p, RSC8 - rsc8p, RSC4 - rsc4p, STH1 - sth1p, RSC58 - rsc58p, GCN5 - gcn5p, SPT6 - spt6p, FKH1 - fkh1p, ADA2 - ada2p, ISW1 - chromatin-remodeling atpase isw1, ARP9 - arp9p, RVB1 - ruvb family atp-dependent dna helicase pontin, RSC9 - rsc9p, RSC3 - rsc3p, ABF1 - abf1p, RSC6 - rsc6p, IOC3 - ioc3p, NHP6A - nhp6ap, IOC4 - ioc4p, CBF1 - cbf1p, NPL6 - npl6p, MSN…
GO:0045903	positive regulation of translational fidelity	0.000644	0.0168	4.42	5838	9	880	6	[RPS9B - ribosomal 40s subunit protein s9b, RPS2 - ribosomal 40s subunit protein s2, NAM9 - mitochondrial 37s ribosomal protein nam9, GCD11 - gcd11p, RPS9A - ribosomal 40s subunit protein s9a, HPM1 - hpm1p]
GO:0045047	protein targeting to ER	0.00075	0.0195	2.81	5838	26	880	11	[SEC53 - phosphomannomutase sec53, SRP68 - srp68p, SRP14 - srp14p, SRP101 - srp101p, SEC65 - sec65p, SRP102 - srp102p, SRP54 - srp54p, GET4 - get4p, SEC63 - sec63p, SSH1 - ssh1p, SRP72 - srp72p]
GO:0046034	ATP metabolic process	0.000778	0.0201	2.17	5838	55	880	18	[PFK1 - 6-phosphofructokinase subunit alpha, TDH2 - tdh2p, VMA2 - vma2p, TPI1 - triose-phosphate isomerase tpi1, FBA1 - fructose-bisphosphate aldolase fba1, PDB1 - pyruvate dehydrogenase (acetyl-transferring) subunit e1 beta, ENO2 - phosphopyruvate hydratase eno2, TDH3 - glyceraldehyde-3-phosphate dehydrogenase (phosphorylating) tdh3, PFK2 - 6-phosphofructokinase subunit beta, VMA1 - vma1p, PDC1 …
GO:0009124	nucleoside monophosphate biosynthetic process	0.00079	0.0203	2.07	5838	64	880	20	[ADE4 - amidophosphoribosyltransferase, DUT1 - bifunctional ditp/dutp diphosphatase, DAS2 - putative uridine kinase das2, HPT1 - hypoxanthine phosphoribosyltransferase, IMD4 - imp dehydrogenase imd4, ADE12 - adenylosuccinate synthase, ADK1 - adenylate kinase adk1, PRS5 - ribose phosphate diphosphokinase subunit prs5, VPH1 - vph1p, GUA1 - gmp synthase (glutamine-hydrolyzing), PRS4 - ribose phospha…
GO:0016073	snRNA metabolic process	0.000796	0.0204	2.65	5838	30	880	12	[CBF5 - pseudouridine synthase cbf5, MTR4 - mtr4p, NHP2 - nhp2p, RRP6 - rrp6p, SKI6 - ski6p, RRP45 - rrp45p, PAP2 - non-canonical poly(a) polymerase pap2, RNT1 - rnt1p, PUS1 - pseudouridine synthase pus1, PUS7 - pseudouridine synthase pus7, MTR3 - mtr3p, GAR1 - gar1p]
GO:0016071	mRNA metabolic process	0.00084	0.0214	1.46	5838	286	880	63	[PRP11 - prp11p, PRP42 - prp42p, NOT5 - ccr4-not core subunit not5, BFR1 - bfr1p, RAT1 - rat1p, RNT1 - rnt1p, SPT6 - spt6p, FKH1 - fkh1p, STO1 - sto1p, MRS4 - mrs4p, LSM1 - lsm1p, PAN3 - pan3p, CAF40 - ccr4-not core subunit caf40, PUS4 - pseudouridine synthase pus4, RPP1 - rpp1p, NOT3 - ccr4-not core subunit not3, DOM34 - dom34p, RTF1 - rtf1p, CBF5 - pseudouridine synthase cbf5, SPT5 - spt5p, PRP…
GO:0042278	purine nucleoside metabolic process	0.000855	0.0217	3.14	5838	19	880	9	[GUA1 - gmp synthase (glutamine-hydrolyzing), HPT1 - hypoxanthine phosphoribosyltransferase, IMD4 - imp dehydrogenase imd4, APT1 - adenine phosphoribosyltransferase apt1, IMD3 - imp dehydrogenase imd3, SAM4 - sam4p, RMT2 - rmt2p, SAH1 - adenosylhomocysteinase, MEU1 - s-methyl-5-thioadenosine phosphorylase]
GO:0017038	protein import	0.000869	0.0219	1.74	5838	122	880	32	[TOM40 - tom40p, SRP1 - srp1p, KAP122 - kap122p, TOM70 - tom70p, TIM50 - tim50p, NUP100 - nup100p, NUP84 - nup84p, KAP123 - kap123p, NUP145 - nup145p, NTF2 - ntf2p, PSE1 - pse1p, NUP57 - nup57p, NUP60 - nup60p, NUP157 - nup157p, ACC1 - acetyl-coa carboxylase acc1, NUP85 - nup85p, MLP1 - mlp1p, NIC96 - nic96p, NUP82 - nup82p, PAM18 - pam18p, RNA1 - rna1p, TOM20 - tom20p, SXM1 - sxm1p, NUP49 - nup4…
GO:0046496	nicotinamide nucleotide metabolic process	0.000938	0.0235	1.97	5838	74	880	22	[PFK1 - 6-phosphofructokinase subunit alpha, TKL1 - transketolase tkl1, TDH2 - tdh2p, TPI1 - triose-phosphate isomerase tpi1, FBA1 - fructose-bisphosphate aldolase fba1, PDB1 - pyruvate dehydrogenase (acetyl-transferring) subunit e1 beta, ENO2 - phosphopyruvate hydratase eno2, TDH3 - glyceraldehyde-3-phosphate dehydrogenase (phosphorylating) tdh3, PFK2 - 6-phosphofructokinase subunit beta, NPT1 -…

## Sheet: wt age 3 (Fig 1S2A)
GO Term	Description	P-value	FDR q-value	Enrichment	N	B	n	b	Genes
GO:0045899	positive regulation of RNA polymerase II transcriptional preinitiation complex assembly	1.96e-09	9.99e-06	25.61	5838	12	133	7	[RPT1 - proteasome regulatory particle base subunit rpt1, RPT2 - proteasome regulatory particle base subunit rpt2, POB3 - pob3p, DST1 - dst1p, RPT5 - proteasome regulatory particle base subunit rpt5, RPT4 - proteasome regulatory particle base subunit rpt4, RPT6 - proteasome regulatory particle base subunit rpt6]
GO:0045898	regulation of RNA polymerase II transcriptional preinitiation complex assembly	8.18e-09	2.08e-05	21.95	5838	14	133	7	[RPT1 - proteasome regulatory particle base subunit rpt1, RPT2 - proteasome regulatory particle base subunit rpt2, POB3 - pob3p, DST1 - dst1p, RPT5 - proteasome regulatory particle base subunit rpt5, RPT4 - proteasome regulatory particle base subunit rpt4, RPT6 - proteasome regulatory particle base subunit rpt6]
GO:2000144	positive regulation of DNA-templated transcription, initiation	2.62e-08	4.46e-05	19.2	5838	16	133	7	[RPT1 - proteasome regulatory particle base subunit rpt1, RPT2 - proteasome regulatory particle base subunit rpt2, POB3 - pob3p, DST1 - dst1p, RPT5 - proteasome regulatory particle base subunit rpt5, RPT4 - proteasome regulatory particle base subunit rpt4, RPT6 - proteasome regulatory particle base subunit rpt6]
GO:0060261	positive regulation of transcription initiation from RNA polymerase II promoter	2.62e-08	3.34e-05	19.2	5838	16	133	7	[RPT1 - proteasome regulatory particle base subunit rpt1, RPT2 - proteasome regulatory particle base subunit rpt2, POB3 - pob3p, DST1 - dst1p, RPT5 - proteasome regulatory particle base subunit rpt5, RPT4 - proteasome regulatory particle base subunit rpt4, RPT6 - proteasome regulatory particle base subunit rpt6]
GO:2000142	regulation of DNA-templated transcription, initiation	4.92e-07	0.000501	13.36	5838	23	133	7	[RPT1 - proteasome regulatory particle base subunit rpt1, RPT2 - proteasome regulatory particle base subunit rpt2, POB3 - pob3p, DST1 - dst1p, RPT5 - proteasome regulatory particle base subunit rpt5, RPT4 - proteasome regulatory particle base subunit rpt4, RPT6 - proteasome regulatory particle base subunit rpt6]
GO:0060260	regulation of transcription initiation from RNA polymerase II promoter	4.92e-07	0.000418	13.36	5838	23	133	7	[RPT1 - proteasome regulatory particle base subunit rpt1, RPT2 - proteasome regulatory particle base subunit rpt2, POB3 - pob3p, DST1 - dst1p, RPT5 - proteasome regulatory particle base subunit rpt5, RPT4 - proteasome regulatory particle base subunit rpt4, RPT6 - proteasome regulatory particle base subunit rpt6]
GO:1901800	positive regulation of proteasomal protein catabolic process	6.67e-07	0.000485	24.39	5838	9	133	5	[RPT1 - proteasome regulatory particle base subunit rpt1, RPT2 - proteasome regulatory particle base subunit rpt2, RPT5 - proteasome regulatory particle base subunit rpt5, RPT4 - proteasome regulatory particle base subunit rpt4, RPT6 - proteasome regulatory particle base subunit rpt6]
GO:0045862	positive regulation of proteolysis	8.29e-07	0.000528	16.46	5838	16	133	6	[RPT1 - proteasome regulatory particle base subunit rpt1, RPT2 - proteasome regulatory particle base subunit rpt2, RPT5 - proteasome regulatory particle base subunit rpt5, RPT4 - proteasome regulatory particle base subunit rpt4, PRE1 - proteasome core particle subunit beta 4, RPT6 - proteasome regulatory particle base subunit rpt6]
GO:1903052	positive regulation of proteolysis involved in cellular protein catabolic process	1.31e-06	0.000741	21.95	5838	10	133	5	[RPT1 - proteasome regulatory particle base subunit rpt1, RPT2 - proteasome regulatory particle base subunit rpt2, RPT5 - proteasome regulatory particle base subunit rpt5, RPT4 - proteasome regulatory particle base subunit rpt4, RPT6 - proteasome regulatory particle base subunit rpt6]
GO:1903364	positive regulation of cellular protein catabolic process	1.31e-06	0.000667	21.95	5838	10	133	5	[RPT1 - proteasome regulatory particle base subunit rpt1, RPT2 - proteasome regulatory particle base subunit rpt2, RPT5 - proteasome regulatory particle base subunit rpt5, RPT4 - proteasome regulatory particle base subunit rpt4, RPT6 - proteasome regulatory particle base subunit rpt6]
GO:0070682	proteasome regulatory particle assembly	2.36e-06	0.00109	19.95	5838	11	133	5	[RPT1 - proteasome regulatory particle base subunit rpt1, RPT2 - proteasome regulatory particle base subunit rpt2, RPT5 - proteasome regulatory particle base subunit rpt5, RPT4 - proteasome regulatory particle base subunit rpt4, RPT6 - proteasome regulatory particle base subunit rpt6]
GO:0030433	ubiquitin-dependent ERAD pathway	2.39e-06	0.00101	7.45	5838	53	133	9	[YDJ1 - ydj1p, RPT1 - proteasome regulatory particle base subunit rpt1, RPT2 - proteasome regulatory particle base subunit rpt2, CDC48 - aaa family atpase cdc48, HLJ1 - hlj1p, RPT5 - proteasome regulatory particle base subunit rpt5, RPT4 - proteasome regulatory particle base subunit rpt4, SHP1 - shp1p, RPT6 - proteasome regulatory particle base subunit rpt6]
GO:0042761	very long-chain fatty acid biosynthetic process	3.73e-06	0.00146	29.26	5838	6	133	4	[ELO1 - elo1p, PHS1 - phs1p, TSC13 - trans-2-enoyl-coa reductase (nadph) tsc13, IFA38 - ketoreductase]
GO:0045732	positive regulation of protein catabolic process	6.33e-06	0.0023	16.88	5838	13	133	5	[RPT1 - proteasome regulatory particle base subunit rpt1, RPT2 - proteasome regulatory particle base subunit rpt2, RPT5 - proteasome regulatory particle base subunit rpt5, RPT4 - proteasome regulatory particle base subunit rpt4, RPT6 - proteasome regulatory particle base subunit rpt6]
GO:0061136	regulation of proteasomal protein catabolic process	6.33e-06	0.00215	16.88	5838	13	133	5	[RPT1 - proteasome regulatory particle base subunit rpt1, RPT2 - proteasome regulatory particle base subunit rpt2, RPT5 - proteasome regulatory particle base subunit rpt5, RPT4 - proteasome regulatory particle base subunit rpt4, RPT6 - proteasome regulatory particle base subunit rpt6]
GO:0036503	ERAD pathway	8.02e-06	0.00255	6.48	5838	61	133	9	[YDJ1 - ydj1p, RPT1 - proteasome regulatory particle base subunit rpt1, RPT2 - proteasome regulatory particle base subunit rpt2, CDC48 - aaa family atpase cdc48, HLJ1 - hlj1p, RPT5 - proteasome regulatory particle base subunit rpt5, RPT4 - proteasome regulatory particle base subunit rpt4, SHP1 - shp1p, RPT6 - proteasome regulatory particle base subunit rpt6]
GO:0000038	very long-chain fatty acid metabolic process	8.55e-06	0.00256	25.08	5838	7	133	4	[PHS1 - phs1p, ELO1 - elo1p, TSC13 - trans-2-enoyl-coa reductase (nadph) tsc13, IFA38 - ketoreductase]
GO:0030162	regulation of proteolysis	8.76e-06	0.00248	9.04	5838	34	133	7	[NUP53 - nup53p, RPT1 - proteasome regulatory particle base subunit rpt1, RPT2 - proteasome regulatory particle base subunit rpt2, RPT5 - proteasome regulatory particle base subunit rpt5, RPT4 - proteasome regulatory particle base subunit rpt4, PRE1 - proteasome core particle subunit beta 4, RPT6 - proteasome regulatory particle base subunit rpt6]
GO:0043248	proteasome assembly	1.07e-05	0.00288	8.78	5838	35	133	7	[RPT1 - proteasome regulatory particle base subunit rpt1, RPN11 - proteasome regulatory particle lid subunit rpn11, RPT2 - proteasome regulatory particle base subunit rpt2, RPT5 - proteasome regulatory particle base subunit rpt5, RPT4 - proteasome regulatory particle base subunit rpt4, PNO1 - pno1p, RPT6 - proteasome regulatory particle base subunit rpt6]
GO:0031334	positive regulation of protein complex assembly	1.21e-05	0.00308	7.17	5838	49	133	8	[RPT1 - proteasome regulatory particle base subunit rpt1, RPT2 - proteasome regulatory particle base subunit rpt2, POB3 - pob3p, DST1 - dst1p, RPT5 - proteasome regulatory particle base subunit rpt5, RPT4 - proteasome regulatory particle base subunit rpt4, ARP2 - actin-related protein 2, RPT6 - proteasome regulatory particle base subunit rpt6]
GO:0034976	response to endoplasmic reticulum stress	1.77e-05	0.00429	5.23	5838	84	133	10	[YDJ1 - ydj1p, RPT1 - proteasome regulatory particle base subunit rpt1, RPT2 - proteasome regulatory particle base subunit rpt2, CDC48 - aaa family atpase cdc48, HLJ1 - hlj1p, RPT5 - proteasome regulatory particle base subunit rpt5, ARL1 - arl1p, RPT4 - proteasome regulatory particle base subunit rpt4, SHP1 - shp1p, RPT6 - proteasome regulatory particle base subunit rpt6]
GO:0043632	modification-dependent macromolecule catabolic process	2.03e-05	0.00469	3.33	5838	211	133	16	[RPT2 - proteasome regulatory particle base subunit rpt2, RPN11 - proteasome regulatory particle lid subunit rpn11, AIR1 - air1p, RRP42 - rrp42p, CDC48 - aaa family atpase cdc48, HLJ1 - hlj1p, RPT5 - proteasome regulatory particle base subunit rpt5, RPT4 - proteasome regulatory particle base subunit rpt4, UBA1 - e1 ubiquitin-activating protein uba1, PRE10 - proteasome core particle subunit alpha …
GO:1903050	regulation of proteolysis involved in cellular protein catabolic process	2.03e-05	0.0045	13.72	5838	16	133	5	[RPT1 - proteasome regulatory particle base subunit rpt1, RPT2 - proteasome regulatory particle base subunit rpt2, RPT5 - proteasome regulatory particle base subunit rpt5, RPT4 - proteasome regulatory particle base subunit rpt4, RPT6 - proteasome regulatory particle base subunit rpt6]
GO:1903362	regulation of cellular protein catabolic process	2.03e-05	0.00431	13.72	5838	16	133	5	[RPT1 - proteasome regulatory particle base subunit rpt1, RPT2 - proteasome regulatory particle base subunit rpt2, RPT5 - proteasome regulatory particle base subunit rpt5, RPT4 - proteasome regulatory particle base subunit rpt4, RPT6 - proteasome regulatory particle base subunit rpt6]
GO:0043161	proteasome-mediated ubiquitin-dependent protein catabolic process	2.05e-05	0.00417	3.96	5838	144	133	13	[RPT2 - proteasome regulatory particle base subunit rpt2, RPN11 - proteasome regulatory particle lid subunit rpn11, CDC48 - aaa family atpase cdc48, HLJ1 - hlj1p, RPT5 - proteasome regulatory particle base subunit rpt5, RPT4 - proteasome regulatory particle base subunit rpt4, PRE10 - proteasome core particle subunit alpha 7, RPT6 - proteasome regulatory particle base subunit rpt6, RPT1 - proteaso…
GO:0010498	proteasomal protein catabolic process	4.19e-05	0.00821	3.71	5838	154	133	13	[RPT2 - proteasome regulatory particle base subunit rpt2, RPN11 - proteasome regulatory particle lid subunit rpn11, CDC48 - aaa family atpase cdc48, HLJ1 - hlj1p, RPT5 - proteasome regulatory particle base subunit rpt5, RPT4 - proteasome regulatory particle base subunit rpt4, PRE10 - proteasome core particle subunit alpha 7, RPT6 - proteasome regulatory particle base subunit rpt6, RPT1 - proteaso…
GO:0010243	response to organonitrogen compound	4.43e-05	0.00837	5.27	5838	75	133	9	[YDJ1 - ydj1p, RPT1 - proteasome regulatory particle base subunit rpt1, RPT2 - proteasome regulatory particle base subunit rpt2, CDC48 - aaa family atpase cdc48, HLJ1 - hlj1p, RPT5 - proteasome regulatory particle base subunit rpt5, RPT4 - proteasome regulatory particle base subunit rpt4, SHP1 - shp1p, RPT6 - proteasome regulatory particle base subunit rpt6]
GO:1901698	response to nitrogen compound	4.93e-05	0.00898	5.2	5838	76	133	9	[YDJ1 - ydj1p, RPT1 - proteasome regulatory particle base subunit rpt1, RPT2 - proteasome regulatory particle base subunit rpt2, CDC48 - aaa family atpase cdc48, HLJ1 - hlj1p, RPT5 - proteasome regulatory particle base subunit rpt5, RPT4 - proteasome regulatory particle base subunit rpt4, SHP1 - shp1p, RPT6 - proteasome regulatory particle base subunit rpt6]
GO:0044265	cellular macromolecule catabolic process	5.26e-05	0.00925	2.64	5838	332	133	20	[AIR1 - air1p, RPT2 - proteasome regulatory particle base subunit rpt2, RPB7 - rpb7p, RPN11 - proteasome regulatory particle lid subunit rpn11, RRP42 - rrp42p, CDC48 - aaa family atpase cdc48, HLJ1 - hlj1p, RPT5 - proteasome regulatory particle base subunit rpt5, RPT4 - proteasome regulatory particle base subunit rpt4, LSM5 - lsm5p, UBA1 - e1 ubiquitin-activating protein uba1, PRE10 - proteasome …
GO:0051130	positive regulation of cellular component organization	7.74e-05	0.0132	3.74	5838	141	133	12	[RPT1 - proteasome regulatory particle base subunit rpt1, GRX3 - grx3p, RPT2 - proteasome regulatory particle base subunit rpt2, CDC48 - aaa family atpase cdc48, POB3 - pob3p, RPT5 - proteasome regulatory particle base subunit rpt5, DST1 - dst1p, RPT4 - proteasome regulatory particle base subunit rpt4, AIP1 - aip1p, ARP2 - actin-related protein 2, SBA1 - sba1p, RPT6 - proteasome regulatory partic…
GO:0006511	ubiquitin-dependent protein catabolic process	8.91e-05	0.0147	3.25	5838	189	133	14	[RPT2 - proteasome regulatory particle base subunit rpt2, RPN11 - proteasome regulatory particle lid subunit rpn11, CDC48 - aaa family atpase cdc48, HLJ1 - hlj1p, RPT5 - proteasome regulatory particle base subunit rpt5, RPT4 - proteasome regulatory particle base subunit rpt4, UBA1 - e1 ubiquitin-activating protein uba1, PRE10 - proteasome core particle subunit alpha 7, RPT6 - proteasome regulator…
GO:0019941	modification-dependent protein catabolic process	8.91e-05	0.0142	3.25	5838	189	133	14	[RPT2 - proteasome regulatory particle base subunit rpt2, RPN11 - proteasome regulatory particle lid subunit rpn11, CDC48 - aaa family atpase cdc48, HLJ1 - hlj1p, RPT5 - proteasome regulatory particle base subunit rpt5, RPT4 - proteasome regulatory particle base subunit rpt4, UBA1 - e1 ubiquitin-activating protein uba1, PRE10 - proteasome core particle subunit alpha 7, RPT6 - proteasome regulator…
GO:0051603	proteolysis involved in cellular protein catabolic process	0.000103	0.0159	3.05	5838	216	133	15	[RPT2 - proteasome regulatory particle base subunit rpt2, RPN11 - proteasome regulatory particle lid subunit rpn11, CDC48 - aaa family atpase cdc48, HLJ1 - hlj1p, RPT5 - proteasome regulatory particle base subunit rpt5, RPT4 - proteasome regulatory particle base subunit rpt4, UBA1 - e1 ubiquitin-activating protein uba1, PRE10 - proteasome core particle subunit alpha 7, RPT6 - proteasome regulator…
GO:0030497	fatty acid elongation	0.000112	0.0168	26.34	5838	5	133	3	[ELO1 - elo1p, PHS1 - phs1p, IFA38 - ketoreductase]
GO:0044089	positive regulation of cellular component biogenesis	0.000124	0.018	5.24	5838	67	133	8	[RPT1 - proteasome regulatory particle base subunit rpt1, RPT2 - proteasome regulatory particle base subunit rpt2, POB3 - pob3p, DST1 - dst1p, RPT5 - proteasome regulatory particle base subunit rpt5, RPT4 - proteasome regulatory particle base subunit rpt4, ARP2 - actin-related protein 2, RPT6 - proteasome regulatory particle base subunit rpt6]
GO:0042176	regulation of protein catabolic process	0.000138	0.0195	9.54	5838	23	133	5	[RPT1 - proteasome regulatory particle base subunit rpt1, RPT2 - proteasome regulatory particle base subunit rpt2, RPT5 - proteasome regulatory particle base subunit rpt5, RPT4 - proteasome regulatory particle base subunit rpt4, RPT6 - proteasome regulatory particle base subunit rpt6]
GO:0043254	regulation of protein complex assembly	0.000282	0.0389	4.16	5838	95	133	9	[RPT1 - proteasome regulatory particle base subunit rpt1, RPT2 - proteasome regulatory particle base subunit rpt2, POB3 - pob3p, DST1 - dst1p, RPT5 - proteasome regulatory particle base subunit rpt5, RPT4 - proteasome regulatory particle base subunit rpt4, AIP1 - aip1p, ARP2 - actin-related protein 2, RPT6 - proteasome regulatory particle base subunit rpt6]
GO:0009057	macromolecule catabolic process	0.000301	0.0403	2.33	5838	377	133	20	[AIR1 - air1p, RPT2 - proteasome regulatory particle base subunit rpt2, RPB7 - rpb7p, RPN11 - proteasome regulatory particle lid subunit rpn11, RRP42 - rrp42p, CDC48 - aaa family atpase cdc48, HLJ1 - hlj1p, RPT5 - proteasome regulatory particle base subunit rpt5, RPT4 - proteasome regulatory particle base subunit rpt4, LSM5 - lsm5p, UBA1 - e1 ubiquitin-activating protein uba1, PRE10 - proteasome …
GO:0048193	Golgi vesicle transport	0.000319	0.0417	3.04	5838	188	133	13	[YIF1 - yif1p, SHR3 - shr3p, ARL1 - arl1p, YKT6 - ykt6p, SEC24 - sec24p, SEC28 - sec28p, YPT31 - ypt31p, ENT3 - ent3p, COF1 - cof1p, RET3 - ret3p, ERV46 - erv46p, GET3 - guanine nucleotide exchange factor get3, APL6 - apl6p]
GO:0030163	protein catabolic process	0.000412	0.0524	2.96	5838	193	133	13	[RPT2 - proteasome regulatory particle base subunit rpt2, RPN11 - proteasome regulatory particle lid subunit rpn11, CDC48 - aaa family atpase cdc48, HLJ1 - hlj1p, RPT5 - proteasome regulatory particle base subunit rpt5, RPT4 - proteasome regulatory particle base subunit rpt4, PRE10 - proteasome core particle subunit alpha 7, RPT6 - proteasome regulatory particle base subunit rpt6, RPT1 - proteaso…
GO:0044248	cellular catabolic process	0.000538	0.0668	1.9	5838	647	133	28	[AIR1 - air1p, RRP42 - rrp42p, CDC48 - aaa family atpase cdc48, BNA7 - arylformamidase, UBA1 - e1 ubiquitin-activating protein uba1, PRE10 - proteasome core particle subunit alpha 7, RPT1 - proteasome regulatory particle base subunit rpt1, RNH202 - rnh202p, SHP1 - shp1p, PRE1 - proteasome core particle subunit beta 4, DUG2 - glutamine amidotransferase subunit dug2, ATG27 - atg27p, PPX1 - ppx1p, R…
GO:0042797	tRNA transcription from RNA polymerase III promoter	0.000615	0.0746	9.75	5838	18	133	4	[RPC34 - rpc34p, RPC19 - rpc19p, DST1 - dst1p, RPB10 - rpb10p]
GO:0009304	tRNA transcription	0.000765	0.0907	9.24	5838	19	133	4	[RPC34 - rpc34p, RPC19 - rpc19p, DST1 - dst1p, RPB10 - rpb10p]
GO:0016075	rRNA catabolic process	0.000809	0.0937	6.65	5838	33	133	5	[RPT2 - proteasome regulatory particle base subunit rpt2, AIR1 - air1p, RRP42 - rrp42p, CDC48 - aaa family atpase cdc48, RPT6 - proteasome regulatory particle base subunit rpt6]
GO:0031331	positive regulation of cellular catabolic process	0.000871	0.0987	5.27	5838	50	133	6	[RPT1 - proteasome regulatory particle base subunit rpt1, RPB7 - rpb7p, RPT2 - proteasome regulatory particle base subunit rpt2, RPT5 - proteasome regulatory particle base subunit rpt5, RPT4 - proteasome regulatory particle base subunit rpt4, RPT6 - proteasome regulatory particle base subunit rpt6]

## Sheet: wt age 4 (Fig 1S2A)
GO Term	Description	P-value	FDR q-value	Enrichment	N	B	n	b	Genes
GO:0071554	cell wall organization or biogenesis	1.71e-17	8.71e-14	2.08	5838	222	1390	110	[YLR194C - hypothetical protein, KRE1 - kre1p, BAR1 - bar1p, KNH1 - knh1p, FYV5 - fyv5p, CRR1 - crr1p, SSP1 - ssp1p, SPS2 - sps2p, PFS1 - pfs1p, UTH1 - uth1p, SPS22 - sps22p, ECM34 - ecm34p, NCA3 - nca3p, PGU1 - pgu1p, RIM21 - rim21p, LST8 - lst8p, ECM7 - ecm7p, YPK2 - ypk2p, EXG2 - exg2p, WSC2 - wsc2p, SKG1 - skg1p, SPI1 - spi1p, TUS1 - tus1p, ECM8 - ecm8p, ECM4 - ecm4p, SKN1 - skn1p, HSP150 - h…
GO:0071555	cell wall organization	1.44e-16	3.66e-13	2.08	5838	210	1390	104	[YLR194C - hypothetical protein, KRE1 - kre1p, BAR1 - bar1p, KNH1 - knh1p, FYV5 - fyv5p, CRR1 - crr1p, SSP1 - ssp1p, SPS2 - sps2p, PFS1 - pfs1p, SPS22 - sps22p, UTH1 - uth1p, ECM34 - ecm34p, NCA3 - nca3p, PGU1 - pgu1p, LST8 - lst8p, ECM7 - ecm7p, YPK2 - ypk2p, EXG2 - exg2p, WSC2 - wsc2p, SKG1 - skg1p, SPI1 - spi1p, TUS1 - tus1p, ECM8 - ecm8p, ECM4 - ecm4p, SKN1 - skn1p, HSP150 - hsp150p, CNA1 - c…
GO:0045229	external encapsulating structure organization	1.44e-16	2.44e-13	2.08	5838	210	1390	104	[YLR194C - hypothetical protein, KRE1 - kre1p, BAR1 - bar1p, KNH1 - knh1p, FYV5 - fyv5p, CRR1 - crr1p, SSP1 - ssp1p, SPS2 - sps2p, PFS1 - pfs1p, UTH1 - uth1p, SPS22 - sps22p, ECM34 - ecm34p, NCA3 - nca3p, PGU1 - pgu1p, LST8 - lst8p, ECM7 - ecm7p, YPK2 - ypk2p, EXG2 - exg2p, WSC2 - wsc2p, SKG1 - skg1p, SPI1 - spi1p, TUS1 - tus1p, ECM8 - ecm8p, ECM4 - ecm4p, SKN1 - skn1p, HSP150 - hsp150p, CNA1 - c…
GO:0071852	fungal-type cell wall organization or biogenesis	3.42e-14	4.36e-11	2.1	5838	172	1390	86	[YLR194C - hypothetical protein, KRE1 - kre1p, SED1 - sed1p, BAR1 - bar1p, YPS7 - yps7p, MID2 - mid2p, KNH1 - knh1p, BGL2 - bgl2p, CHS1 - chitin synthase chs1, CRR1 - crr1p, SSP1 - ssp1p, PFS1 - pfs1p, SPS2 - sps2p, SPS22 - sps22p, UTH1 - uth1p, NCA3 - nca3p, RIM21 - rim21p, GAS2 - gas2p, SPO77 - spo77p, LST8 - lst8p, DFG5 - dfg5p, EXG2 - exg2p, YPS5 - yps5p, WSC2 - wsc2p, MSB2 - msb2p, SKG1 - sk…
GO:0031505	fungal-type cell wall organization	2.55e-13	2.6e-10	2.11	5838	157	1390	79	[YLR194C - hypothetical protein, KRE1 - kre1p, SED1 - sed1p, BAR1 - bar1p, YPS7 - yps7p, MID2 - mid2p, KNH1 - knh1p, BGL2 - bgl2p, CHS1 - chitin synthase chs1, SSP1 - ssp1p, CRR1 - crr1p, PFS1 - pfs1p, SPS2 - sps2p, SPS22 - sps22p, UTH1 - uth1p, NCA3 - nca3p, GAS2 - gas2p, SPO77 - spo77p, LST8 - lst8p, EXG2 - exg2p, YPS5 - yps5p, WSC2 - wsc2p, MSB2 - msb2p, SKG1 - skg1p, SPI1 - spi1p, TEP1 - tep1…
GO:0015992	proton transport	1.01e-12	8.58e-10	2.4	5838	98	1390	56	[KHA1 - kha1p, GEX1 - gex1p, HXT15 - hxt15p, QCR6 - ubiquinol--cytochrome-c reductase subunit 6, HXT4 - hxt4p, COX7 - cytochrome c oxidase subunit vii, MPH2 - mph2p, HXT5 - hxt5p, COX12 - cytochrome c oxidase subunit vib, MAL31 - mal31p, HXT14 - hxt14p, MPH3 - mph3p, SNF3 - snf3p, HXT16 - hxt16p, HXT3 - hxt3p, ATP19 - atp19p, HXT6 - hxt6p, YDL199C - hypothetical protein, HXT7 - hxt7p, HXT17 - hxt…
GO:0006818	hydrogen transport	1.8e-12	1.31e-09	2.38	5838	99	1390	56	[KHA1 - kha1p, GEX1 - gex1p, HXT15 - hxt15p, QCR6 - ubiquinol--cytochrome-c reductase subunit 6, COX7 - cytochrome c oxidase subunit vii, HXT4 - hxt4p, HXT5 - hxt5p, MPH2 - mph2p, COX12 - cytochrome c oxidase subunit vib, MAL31 - mal31p, HXT14 - hxt14p, MPH3 - mph3p, SNF3 - snf3p, HXT16 - hxt16p, ATP19 - atp19p, HXT3 - hxt3p, YDL199C - hypothetical protein, HXT6 - hxt6p, HXT7 - hxt7p, HXT17 - hxt…
GO:0010927	cellular component assembly involved in morphogenesis	4.05e-12	2.58e-09	2.66	5838	68	1390	43	[IRC18 - irc18p, LOH1 - loh1p, SPO21 - spo21p, ATG26 - atg26p, GAS4 - gas4p, SSP1 - ssp1p, CRR1 - crr1p, SPO20 - spo20p, PFS1 - pfs1p, SPS2 - sps2p, SPS22 - sps22p, GIP1 - gip1p, DON1 - don1p, FKS3 - fks3p, DTR1 - dtr1p, SPO75 - spo75p, GAS2 - gas2p, SPO73 - spo73p, SPO77 - spo77p, DIT2 - dit2p, DIT1 - dit1p, SMA1 - sma1p, SPO1 - spo1p, SPS100 - sps100p, RRT12 - rrt12p, MPC54 - mpc54p, CHS3 - chi…
GO:0070726	cell wall assembly	4.35e-12	2.46e-09	2.91	5838	52	1390	36	[IRC18 - irc18p, LOH1 - loh1p, GAS4 - gas4p, SSP1 - ssp1p, CRR1 - crr1p, PFS1 - pfs1p, SPS2 - sps2p, YGP1 - ygp1p, SPS22 - sps22p, GIP1 - gip1p, DON1 - don1p, DTR1 - dtr1p, FKS3 - fks3p, SPO75 - spo75p, GAS2 - gas2p, SPO73 - spo73p, SPO77 - spo77p, DIT2 - dit2p, DIT1 - dit1p, SPS100 - sps100p, RRT12 - rrt12p, CHS3 - chitin synthase chs3, OSW1 - osw1p, YAL018C - hypothetical protein, TEP1 - tep1p,…
GO:0030476	ascospore wall assembly	5.24e-12	2.67e-09	2.94	5838	50	1390	35	[IRC18 - irc18p, LOH1 - loh1p, GAS4 - gas4p, SSP1 - ssp1p, CRR1 - crr1p, PFS1 - pfs1p, SPS2 - sps2p, SPS22 - sps22p, GIP1 - gip1p, DON1 - don1p, DTR1 - dtr1p, FKS3 - fks3p, SPO75 - spo75p, GAS2 - gas2p, SPO73 - spo73p, SPO77 - spo77p, DIT2 - dit2p, DIT1 - dit1p, SPS100 - sps100p, RRT12 - rrt12p, CHS3 - chitin synthase chs3, OSW1 - osw1p, YAL018C - hypothetical protein, TEP1 - tep1p, SWF1 - swf1p,…
GO:0042244	spore wall assembly	5.24e-12	2.43e-09	2.94	5838	50	1390	35	[IRC18 - irc18p, LOH1 - loh1p, GAS4 - gas4p, SSP1 - ssp1p, CRR1 - crr1p, PFS1 - pfs1p, SPS2 - sps2p, SPS22 - sps22p, GIP1 - gip1p, DON1 - don1p, DTR1 - dtr1p, FKS3 - fks3p, SPO75 - spo75p, GAS2 - gas2p, SPO73 - spo73p, SPO77 - spo77p, DIT2 - dit2p, DIT1 - dit1p, SPS100 - sps100p, RRT12 - rrt12p, CHS3 - chitin synthase chs3, OSW1 - osw1p, YAL018C - hypothetical protein, TEP1 - tep1p, SWF1 - swf1p,…
GO:0071940	fungal-type cell wall assembly	1.29e-11	5.48e-09	2.88	5838	51	1390	35	[IRC18 - irc18p, LOH1 - loh1p, GAS4 - gas4p, SSP1 - ssp1p, CRR1 - crr1p, PFS1 - pfs1p, SPS2 - sps2p, SPS22 - sps22p, GIP1 - gip1p, DON1 - don1p, DTR1 - dtr1p, FKS3 - fks3p, SPO75 - spo75p, GAS2 - gas2p, SPO73 - spo73p, SPO77 - spo77p, DIT2 - dit2p, DIT1 - dit1p, SPS100 - sps100p, RRT12 - rrt12p, CHS3 - chitin synthase chs3, OSW1 - osw1p, YAL018C - hypothetical protein, TEP1 - tep1p, SWF1 - swf1p,…
GO:0035428	hexose transmembrane transport	3.13e-11	1.23e-08	3.48	5838	29	1390	24	[GAL2 - gal2p, HXT13 - hxt13p, STL1 - stl1p, HXT15 - hxt15p, HXT4 - hxt4p, RGT2 - rgt2p, YDR387C - hypothetical protein, MPH2 - mph2p, HXT5 - hxt5p, HXT14 - hxt14p, MAL31 - mal31p, MPH3 - mph3p, HXT10 - hxt10p, HXT11 - hxt11p, MAL11 - mal11p, YFL040W - hypothetical protein, SNF3 - snf3p, HXT16 - hxt16p, HXT3 - hxt3p, HXT8 - hxt8p, YDL199C - hypothetical protein, HXT6 - hxt6p, HXT7 - hxt7p, HXT17 …
GO:1905950	monosaccharide transmembrane transport	3.13e-11	1.14e-08	3.48	5838	29	1390	24	[GAL2 - gal2p, HXT13 - hxt13p, STL1 - stl1p, HXT15 - hxt15p, RGT2 - rgt2p, HXT4 - hxt4p, YDR387C - hypothetical protein, HXT5 - hxt5p, MPH2 - mph2p, MAL31 - mal31p, HXT14 - hxt14p, HXT10 - hxt10p, MPH3 - mph3p, HXT11 - hxt11p, MAL11 - mal11p, YFL040W - hypothetical protein, SNF3 - snf3p, HXT16 - hxt16p, HXT3 - hxt3p, HXT8 - hxt8p, YDL199C - hypothetical protein, HXT6 - hxt6p, HXT7 - hxt7p, HXT17 …
GO:0005975	carbohydrate metabolic process	3.51e-11	1.19e-08	1.78	5838	248	1390	105	[GLG1 - glycogenin glucosyltransferase glg1, CHS6 - chs6p, ATG26 - atg26p, GUT1 - glycerol kinase, KNH1 - knh1p, CRR1 - crr1p, MPH3 - mph3p, AMS1 - ams1p, UTH1 - uth1p, SOR1 - sor1p, PGU1 - pgu1p, YLR446W - hexokinase, PCL7 - pcl7p, PCK1 - phosphoenolpyruvate carboxykinase pck1, IDP3 - isocitrate dehydrogenase (nadp(+)) idp3, GLG2 - glg2p, PKP1 - pkp1p, EXG2 - exg2p, GDB1 - bifunctional 4-alpha-g…
GO:0048646	anatomical structure formation involved in morphogenesis	9.59e-11	3.05e-08	1.93	5838	172	1390	79	[RIM4 - rim4p, SPO11 - spo11p, VID28 - glucose-induced degradation complex subunit vid28, SPO21 - spo21p, ATG26 - atg26p, GSM1 - gsm1p, FUS3 - fus3p, IME2 - ime2p, CRR1 - crr1p, SSP1 - ssp1p, SPO20 - spo20p, SPS2 - sps2p, PFS1 - pfs1p, SPR28 - septin spr28, SPS22 - sps22p, YOR338W - hypothetical protein, RIM21 - rim21p, GAS2 - gas2p, SPO23 - spo23p, SPO77 - spo77p, YPR036W-A - hypothetical protei…
GO:1904659	glucose transmembrane transport	1.1e-10	3.31e-08	3.45	5838	28	1390	23	[GAL2 - gal2p, HXT13 - hxt13p, STL1 - stl1p, HXT15 - hxt15p, RGT2 - rgt2p, HXT4 - hxt4p, YDR387C - hypothetical protein, HXT5 - hxt5p, MPH2 - mph2p, MAL31 - mal31p, HXT14 - hxt14p, HXT10 - hxt10p, MPH3 - mph3p, HXT11 - hxt11p, MAL11 - mal11p, YFL040W - hypothetical protein, HXT16 - hxt16p, HXT3 - hxt3p, HXT8 - hxt8p, YDL199C - hypothetical protein, HXT6 - hxt6p, HXT7 - hxt7p, HXT17 - hxt17p]
GO:0034219	carbohydrate transmembrane transport	1.25e-10	3.54e-08	3.28	5838	32	1390	25	[HXT13 - hxt13p, HXT15 - hxt15p, RGT2 - rgt2p, HXT4 - hxt4p, HXT5 - hxt5p, MPH2 - mph2p, MAL31 - mal31p, HXT14 - hxt14p, HXT10 - hxt10p, MPH3 - mph3p, HXT11 - hxt11p, SNF3 - snf3p, HXT16 - hxt16p, HXT3 - hxt3p, HXT6 - hxt6p, YDL199C - hypothetical protein, HXT7 - hxt7p, HXT17 - hxt17p, GAL2 - gal2p, STL1 - stl1p, YDR387C - hypothetical protein, MAL11 - mal11p, JEN1 - jen1p, YFL040W - hypothetical…
GO:0015672	monovalent inorganic cation transport	1.5e-10	4.02e-08	2.16	5838	113	1390	58	[KHA1 - kha1p, GEX1 - gex1p, HXT15 - hxt15p, QCR6 - ubiquinol--cytochrome-c reductase subunit 6, HXT4 - hxt4p, COX7 - cytochrome c oxidase subunit vii, MPH2 - mph2p, HXT5 - hxt5p, COX12 - cytochrome c oxidase subunit vib, MAL31 - mal31p, HXT14 - hxt14p, MPH3 - mph3p, SNF3 - snf3p, HXT16 - hxt16p, ATP19 - atp19p, HXT3 - hxt3p, HXT6 - hxt6p, YDL199C - hypothetical protein, HXT7 - hxt7p, HXT17 - hxt…
GO:0030435	sporulation resulting in formation of a cellular spore	1.57e-10	4e-08	2	5838	147	1390	70	[RIM4 - rim4p, VID28 - glucose-induced degradation complex subunit vid28, SPO11 - spo11p, SPO21 - spo21p, GSM1 - gsm1p, FUS3 - fus3p, IME2 - ime2p, SSP1 - ssp1p, CRR1 - crr1p, SPO20 - spo20p, SPS2 - sps2p, PFS1 - pfs1p, SPR28 - septin spr28, SPS22 - sps22p, YOR338W - hypothetical protein, RIM21 - rim21p, SPO23 - spo23p, SPO77 - spo77p, YPR036W-A - hypothetical protein, SPO1 - spo1p, AQY1 - aqy1p,…
GO:0043934	sporulation	2.3e-10	5.59e-08	1.99	5838	148	1390	70	[RIM4 - rim4p, VID28 - glucose-induced degradation complex subunit vid28, SPO11 - spo11p, SPO21 - spo21p, GSM1 - gsm1p, FUS3 - fus3p, IME2 - ime2p, SSP1 - ssp1p, CRR1 - crr1p, SPO20 - spo20p, SPS2 - sps2p, PFS1 - pfs1p, SPR28 - septin spr28, SPS22 - sps22p, YOR338W - hypothetical protein, RIM21 - rim21p, SPO23 - spo23p, SPO77 - spo77p, YPR036W-A - hypothetical protein, SPO1 - spo1p, AQY1 - aqy1p,…
GO:0008645	hexose transport	3.68e-10	8.53e-08	3.12	5838	35	1390	26	[HXT13 - hxt13p, HXT15 - hxt15p, RGT2 - rgt2p, HXT4 - hxt4p, MPH2 - mph2p, HXT5 - hxt5p, MAL31 - mal31p, HXT14 - hxt14p, MPH3 - mph3p, HXT10 - hxt10p, HXT11 - hxt11p, SNF3 - snf3p, HXT16 - hxt16p, HXT3 - hxt3p, HXT6 - hxt6p, YDL199C - hypothetical protein, HXT7 - hxt7p, MTH1 - mth1p, HXT17 - hxt17p, GAL2 - gal2p, STL1 - stl1p, SKS1 - sks1p, YDR387C - hypothetical protein, MAL11 - mal11p, YFL040W …
GO:0015758	glucose transport	3.68e-10	8.16e-08	3.12	5838	35	1390	26	[HXT13 - hxt13p, HXT15 - hxt15p, HXT4 - hxt4p, RGT2 - rgt2p, HXT5 - hxt5p, MPH2 - mph2p, MAL31 - mal31p, HXT14 - hxt14p, HXT10 - hxt10p, MPH3 - mph3p, HXT11 - hxt11p, SNF3 - snf3p, HXT16 - hxt16p, HXT3 - hxt3p, HXT6 - hxt6p, YDL199C - hypothetical protein, HXT7 - hxt7p, MTH1 - mth1p, HXT17 - hxt17p, GAL2 - gal2p, STL1 - stl1p, SKS1 - sks1p, YDR387C - hypothetical protein, MAL11 - mal11p, YFL040W …
GO:0015749	monosaccharide transport	3.68e-10	7.82e-08	3.12	5838	35	1390	26	[HXT13 - hxt13p, HXT15 - hxt15p, HXT4 - hxt4p, RGT2 - rgt2p, HXT5 - hxt5p, MPH2 - mph2p, MAL31 - mal31p, HXT14 - hxt14p, MPH3 - mph3p, HXT10 - hxt10p, HXT11 - hxt11p, SNF3 - snf3p, HXT16 - hxt16p, HXT3 - hxt3p, HXT6 - hxt6p, YDL199C - hypothetical protein, HXT7 - hxt7p, MTH1 - mth1p, HXT17 - hxt17p, GAL2 - gal2p, STL1 - stl1p, SKS1 - sks1p, YDR387C - hypothetical protein, MAL11 - mal11p, YFL040W …
GO:0030154	cell differentiation	3.73e-10	7.61e-08	1.92	5838	164	1390	75	[RIM4 - rim4p, SPO11 - spo11p, VID28 - glucose-induced degradation complex subunit vid28, SPO21 - spo21p, GAT2 - gat2p, GSM1 - gsm1p, FUS3 - fus3p, IME2 - ime2p, CRR1 - crr1p, SSP1 - ssp1p, SPO20 - spo20p, SPS2 - sps2p, PFS1 - pfs1p, SPR28 - septin spr28, SPS22 - sps22p, YOR338W - hypothetical protein, RIM21 - rim21p, SPO23 - spo23p, SPO77 - spo77p, YPR036W-A - hypothetical protein, SPR1 - spr1p,…
GO:0044262	cellular carbohydrate metabolic process	2.04e-09	4e-07	1.9	5838	157	1390	71	[GLC3 - 1,4-alpha-glucan branching enzyme, GLG1 - glycogenin glucosyltransferase glg1, CHS6 - chs6p, GUT1 - glycerol kinase, KNH1 - knh1p, MPH2 - mph2p, MAL31 - mal31p, MAL33 - mal33p, CHS1 - chitin synthase chs1, MAL32 - mal32p, MPH3 - mph3p, AMS1 - ams1p, GND2 - phosphogluconate dehydrogenase (decarboxylating) gnd2, YNR073C - putative mannitol dehydrogenase, YLR345W - bifunctional fructose-2,6-…
GO:1903046	meiotic cell cycle process	2.71e-09	5.12e-07	1.69	5838	248	1390	100	[RIM4 - rim4p, SPO11 - spo11p, VID28 - glucose-induced degradation complex subunit vid28, REC114 - rec114p, MEK1 - mek1p, ATG26 - atg26p, CRR1 - crr1p, SSP1 - ssp1p, SPS2 - sps2p, PFS1 - pfs1p, SPR28 - septin spr28, SPS22 - sps22p, YOR338W - hypothetical protein, MMS4 - mms4p, MSC3 - msc3p, RIM21 - rim21p, MAM1 - mam1p, GMC2 - gmc2p, SPO1 - spo1p, AQY1 - aqy1p, CDC20 - cdc20p, CDC7 - cdc7p, PMD1 …
GO:0006811	ion transport	5.35e-09	9.74e-07	1.53	5838	387	1390	141	[KHA1 - kha1p, GEX1 - gex1p, VBA3 - vba3p, PUT4 - put4p, UPS1 - ups1p, QCR6 - ubiquinol--cytochrome-c reductase subunit 6, HXT14 - hxt14p, MFM1 - mfm1p, MUP3 - mup3p, VMR1 - putative atp-binding cassette multidrug transporter vmr1, MPH3 - mph3p, ARN1 - arn1p, YIA6 - yia6p, RSB1 - phospholipid-translocating atpase rsb1, MEP1 - mep1p, ARN2 - arn2p, HXT16 - hxt16p, POR1 - por1p, DAL5 - dal5p, ARR3 -…
GO:0006772	thiamine metabolic process	7.57e-09	1.33e-06	4.2	5838	13	1390	13	[THI12 - thi12p, THI20 - trifunctional hydroxymethylpyrimidine kinase/phosphomethylpyrimidine kinase/thiaminase, THI21 - bifunctional hydroxymethylpyrimidine kinase/phosphomethylpyrimidine kinase, THI13 - thi13p, THI5 - thi5p, SNO2 - sno2p, SNO3 - sno3p, THI22 - putative phosphomethylpyrimidine kinase, THI6 - bifunctional hydroxyethylthiazole kinase/thiamine-phosphate diphosphorylase, PET18 - pet…
GO:0022414	reproductive process	1.02e-08	1.73e-06	1.47	5838	463	1390	162	[RIM4 - rim4p, VID28 - glucose-induced degradation complex subunit vid28, SPO11 - spo11p, SOG2 - sog2p, BAR1 - bar1p, REC114 - rec114p, MEK1 - mek1p, ATG26 - atg26p, FYV5 - fyv5p, IME2 - ime2p, SHE4 - she4p, KAR4 - kar4p, SSP1 - ssp1p, CRR1 - crr1p, PFS1 - pfs1p, SPS2 - sps2p, SPR28 - septin spr28, SPS22 - sps22p, YOR338W - hypothetical protein, ROG3 - rog3p, MMS4 - mms4p, RIM21 - rim21p, MSC3 - …
GO:0006812	cation transport	1.28e-08	2.11e-06	1.7	5838	222	1390	90	[KHA1 - kha1p, GEX1 - gex1p, PUT4 - put4p, HXT15 - hxt15p, QCR6 - ubiquinol--cytochrome-c reductase subunit 6, HXT4 - hxt4p, COX7 - cytochrome c oxidase subunit vii, MPH2 - mph2p, HXT5 - hxt5p, COX12 - cytochrome c oxidase subunit vib, PCA1 - cation-transporting p-type atpase pca1, MAL31 - mal31p, MUP3 - mup3p, MFM1 - mfm1p, HXT14 - hxt14p, MPH3 - mph3p, MEP1 - mep1p, RSB1 - phospholipid-transloc…
GO:0046323	glucose import	1.31e-08	2.08e-06	3.08	5838	30	1390	22	[GAL2 - gal2p, HXT13 - hxt13p, STL1 - stl1p, HXT15 - hxt15p, HXT4 - hxt4p, YDR387C - hypothetical protein, HXT5 - hxt5p, MPH2 - mph2p, MAL31 - mal31p, HXT14 - hxt14p, HXT10 - hxt10p, MPH3 - mph3p, HXT11 - hxt11p, MAL11 - mal11p, YFL040W - hypothetical protein, HXT16 - hxt16p, HXT3 - hxt3p, HXT8 - hxt8p, YDL199C - hypothetical protein, HXT6 - hxt6p, HXT7 - hxt7p, HXT17 - hxt17p]
GO:0003006	developmental process involved in reproduction	2.12e-08	3.28e-06	1.87	5838	146	1390	65	[VID28 - glucose-induced degradation complex subunit vid28, SPO21 - spo21p, ATG26 - atg26p, FUS3 - fus3p, SHE4 - she4p, AFR1 - afr1p, CRR1 - crr1p, SSP1 - ssp1p, SPO20 - spo20p, SPS2 - sps2p, PFS1 - pfs1p, SPR28 - septin spr28, SPS22 - sps22p, YOR338W - hypothetical protein, FIG2 - fig2p, RIM21 - rim21p, GAS2 - gas2p, SPO77 - spo77p, YPR036W-A - hypothetical protein, SPO1 - spo1p, AQY1 - aqy1p, S…
GO:0022904	respiratory electron transport chain	2.38e-08	3.57e-06	2.88	5838	35	1390	24	[QCR7 - ubiquinol--cytochrome-c reductase subunit 7, CYC7 - cyc7p, CYT1 - ubiquinol--cytochrome-c reductase catalytic subunit cyt1, COX6 - cytochrome c oxidase subunit vi, QCR2 - ubiquinol--cytochrome-c reductase subunit 2, QCR6 - ubiquinol--cytochrome-c reductase subunit 6, COX7 - cytochrome c oxidase subunit vii, CYC1 - cyc1p, QCR8 - qcr8p, COR1 - ubiquinol--cytochrome-c reductase subunit cor1,…
GO:0042724	thiamine-containing compound biosynthetic process	3.2e-08	4.66e-06	4.2	5838	12	1390	12	[THI12 - thi12p, THI20 - trifunctional hydroxymethylpyrimidine kinase/phosphomethylpyrimidine kinase/thiaminase, THI21 - bifunctional hydroxymethylpyrimidine kinase/phosphomethylpyrimidine kinase, THI2 - thi2p, THI11 - thi11p, THI13 - thi13p, THI5 - thi5p, SNO2 - sno2p, SNO3 - sno3p, THI22 - putative phosphomethylpyrimidine kinase, THI4 - thi4p, THI6 - bifunctional hydroxyethylthiazole kinase/thi…
GO:0009228	thiamine biosynthetic process	3.2e-08	4.53e-06	4.2	5838	12	1390	12	[THI12 - thi12p, THI20 - trifunctional hydroxymethylpyrimidine kinase/phosphomethylpyrimidine kinase/thiaminase, THI21 - bifunctional hydroxymethylpyrimidine kinase/phosphomethylpyrimidine kinase, THI2 - thi2p, THI5 - thi5p, THI13 - thi13p, THI11 - thi11p, SNO2 - sno2p, SNO3 - sno3p, THI4 - thi4p, THI22 - putative phosphomethylpyrimidine kinase, THI6 - bifunctional hydroxyethylthiazole kinase/thi…
GO:0022900	electron transport chain	4.35e-08	5.99e-06	2.76	5838	38	1390	25	[QCR6 - ubiquinol--cytochrome-c reductase subunit 6, COX7 - cytochrome c oxidase subunit vii, QCR8 - qcr8p, YJL045W - hypothetical protein, COX8 - cytochrome c oxidase subunit viii, QCR9 - ubiquinol--cytochrome-c reductase subunit 9, SHH3 - protein shh3, AIM33 - aim33p, SDH3 - succinate dehydrogenase cytochrome b subunit sdh3, SDH1 - succinate dehydrogenase flavoprotein subunit sdh1, CYC7 - cyc7p…
GO:0055085	transmembrane transport	4.8e-08	6.44e-06	1.46	5838	444	1390	154	[KHA1 - kha1p, GEX1 - gex1p, VBA3 - vba3p, PUT4 - put4p, QCR6 - ubiquinol--cytochrome-c reductase subunit 6, PDR11 - atp-binding cassette multidrug transporter pdr11, PDR12 - atp-binding cassette multidrug transporter pdr12, PEX18 - pex18p, HXT14 - hxt14p, MFM1 - mfm1p, MUP3 - mup3p, VMR1 - putative atp-binding cassette multidrug transporter vmr1, MPH3 - mph3p, ARN1 - arn1p, YIA6 - yia6p, MEP1 - …
GO:0008643	carbohydrate transport	8.07e-08	1.05e-05	2.56	5838	46	1390	28	[HXT13 - hxt13p, HXT15 - hxt15p, RGT2 - rgt2p, HXT4 - hxt4p, MPH2 - mph2p, HXT5 - hxt5p, HXT14 - hxt14p, MAL31 - mal31p, HXT10 - hxt10p, MPH3 - mph3p, HXT11 - hxt11p, SNF3 - snf3p, HXT16 - hxt16p, HXT3 - hxt3p, HXT6 - hxt6p, YDL199C - hypothetical protein, HXT7 - hxt7p, MTH1 - mth1p, HXT17 - hxt17p, GAL2 - gal2p, STL1 - stl1p, SKS1 - sks1p, YDR387C - hypothetical protein, MAL11 - mal11p, JEN1 - j…
GO:0042723	thiamine-containing compound metabolic process	8.27e-08	1.05e-05	3.9	5838	14	1390	13	[THI12 - thi12p, THI20 - trifunctional hydroxymethylpyrimidine kinase/phosphomethylpyrimidine kinase/thiaminase, THI21 - bifunctional hydroxymethylpyrimidine kinase/phosphomethylpyrimidine kinase, THI5 - thi5p, THI13 - thi13p, SNO2 - sno2p, SNO3 - sno3p, THI22 - putative phosphomethylpyrimidine kinase, THI6 - bifunctional hydroxyethylthiazole kinase/thiamine-phosphate diphosphorylase, PET18 - pet…
GO:0032502	developmental process	3.32e-07	4.13e-05	1.54	5838	289	1390	106	[RIM4 - rim4p, SPO11 - spo11p, VID28 - glucose-induced degradation complex subunit vid28, ATG26 - atg26p, GAT2 - gat2p, GSM1 - gsm1p, IME2 - ime2p, SHE4 - she4p, CRR1 - crr1p, SSP1 - ssp1p, SPS2 - sps2p, PFS1 - pfs1p, SPR28 - septin spr28, SPS22 - sps22p, YOR338W - hypothetical protein, RIM21 - rim21p, SPO1 - spo1p, AQY1 - aqy1p, TEC1 - tec1p, RMD5 - ubiquitin-protein ligase rmd5, PMD1 - pmd1p, U…
GO:0048869	cellular developmental process	4.33e-07	5.25e-05	1.57	5838	260	1390	97	[RIM4 - rim4p, SPO11 - spo11p, VID28 - glucose-induced degradation complex subunit vid28, GAT2 - gat2p, GSM1 - gsm1p, IME2 - ime2p, SHE4 - she4p, CRR1 - crr1p, SSP1 - ssp1p, SPS2 - sps2p, PFS1 - pfs1p, SPR28 - septin spr28, SPS22 - sps22p, YOR338W - hypothetical protein, RIM21 - rim21p, AQY1 - aqy1p, SPO1 - spo1p, TEC1 - tec1p, RMD5 - ubiquitin-protein ligase rmd5, PMD1 - pmd1p, UBI4 - ubiquitin,…
GO:0006122	mitochondrial electron transport, ubiquinol to cytochrome c	1.27e-06	0.000151	3.85	5838	12	1390	11	[QCR9 - ubiquinol--cytochrome-c reductase subunit 9, RIP1 - ubiquinol--cytochrome-c reductase catalytic subunit rip1, QCR7 - ubiquinol--cytochrome-c reductase subunit 7, CYC7 - cyc7p, CYT1 - ubiquinol--cytochrome-c reductase catalytic subunit cyt1, QCR6 - ubiquinol--cytochrome-c reductase subunit 6, QCR2 - ubiquinol--cytochrome-c reductase subunit 2, CYC1 - cyc1p, QCR8 - qcr8p, COR1 - ubiquinol--…
GO:0000023	maltose metabolic process	1.27e-06	0.000147	3.85	5838	12	1390	11	[MPH3 - mph3p, IMA1 - ima1p, IMA2 - ima2p, MAL11 - mal11p, MAL12 - mal12p, IMA3 - ima3p, IMA5 - ima5p, MPH2 - mph2p, MAL31 - mal31p, MAL33 - mal33p, MAL32 - mal32p]
GO:0015761	mannose transport	2.02e-06	0.000229	3.41	5838	16	1390	13	[HXT13 - hxt13p, HXT15 - hxt15p, HXT4 - hxt4p, HXT5 - hxt5p, HXT10 - hxt10p, HXT11 - hxt11p, SNF3 - snf3p, HXT16 - hxt16p, HXT3 - hxt3p, HXT6 - hxt6p, HXT8 - hxt8p, HXT7 - hxt7p, HXT17 - hxt17p]
GO:0055114	oxidation-reduction process	2.66e-06	0.000295	1.41	5838	409	1390	137	[GLG1 - glycogenin glucosyltransferase glg1, COX20 - cox20p, QCR6 - ubiquinol--cytochrome-c reductase subunit 6, HMX1 - hmx1p, CCP1 - ccp1p, MET1 - uroporphyrinogen-iii c-methyltransferase, PET10 - pet10p, YLR460C - hypothetical protein, FMP46 - fmp46p, AAD10 - aad10p, AIM33 - aim33p, SHH3 - protein shh3, SOR1 - sor1p, FMO1 - fmo1p, MET10 - sulfite reductase subunit alpha, YJR149W - hypothetical …
GO:0034220	ion transmembrane transport	2.91e-06	0.000316	1.56	5838	229	1390	85	[KHA1 - kha1p, GEX1 - gex1p, PUT4 - put4p, VBA3 - vba3p, QCR6 - ubiquinol--cytochrome-c reductase subunit 6, COX7 - cytochrome c oxidase subunit vii, SUL1 - sul1p, VBA2 - vba2p, COX12 - cytochrome c oxidase subunit vib, PCA1 - cation-transporting p-type atpase pca1, MFM1 - mfm1p, MUP3 - mup3p, YIA6 - yia6p, MEP1 - mep1p, GIT1 - git1p, POR1 - por1p, ATP19 - atp19p, PMC1 - calcium-transporting atpa…
GO:1902600	hydrogen ion transmembrane transport	5.54e-06	0.000588	2.14	5838	59	1390	30	[KHA1 - kha1p, GEX1 - gex1p, QCR6 - ubiquinol--cytochrome-c reductase subunit 6, COX7 - cytochrome c oxidase subunit vii, QCR8 - qcr8p, GEX2 - gex2p, COX12 - cytochrome c oxidase subunit vib, ATP5 - atp5p, COX8 - cytochrome c oxidase subunit viii, QCR9 - ubiquinol--cytochrome-c reductase subunit 9, ATP7 - f1f0 atp synthase subunit d, ATP19 - atp19p, ATP3 - atp3p, ATP16 - f1f0 atp synthase subunit…
GO:0033692	cellular polysaccharide biosynthetic process	6.99e-06	0.000727	2.18	5838	54	1390	28	[KRE9 - kre9p, KRE6 - kre6p, GLC3 - 1,4-alpha-glucan branching enzyme, GLG1 - glycogenin glucosyltransferase glg1, CHS6 - chs6p, GAS5 - gas5p, KNH1 - knh1p, GAS4 - gas4p, CHS1 - chitin synthase chs1, PIG1 - pig1p, FKS3 - fks3p, GAS1 - gas1p, GAS2 - gas2p, SKT5 - skt5p, SHC1 - shc1p, CHS7 - chs7p, GLG2 - glg2p, GAC1 - gac1p, CHS3 - chitin synthase chs3, GFA1 - glutamine--fructose-6-phosphate trans…
GO:0005976	polysaccharide metabolic process	8.49e-06	0.000866	1.89	5838	89	1390	40	[KRE6 - kre6p, KRE9 - kre9p, GLC3 - 1,4-alpha-glucan branching enzyme, CHS6 - chs6p, GLG1 - glycogenin glucosyltransferase glg1, GAS5 - gas5p, KNH1 - knh1p, GAS4 - gas4p, CHS1 - chitin synthase chs1, PIG1 - pig1p, GIP2 - gip2p, UTH1 - uth1p, FKS3 - fks3p, GAS1 - gas1p, PGU1 - pgu1p, SKT5 - skt5p, GAS2 - gas2p, PCL7 - pcl7p, SHC1 - shc1p, CHS7 - chs7p, SPR1 - spr1p, EXG2 - exg2p, GLG2 - glg2p, GAC…
GO:0015074	DNA integration	8.6e-06	0.000859	2.23	5838	49	1390	26	[YIL082W-A - gag-pol fusion protein, YAR009C - truncated gag-pol fusion protein, YGR109W-B - gag-pol fusion protein, YPL060C-A - pseudo, YPR158C-D - gag-pol fusion protein, YMR050C - gag-pol fusion protein, YJR027W - hypothetical protein, YOR343W-B - gag-pol fusion protein, YDR210C-D - gag-pol fusion protein, YML045W - gag-pol fusion protein, YDR098C-B - gag-pol fusion protein, YJR029W - hypothet…
GO:0000271	polysaccharide biosynthetic process	1.1e-05	0.00108	2.14	5838	55	1390	28	[KRE9 - kre9p, KRE6 - kre6p, GLC3 - 1,4-alpha-glucan branching enzyme, GLG1 - glycogenin glucosyltransferase glg1, CHS6 - chs6p, GAS5 - gas5p, KNH1 - knh1p, GAS4 - gas4p, CHS1 - chitin synthase chs1, PIG1 - pig1p, FKS3 - fks3p, GAS1 - gas1p, GAS2 - gas2p, SKT5 - skt5p, SHC1 - shc1p, CHS7 - chs7p, GAC1 - gac1p, GLG2 - glg2p, CHS3 - chitin synthase chs3, GFA1 - glutamine--fructose-6-phosphate trans…
GO:0044264	cellular polysaccharide metabolic process	1.61e-05	0.00155	1.93	5838	76	1390	35	[KRE9 - kre9p, KRE6 - kre6p, GLC3 - 1,4-alpha-glucan branching enzyme, GLG1 - glycogenin glucosyltransferase glg1, CHS6 - chs6p, GAS5 - gas5p, KNH1 - knh1p, GAS4 - gas4p, CHS1 - chitin synthase chs1, PIG1 - pig1p, GIP2 - gip2p, FKS3 - fks3p, GAS1 - gas1p, SKT5 - skt5p, GAS2 - gas2p, PCL7 - pcl7p, SHC1 - shc1p, CHS7 - chs7p, SPR1 - spr1p, GAC1 - gac1p, GLG2 - glg2p, EXG2 - exg2p, ATG11 - atg11p, G…
GO:0015755	fructose transport	1.89e-05	0.00178	3.03	5838	18	1390	13	[HXT13 - hxt13p, HXT15 - hxt15p, HXT4 - hxt4p, HXT5 - hxt5p, HXT10 - hxt10p, HXT11 - hxt11p, SNF3 - snf3p, HXT16 - hxt16p, HXT3 - hxt3p, HXT8 - hxt8p, HXT6 - hxt6p, HXT7 - hxt7p, HXT17 - hxt17p]
GO:0007131	reciprocal meiotic recombination	2.2e-05	0.00204	2.14	5838	51	1390	26	[RIM4 - rim4p, MEI5 - mei5p, SPO11 - spo11p, SAE3 - sae3p, REC114 - rec114p, PCH2 - pch2p, REC8 - rec8p, REC102 - rec102p, RED1 - red1p, DMC1 - dmc1p, CST9 - sumo ligase cst9, ZIP2 - zip2p, MLH2 - mismatch repair protein mlh2, MMS4 - mms4p, MSC3 - msc3p, ECM11 - ecm11p, RAD51 - recombinase rad51, GMC2 - gmc2p, MND1 - mnd1p, MUS81 - mus81p, MLH3 - mismatch repair protein mlh3, MSH4 - muts family p…
GO:0035825	homologous recombination	2.2e-05	0.002	2.14	5838	51	1390	26	[RIM4 - rim4p, MEI5 - mei5p, SPO11 - spo11p, SAE3 - sae3p, REC114 - rec114p, PCH2 - pch2p, REC8 - rec8p, REC102 - rec102p, RED1 - red1p, DMC1 - dmc1p, CST9 - sumo ligase cst9, ZIP2 - zip2p, MLH2 - mismatch repair protein mlh2, MMS4 - mms4p, MSC3 - msc3p, ECM11 - ecm11p, RAD51 - recombinase rad51, GMC2 - gmc2p, MND1 - mnd1p, MUS81 - mus81p, MLH3 - mismatch repair protein mlh3, MSH4 - muts family p…
GO:0051321	meiotic cell cycle	2.85e-05	0.00255	1.66	5838	137	1390	54	[RIM4 - rim4p, SPO11 - spo11p, SPO21 - spo21p, REC114 - rec114p, SAE3 - sae3p, MEK1 - mek1p, REC102 - rec102p, IME2 - ime2p, KAR4 - kar4p, SSP1 - ssp1p, SPS2 - sps2p, MMS4 - mms4p, MSC3 - msc3p, MAM1 - mam1p, SPO23 - spo23p, GMC2 - gmc2p, SPO1 - spo1p, GAC1 - gac1p, MUS81 - mus81p, MPC54 - mpc54p, CDC7 - cdc7p, ECM8 - ecm8p, RMD5 - ubiquitin-protein ligase rmd5, PMD1 - pmd1p, RDH54 - dna-dependen…
GO:0006081	cellular aldehyde metabolic process	3.11e-05	0.00273	2.14	5838	49	1390	25	[MLS1 - malate synthase mls1, SNZ2 - snz2p, AAD14 - aad14p, AAD4 - aad4p, SNO2 - sno2p, CIT2 - citrate (si)-synthase cit2, ICL1 - isocitrate lyase 1, TKL2 - transketolase tkl2, GLO4 - hydroxyacylglutathione hydrolase glo4, NQM1 - sedoheptulose-7-phosphate:d-glyceraldehyde-3-phosphate transaldolase nqm1, TAL1 - sedoheptulose-7-phosphate:d-glyceraldehyde-3-phosphate transaldolase tal1, GND2 - phosp…
GO:0006278	RNA-dependent DNA biosynthetic process	4.36e-05	0.00377	1.94	5838	67	1390	31	[YIL082W-A - gag-pol fusion protein, YAR009C - truncated gag-pol fusion protein, YGR109W-B - gag-pol fusion protein, YPL060C-A - pseudo, YPR158C-D - gag-pol fusion protein, YMR050C - gag-pol fusion protein, YJR027W - hypothetical protein, YOR343W-B - gag-pol fusion protein, YDR210C-D - gag-pol fusion protein, YML045W - gag-pol fusion protein, YDR098C-B - gag-pol fusion protein, YJR029W - hypothet…
GO:0015985	energy coupled proton transport, down electrochemical gradient	4.67e-05	0.00397	2.87	5838	19	1390	13	[YOR020W-A - hypothetical protein, ATP16 - f1f0 atp synthase subunit delta, CYT1 - ubiquinol--cytochrome-c reductase catalytic subunit cyt1, ATP17 - f1f0 atp synthase subunit f, TIM11 - tim11p, ATP14 - f1f0 atp synthase subunit h, ATP15 - f1f0 atp synthase subunit epsilon, ATP5 - atp5p, ATP7 - f1f0 atp synthase subunit d, ATP19 - atp19p, COX4 - cytochrome c oxidase subunit iv, ATP3 - atp3p, ATP4 …
GO:0015986	ATP synthesis coupled proton transport	4.67e-05	0.0039	2.87	5838	19	1390	13	[YOR020W-A - hypothetical protein, ATP16 - f1f0 atp synthase subunit delta, CYT1 - ubiquinol--cytochrome-c reductase catalytic subunit cyt1, ATP17 - f1f0 atp synthase subunit f, TIM11 - tim11p, ATP14 - f1f0 atp synthase subunit h, ATP15 - f1f0 atp synthase subunit epsilon, ATP5 - atp5p, ATP7 - f1f0 atp synthase subunit d, ATP19 - atp19p, COX4 - cytochrome c oxidase subunit iv, ATP3 - atp3p, ATP4 …
GO:0006091	generation of precursor metabolites and energy	5.4e-05	0.00444	1.62	5838	143	1390	55	[GLC3 - 1,4-alpha-glucan branching enzyme, GLG1 - glycogenin glucosyltransferase glg1, QCR6 - ubiquinol--cytochrome-c reductase subunit 6, COX20 - cox20p, COX7 - cytochrome c oxidase subunit vii, GSM1 - gsm1p, COX12 - cytochrome c oxidase subunit vib, PET10 - pet10p, SHH3 - protein shh3, AIM33 - aim33p, YLR446W - hexokinase, PCL7 - pcl7p, CYT1 - ubiquinol--cytochrome-c reductase catalytic subunit…
GO:0015980	energy derivation by oxidation of organic compounds	5.47e-05	0.00443	1.77	5838	95	1390	40	[GLC3 - 1,4-alpha-glucan branching enzyme, GLG1 - glycogenin glucosyltransferase glg1, QCR6 - ubiquinol--cytochrome-c reductase subunit 6, COX20 - cox20p, NCA2 - nca2p, AAC1 - aac1p, QCR8 - qcr8p, YJL045W - hypothetical protein, PET10 - pet10p, PIG1 - pig1p, GIP2 - gip2p, QCR9 - ubiquinol--cytochrome-c reductase subunit 9, SDH3 - succinate dehydrogenase cytochrome b subunit sdh3, RGI2 - rgi2p, SD…
GO:0034637	cellular carbohydrate biosynthetic process	6.12e-05	0.00487	1.94	5838	65	1390	30	[KRE9 - kre9p, KRE6 - kre6p, GLC3 - 1,4-alpha-glucan branching enzyme, GLG1 - glycogenin glucosyltransferase glg1, CHS6 - chs6p, GAS5 - gas5p, KNH1 - knh1p, GAS4 - gas4p, CHS1 - chitin synthase chs1, PIG1 - pig1p, FKS3 - fks3p, GAS1 - gas1p, GAS2 - gas2p, SKT5 - skt5p, SHC1 - shc1p, CHS7 - chs7p, GAC1 - gac1p, GLG2 - glg2p, GFA1 - glutamine--fructose-6-phosphate transaminase (isomerizing) gfa1, C…
GO:0006099	tricarboxylic acid cycle	0.000109	0.00851	2.38	5838	30	1390	17	[MLS1 - malate synthase mls1, MDH2 - malate dehydrogenase mdh2, ICL1 - isocitrate lyase 1, CIT2 - citrate (si)-synthase cit2, IDP3 - isocitrate dehydrogenase (nadp(+)) idp3, YJL045W - hypothetical protein, LSC2 - succinate--coa ligase (gdp-forming) subunit beta, KGD1 - alpha-ketoglutarate dehydrogenase kgd1, SDH2 - succinate dehydrogenase iron-sulfur protein subunit sdh2, SHH3 - protein shh3, SDH…
GO:0006101	citrate metabolic process	0.000109	0.00838	2.38	5838	30	1390	17	[MLS1 - malate synthase mls1, MDH2 - malate dehydrogenase mdh2, CIT2 - citrate (si)-synthase cit2, ICL1 - isocitrate lyase 1, IDP3 - isocitrate dehydrogenase (nadp(+)) idp3, YJL045W - hypothetical protein, LSC2 - succinate--coa ligase (gdp-forming) subunit beta, KGD1 - alpha-ketoglutarate dehydrogenase kgd1, SDH2 - succinate dehydrogenase iron-sulfur protein subunit sdh2, SHH3 - protein shh3, SDH…
GO:0044242	cellular lipid catabolic process	0.000124	0.00945	2.15	5838	41	1390	21	[PGC1 - pgc1p, SPO1 - spo1p, ICL2 - methylisocitrate lyase icl2, IDP3 - isocitrate dehydrogenase (nadp(+)) idp3, DCI1 - putative dodecenoyl-coa isomerase dci1, EEB1 - eeb1p, TGL2 - tgl2p, POX1 - acyl-coa oxidase, FOX2 - bifunctional hydroxyacyl-coa dehydrogenase/enoyl-coa hydratase fox2, TES1 - tes1p, YGL010W - hypothetical protein, ECI1 - dodecenoyl-coa isomerase, SPS19 - sps19p, YPC1 - phytocer…
GO:0009250	glucan biosynthetic process	0.000133	0.00997	2.29	5838	33	1390	18	[KRE9 - kre9p, KRE6 - kre6p, GLC3 - 1,4-alpha-glucan branching enzyme, GLG1 - glycogenin glucosyltransferase glg1, GAS5 - gas5p, GAC1 - gac1p, GLG2 - glg2p, KNH1 - knh1p, GDB1 - bifunctional 4-alpha-glucanotransferase/amylo-alpha-1,6-glucosidase, GAS4 - gas4p, HKR1 - hkr1p, PIG1 - pig1p, IGD1 - igd1p, SKN1 - skn1p, FKS3 - fks3p, GAS1 - gas1p, GAS2 - gas2p, GSC2 - gsc2p]
GO:0098655	cation transmembrane transport	0.000159	0.0117	1.56	5838	148	1390	55	[KHA1 - kha1p, GEX1 - gex1p, PUT4 - put4p, QCR6 - ubiquinol--cytochrome-c reductase subunit 6, COX7 - cytochrome c oxidase subunit vii, PCA1 - cation-transporting p-type atpase pca1, COX12 - cytochrome c oxidase subunit vib, MFM1 - mfm1p, MEP1 - mep1p, ATP19 - atp19p, PMC1 - calcium-transporting atpase pmc1, TRK2 - trk2p, ATP16 - f1f0 atp synthase subunit delta, MEP2 - mep2p, YOR020W-A - hypothet…
GO:0006119	oxidative phosphorylation	0.000181	0.0132	4.2	5838	6	1390	6	[CYT1 - ubiquinol--cytochrome-c reductase catalytic subunit cyt1, COX6 - cytochrome c oxidase subunit vi, COX12 - cytochrome c oxidase subunit vib, COX4 - cytochrome c oxidase subunit iv, GSM1 - gsm1p, COX13 - cytochrome c oxidase subunit via]
GO:0072350	tricarboxylic acid metabolic process	0.000187	0.0135	2.3	5838	31	1390	17	[MLS1 - malate synthase mls1, MDH2 - malate dehydrogenase mdh2, ICL1 - isocitrate lyase 1, CIT2 - citrate (si)-synthase cit2, IDP3 - isocitrate dehydrogenase (nadp(+)) idp3, YJL045W - hypothetical protein, LSC2 - succinate--coa ligase (gdp-forming) subunit beta, KGD1 - alpha-ketoglutarate dehydrogenase kgd1, SDH2 - succinate dehydrogenase iron-sulfur protein subunit sdh2, SHH3 - protein shh3, SDH…
GO:0006754	ATP biosynthetic process	0.000214	0.0152	2.6	5838	21	1390	13	[YOR020W-A - hypothetical protein, ATP16 - f1f0 atp synthase subunit delta, CYT1 - ubiquinol--cytochrome-c reductase catalytic subunit cyt1, ATP17 - f1f0 atp synthase subunit f, TIM11 - tim11p, ATP14 - f1f0 atp synthase subunit h, ATP15 - f1f0 atp synthase subunit epsilon, ATP5 - atp5p, ATP7 - f1f0 atp synthase subunit d, ATP19 - atp19p, COX4 - cytochrome c oxidase subunit iv, ATP3 - atp3p, ATP4 …
GO:0042357	thiamine diphosphate metabolic process	0.000272	0.019	3.68	5838	8	1390	7	[THI12 - thi12p, THI20 - trifunctional hydroxymethylpyrimidine kinase/phosphomethylpyrimidine kinase/thiaminase, THI21 - bifunctional hydroxymethylpyrimidine kinase/phosphomethylpyrimidine kinase, THI11 - thi11p, THI13 - thi13p, THI5 - thi5p, THI6 - bifunctional hydroxyethylthiazole kinase/thiamine-phosphate diphosphorylase]
GO:0009229	thiamine diphosphate biosynthetic process	0.000272	0.0187	3.68	5838	8	1390	7	[THI12 - thi12p, THI20 - trifunctional hydroxymethylpyrimidine kinase/phosphomethylpyrimidine kinase/thiaminase, THI21 - bifunctional hydroxymethylpyrimidine kinase/phosphomethylpyrimidine kinase, THI5 - thi5p, THI13 - thi13p, THI11 - thi11p, THI6 - bifunctional hydroxyethylthiazole kinase/thiamine-phosphate diphosphorylase]
GO:0016052	carbohydrate catabolic process	0.000278	0.0189	1.74	5838	82	1390	34	[GUT1 - glycerol kinase, ERR3 - phosphopyruvate hydratase err3, MAL32 - mal32p, AMS1 - ams1p, IMA2 - ima2p, UTH1 - uth1p, YNR071C - aldose 1-epimerase superfamily protein, PGU1 - pgu1p, ATH1 - alpha,alpha-trehalase ath1, YJR096W - hypothetical protein, YLR446W - hexokinase, RBK1 - rbk1p, SPR1 - spr1p, DFG5 - dfg5p, GCY1 - gcy1p, IMA3 - ima3p, EXG2 - exg2p, ATG11 - atg11p, GDB1 - bifunctional 4-al…
GO:0015688	iron chelate transport	0.000285	0.0191	3.36	5838	10	1390	8	[FIT1 - fit1p, FRE3 - fre3p, ARN1 - arn1p, FIT2 - fit2p, ARN2 - arn2p, FRE4 - fre4p, GEX2 - gex2p, FIT3 - fit3p]
GO:0015891	siderophore transport	0.000285	0.0189	3.36	5838	10	1390	8	[ARN1 - arn1p, FRE3 - fre3p, FIT1 - fit1p, FIT2 - fit2p, ARN2 - arn2p, FRE4 - fre4p, GEX2 - gex2p, FIT3 - fit3p]
GO:0045721	negative regulation of gluconeogenesis	0.000285	0.0186	3.36	5838	10	1390	8	[UBC8 - e2 ubiquitin-conjugating protein ubc8, RMD5 - ubiquitin-protein ligase rmd5, FYV10 - glucose-induced degradation complex subunit fyv10, VID28 - glucose-induced degradation complex subunit vid28, YGR066C - hypothetical protein, GID8 - glucose-induced degradation complex subunit gid8, GID7 - glucose-induced degradation complex subunit gid7, VID24 - glucose-induced degradation complex subuni…
GO:0009062	fatty acid catabolic process	0.00029	0.0187	2.65	5838	19	1390	12	[FOX2 - bifunctional hydroxyacyl-coa dehydrogenase/enoyl-coa hydratase fox2, TES1 - tes1p, ICL2 - methylisocitrate lyase icl2, IDP3 - isocitrate dehydrogenase (nadp(+)) idp3, ECI1 - dodecenoyl-coa isomerase, SPS19 - sps19p, DCI1 - putative dodecenoyl-coa isomerase dci1, POT1 - acetyl-coa c-acyltransferase, PDH1 - pdh1p, EEB1 - eeb1p, CIT3 - citrate (si)-synthase cit3, POX1 - acyl-coa oxidase]
GO:0006767	water-soluble vitamin metabolic process	0.000467	0.0298	1.9	5838	53	1390	24	[THI12 - thi12p, SNZ2 - snz2p, THI20 - trifunctional hydroxymethylpyrimidine kinase/phosphomethylpyrimidine kinase/thiaminase, THI21 - bifunctional hydroxymethylpyrimidine kinase/phosphomethylpyrimidine kinase, BIO5 - bio5p, THI13 - thi13p, THI5 - thi5p, BIO4 - dethiobiotin synthase, SNO2 - sno2p, ISA1 - isa1p, SNZ3 - snz3p, BIO3 - adenosylmethionine-8-amino-7-oxononanoate transaminase, SNO3 - sn…
GO:0006766	vitamin metabolic process	0.000467	0.0294	1.9	5838	53	1390	24	[THI12 - thi12p, SNZ2 - snz2p, THI20 - trifunctional hydroxymethylpyrimidine kinase/phosphomethylpyrimidine kinase/thiaminase, THI21 - bifunctional hydroxymethylpyrimidine kinase/phosphomethylpyrimidine kinase, BIO5 - bio5p, THI13 - thi13p, THI5 - thi5p, BIO4 - dethiobiotin synthase, SNO2 - sno2p, ISA1 - isa1p, SNZ3 - snz3p, BIO3 - adenosylmethionine-8-amino-7-oxononanoate transaminase, SNO3 - sn…
GO:0006073	cellular glucan metabolic process	0.000467	0.0291	1.88	5838	56	1390	25	[KRE9 - kre9p, KRE6 - kre6p, GLC3 - 1,4-alpha-glucan branching enzyme, GLG1 - glycogenin glucosyltransferase glg1, GAS5 - gas5p, KNH1 - knh1p, GAS4 - gas4p, PIG1 - pig1p, GIP2 - gip2p, FKS3 - fks3p, GAS1 - gas1p, GAS2 - gas2p, PCL7 - pcl7p, SPR1 - spr1p, GAC1 - gac1p, GLG2 - glg2p, EXG2 - exg2p, ATG11 - atg11p, GDB1 - bifunctional 4-alpha-glucanotransferase/amylo-alpha-1,6-glucosidase, HKR1 - hkr…
GO:0016042	lipid catabolic process	0.000467	0.0287	1.88	5838	56	1390	25	[PGC1 - pgc1p, ICL2 - methylisocitrate lyase icl2, POX1 - acyl-coa oxidase, YEH1 - yeh1p, TES1 - tes1p, YGL010W - hypothetical protein, ECI1 - dodecenoyl-coa isomerase, PLB1 - plb1p, YPC1 - phytoceramidase, YOR059C - putative hydrolase, PLB3 - plb3p, GDE1 - gde1p, IAH1 - iah1p, SPO1 - spo1p, YJR107W - hypothetical protein, IDP3 - isocitrate dehydrogenase (nadp(+)) idp3, DCI1 - putative dodecenoyl…
GO:0044042	glucan metabolic process	0.000467	0.0284	1.88	5838	56	1390	25	[KRE9 - kre9p, KRE6 - kre6p, GLC3 - 1,4-alpha-glucan branching enzyme, GLG1 - glycogenin glucosyltransferase glg1, GAS5 - gas5p, KNH1 - knh1p, GAS4 - gas4p, PIG1 - pig1p, GIP2 - gip2p, FKS3 - fks3p, GAS1 - gas1p, GAS2 - gas2p, PCL7 - pcl7p, SPR1 - spr1p, EXG2 - exg2p, GLG2 - glg2p, GAC1 - gac1p, ATG11 - atg11p, GDB1 - bifunctional 4-alpha-glucanotransferase/amylo-alpha-1,6-glucosidase, HKR1 - hkr…
GO:0032196	transposition	0.00049	0.0294	1.65	5838	97	1390	38	[YIL082W-A - gag-pol fusion protein, YAR009C - truncated gag-pol fusion protein, YGR109W-B - gag-pol fusion protein, YGR109W-A - gag protein, YPL060C-A - pseudo, YMR050C - gag-pol fusion protein, YPR158C-D - gag-pol fusion protein, YMR051C - gag protein, YJR028W - hypothetical protein, YJR027W - hypothetical protein, YOR343W-B - gag-pol fusion protein, YOR343W-A - gag protein, YDR210C-D - gag-pol…
GO:1901678	iron coordination entity transport	0.000514	0.0304	2.8	5838	15	1390	10	[ARN1 - arn1p, FIT1 - fit1p, FRE3 - fre3p, FIT2 - fit2p, ARN2 - arn2p, PUG1 - pug1p, AAC1 - aac1p, FRE4 - fre4p, GEX2 - gex2p, FIT3 - fit3p]
GO:0006310	DNA recombination	0.000541	0.0317	1.42	5838	210	1390	71	[RIM4 - rim4p, SPO11 - spo11p, SAE3 - sae3p, REC114 - rec114p, YGR109W-B - gag-pol fusion protein, REC102 - rec102p, YPL060C-A - pseudo, YJR027W - hypothetical protein, MLH2 - mismatch repair protein mlh2, YOR343W-B - gag-pol fusion protein, RAD54 - dna-dependent atpase rad54, MMS4 - mms4p, YDR210C-D - gag-pol fusion protein, MSC3 - msc3p, YDR098C-B - gag-pol fusion protein, YJR029W - hypothetica…
GO:0032197	transposition, RNA-mediated	0.00055	0.0319	1.66	5838	91	1390	36	[YIL082W-A - gag-pol fusion protein, YAR009C - truncated gag-pol fusion protein, YGR109W-B - gag-pol fusion protein, YGR109W-A - gag protein, YPR158C-D - gag-pol fusion protein, YMR050C - gag-pol fusion protein, YMR051C - gag protein, YJR028W - hypothetical protein, YJR027W - hypothetical protein, YOR343W-B - gag-pol fusion protein, YOR343W-A - gag protein, YDR210C-D - gag-pol fusion protein, YML…
GO:0006123	mitochondrial electron transport, cytochrome c to oxygen	0.000827	0.0474	3.05	5838	11	1390	8	[CYC7 - cyc7p, COX6 - cytochrome c oxidase subunit vi, COX7 - cytochrome c oxidase subunit vii, CYC1 - cyc1p, COX4 - cytochrome c oxidase subunit iv, COX13 - cytochrome c oxidase subunit via, COX8 - cytochrome c oxidase subunit viii, COX9 - cytochrome c oxidase subunit viia]
GO:0046034	ATP metabolic process	0.000902	0.0511	1.83	5838	55	1390	24	[YLR446W - hexokinase, YOR020W-A - hypothetical protein, ATP16 - f1f0 atp synthase subunit delta, COX6 - cytochrome c oxidase subunit vi, CYT1 - ubiquinol--cytochrome-c reductase catalytic subunit cyt1, ATP17 - f1f0 atp synthase subunit f, TIM11 - tim11p, ERR3 - phosphopyruvate hydratase err3, GSM1 - gsm1p, COX12 - cytochrome c oxidase subunit vib, ATP14 - f1f0 atp synthase subunit h, ATP5 - atp5…
GO:0042364	water-soluble vitamin biosynthetic process	0.00092	0.0515	1.89	5838	49	1390	22	[THI12 - thi12p, SNZ2 - snz2p, THI20 - trifunctional hydroxymethylpyrimidine kinase/phosphomethylpyrimidine kinase/thiaminase, THI21 - bifunctional hydroxymethylpyrimidine kinase/phosphomethylpyrimidine kinase, BIO5 - bio5p, THI13 - thi13p, THI5 - thi5p, BIO4 - dethiobiotin synthase, SNO2 - sno2p, SNZ3 - snz3p, ISA1 - isa1p, BIO3 - adenosylmethionine-8-amino-7-oxononanoate transaminase, SNO3 - sn…
GO:0009110	vitamin biosynthetic process	0.00092	0.0509	1.89	5838	49	1390	22	[THI12 - thi12p, SNZ2 - snz2p, THI20 - trifunctional hydroxymethylpyrimidine kinase/phosphomethylpyrimidine kinase/thiaminase, THI21 - bifunctional hydroxymethylpyrimidine kinase/phosphomethylpyrimidine kinase, BIO5 - bio5p, THI13 - thi13p, THI5 - thi5p, BIO4 - dethiobiotin synthase, SNO2 - sno2p, SNZ3 - snz3p, ISA1 - isa1p, BIO3 - adenosylmethionine-8-amino-7-oxononanoate transaminase, SNO3 - sn…
GO:0006075	(1->3)-beta-D-glucan biosynthetic process	0.00097	0.0532	3.27	5838	9	1390	7	[HKR1 - hkr1p, GAS5 - gas5p, FKS3 - fks3p, GAS1 - gas1p, GAS4 - gas4p, GAS2 - gas2p, GSC2 - gsc2p]
GO:0061709	reticulophagy	0.00097	0.0526	3.27	5838	9	1390	7	[ATG1 - atg1p, ATG2 - atg2p, YOR152C - hypothetical protein, ATG8 - atg8p, YLR312C - hypothetical protein, ATG11 - atg11p, ATG9 - atg9p]
GO:0022413	reproductive process in single-celled organism	0.000973	0.0522	1.7	5838	74	1390	30	[STE2 - ste2p, STE3 - ste3p, VID28 - glucose-induced degradation complex subunit vid28, SHE4 - she4p, SPS2 - sps2p, SPR28 - septin spr28, YOR338W - hypothetical protein, FIG2 - fig2p, RIM21 - rim21p, SPO75 - spo75p, SPR3 - septin spr3, SPO73 - spo73p, SPO77 - spo77p, FIG1 - fig1p, YPR036W-A - hypothetical protein, SHC1 - shc1p, FUS2 - fus2p, AQY1 - aqy1p, SPR1 - spr1p, ADY4 - ady4p, FUS1 - fus1p,…

## Sheet: swd1 age 1 (Fig. 1S2A)
GO Term	Description	P-value	FDR q-value	Enrichment	N	B	n	b	Genes
GO:0022613	ribonucleoprotein complex biogenesis	6.38e-70	3.24e-66	3.74	5838	225	1132	163	[NSA2 - nsa2p, DBP8 - atp-dependent rna helicase dbp8, FAF1 - faf1p, RRB1 - rrb1p, UTP30 - utp30p, MAK16 - mak16p, KRR1 - krr1p, PUF6 - puf6p, RPL8A - ribosomal 60s subunit protein l8a, NOP56 - nop56p, NOP7 - nop7p, UTP10 - utp10p, UTP14 - utp14p, SPB1 - spb1p, RPA43 - rpa43p, UTP13 - utp13p, DBP10 - dbp10p, RSA3 - rsa3p, RPA190 - rpa190p, NOP4 - nop4p, RPS19B - ribosomal 40s subunit protein s19b…
GO:0002181	cytoplasmic translation	3.06e-67	7.77e-64	4.51	5838	135	1132	118	[RPL2B - ribosomal 60s subunit protein l2b, RPL29 - ribosomal 60s subunit protein l29, RBG1 - rbg1p, RPS26B - ribosomal 40s subunit protein s26b, RPL9A - ribosomal 60s subunit protein l9a, RPL23B - ribosomal 60s subunit protein l23b, RPL13B - ribosomal 60s subunit protein l13b, RPS16A - ribosomal 40s subunit protein s16a, RPL37B - ribosomal 60s subunit protein l37b, RPL8A - ribosomal 60s subunit …
GO:0042254	ribosome biogenesis	1.18e-64	2e-61	3.82	5838	197	1132	146	[NSA2 - nsa2p, DBP8 - atp-dependent rna helicase dbp8, FAF1 - faf1p, RRB1 - rrb1p, UTP30 - utp30p, KRR1 - krr1p, RPL8A - ribosomal 60s subunit protein l8a, NOP56 - nop56p, NOP7 - nop7p, UTP10 - utp10p, UTP14 - utp14p, SPB1 - spb1p, RPA43 - rpa43p, DBP10 - dbp10p, UTP13 - utp13p, RSA3 - rsa3p, RPA190 - rpa190p, NOP4 - nop4p, RPS19B - ribosomal 40s subunit protein s19b, ALB1 - alb1p, NOB1 - nob1p, …
GO:0034660	ncRNA metabolic process	2.89e-63	3.68e-60	2.68	5838	480	1132	249	[NSA2 - nsa2p, RRB1 - rrb1p, SAP185 - sap185p, UTP30 - utp30p, LHP1 - lhp1p, HHT2 - hht2p, KRR1 - krr1p, RPS16A - ribosomal 40s subunit protein s16a, PWP1 - pwp1p, RPL8A - ribosomal 60s subunit protein l8a, NOP56 - nop56p, UTP10 - utp10p, SPB1 - spb1p, ALA1 - alanine--trna ligase, RPA43 - rpa43p, LSM4 - lsm4p, DBP10 - dbp10p, RPS8B - ribosomal 40s subunit protein s8b, UTP13 - utp13p, RPS21A - rib…
GO:0043043	peptide biosynthetic process	1.68e-59	1.71e-56	3.04	5838	324	1132	191	[RPL29 - ribosomal 60s subunit protein l29, RPL2B - ribosomal 60s subunit protein l2b, MRPL7 - mitochondrial 54s ribosomal protein yml7/yml5, MRPL49 - mrpl49p, FUN12 - fun12p, RPS26B - ribosomal 40s subunit protein s26b, TIF1 - tif1p, RBG1 - rbg1p, GSH1 - gsh1p, RPL9A - ribosomal 60s subunit protein l9a, RPL23B - ribosomal 60s subunit protein l23b, GRS1 - glycine--trna ligase, PRT1 - prt1p, RPL13…
GO:0006412	translation	4.92e-59	4.17e-56	3.05	5838	320	1132	189	[RPL29 - ribosomal 60s subunit protein l29, RPL2B - ribosomal 60s subunit protein l2b, MRPL7 - mitochondrial 54s ribosomal protein yml7/yml5, MRPL49 - mrpl49p, FUN12 - fun12p, RPS26B - ribosomal 40s subunit protein s26b, TIF1 - tif1p, RBG1 - rbg1p, RPL9A - ribosomal 60s subunit protein l9a, RPL23B - ribosomal 60s subunit protein l23b, PRT1 - prt1p, GRS1 - glycine--trna ligase, RPL13B - ribosomal …
GO:0016072	rRNA metabolic process	9.98e-55	7.24e-52	3.03	5838	301	1132	177	[DBP8 - atp-dependent rna helicase dbp8, NSA2 - nsa2p, FAF1 - faf1p, RRB1 - rrb1p, FUN12 - fun12p, UTP30 - utp30p, MAK16 - mak16p, HHT2 - hht2p, KRR1 - krr1p, RPS16A - ribosomal 40s subunit protein s16a, PWP1 - pwp1p, NOP7 - nop7p, NOP56 - nop56p, RPL8A - ribosomal 60s subunit protein l8a, UTP14 - utp14p, UTP10 - utp10p, SPB1 - spb1p, RAT1 - rat1p, RPA43 - rpa43p, LSM4 - lsm4p, DBP10 - dbp10p, UT…
GO:0006364	rRNA processing	1.12e-54	7.09e-52	3.22	5838	258	1132	161	[NSA2 - nsa2p, DBP8 - atp-dependent rna helicase dbp8, FAF1 - faf1p, RRB1 - rrb1p, FUN12 - fun12p, UTP30 - utp30p, MAK16 - mak16p, KRR1 - krr1p, PWP1 - pwp1p, RPS16A - ribosomal 40s subunit protein s16a, RPL8A - ribosomal 60s subunit protein l8a, NOP56 - nop56p, NOP7 - nop7p, UTP10 - utp10p, UTP14 - utp14p, SPB1 - spb1p, RAT1 - rat1p, LSM4 - lsm4p, UTP13 - utp13p, RPS8B - ribosomal 40s subunit pr…
GO:0034641	cellular nitrogen compound metabolic process	2.91e-54	1.64e-51	1.57	5838	2062	1132	628	[PRP11 - prp11p, SIR2 - sir2p, RRB1 - rrb1p, TIF1 - tif1p, UTP30 - utp30p, LHP1 - lhp1p, RPL9A - ribosomal 60s subunit protein l9a, KRR1 - krr1p, PSA1 - mannose-1-phosphate guanylyltransferase, RPL13B - ribosomal 60s subunit protein l13b, RPS16A - ribosomal 40s subunit protein s16a, RPL8A - ribosomal 60s subunit protein l8a, SPB1 - spb1p, APA1 - apa1p, NUT1 - nut1p, DBP10 - dbp10p, ADE17 - bifunc…
GO:0043604	amide biosynthetic process	7.31e-54	3.72e-51	2.8	5838	367	1132	199	[MRPL49 - mrpl49p, TIF1 - tif1p, RPS26B - ribosomal 40s subunit protein s26b, GSH1 - gsh1p, RPL9A - ribosomal 60s subunit protein l9a, RPL23B - ribosomal 60s subunit protein l23b, PRT1 - prt1p, RPL13B - ribosomal 60s subunit protein l13b, RPS16A - ribosomal 40s subunit protein s16a, RPL37B - ribosomal 60s subunit protein l37b, RPL8A - ribosomal 60s subunit protein l8a, ALA1 - alanine--trna ligase…
GO:0034470	ncRNA processing	7.83e-54	3.62e-51	2.77	5838	376	1132	202	[NSA2 - nsa2p, RRB1 - rrb1p, SAP185 - sap185p, UTP30 - utp30p, LHP1 - lhp1p, KRR1 - krr1p, PWP1 - pwp1p, RPS16A - ribosomal 40s subunit protein s16a, RPL8A - ribosomal 60s subunit protein l8a, NOP56 - nop56p, UTP10 - utp10p, SPB1 - spb1p, ALA1 - alanine--trna ligase, LSM4 - lsm4p, UTP13 - utp13p, RPS8B - ribosomal 40s subunit protein s8b, DBP10 - dbp10p, RPS21A - ribosomal 40s subunit protein s21…
GO:0006518	peptide metabolic process	1.29e-50	5.48e-48	2.74	5838	365	1132	194	[MRPL49 - mrpl49p, TIF1 - tif1p, RPS26B - ribosomal 40s subunit protein s26b, GSH1 - gsh1p, RPL9A - ribosomal 60s subunit protein l9a, RPL23B - ribosomal 60s subunit protein l23b, PRT1 - prt1p, RPL13B - ribosomal 60s subunit protein l13b, RPS16A - ribosomal 40s subunit protein s16a, RPL8A - ribosomal 60s subunit protein l8a, RPL37B - ribosomal 60s subunit protein l37b, ALA1 - alanine--trna ligase…
GO:0044085	cellular component biogenesis	1.03e-48	4.04e-46	2.95	5838	288	1132	165	[NSA2 - nsa2p, DBP8 - atp-dependent rna helicase dbp8, FAF1 - faf1p, FLC3 - flc3p, RRB1 - rrb1p, UTP30 - utp30p, MAK16 - mak16p, KRR1 - krr1p, PUF6 - puf6p, RPL8A - ribosomal 60s subunit protein l8a, NOP56 - nop56p, NOP7 - nop7p, UTP10 - utp10p, UTP14 - utp14p, SPB1 - spb1p, RPA43 - rpa43p, DBP10 - dbp10p, UTP13 - utp13p, RSA3 - rsa3p, RPA190 - rpa190p, NOP4 - nop4p, RPS19B - ribosomal 40s subuni…
GO:0043603	cellular amide metabolic process	5.39e-45	1.96e-42	2.49	5838	424	1132	205	[MRPL49 - mrpl49p, TIF1 - tif1p, RPS26B - ribosomal 40s subunit protein s26b, GSH1 - gsh1p, RPL9A - ribosomal 60s subunit protein l9a, RPL23B - ribosomal 60s subunit protein l23b, PRT1 - prt1p, RPL13B - ribosomal 60s subunit protein l13b, RPS16A - ribosomal 40s subunit protein s16a, RPL8A - ribosomal 60s subunit protein l8a, RPL37B - ribosomal 60s subunit protein l37b, ALA1 - alanine--trna ligase…
GO:0006396	RNA processing	2.26e-40	7.65e-38	2.22	5838	536	1132	231	[NSA2 - nsa2p, PRP11 - prp11p, RRB1 - rrb1p, SAP185 - sap185p, UTP30 - utp30p, LHP1 - lhp1p, KRR1 - krr1p, RPS16A - ribosomal 40s subunit protein s16a, PWP1 - pwp1p, RPL8A - ribosomal 60s subunit protein l8a, NOP56 - nop56p, UTP10 - utp10p, SPB1 - spb1p, ALA1 - alanine--trna ligase, LSM4 - lsm4p, DBP10 - dbp10p, UTP13 - utp13p, RPS8B - ribosomal 40s subunit protein s8b, RPS21A - ribosomal 40s sub…
GO:1901566	organonitrogen compound biosynthetic process	2.11e-37	6.71e-35	2	5838	693	1132	269	[FLC3 - flc3p, MRPL49 - mrpl49p, TIF1 - tif1p, RPS26B - ribosomal 40s subunit protein s26b, GSH1 - gsh1p, ARO2 - bifunctional chorismate synthase/riboflavin reductase [nad(p)h] aro2, RPL9A - ribosomal 60s subunit protein l9a, RPL23B - ribosomal 60s subunit protein l23b, PSA1 - mannose-1-phosphate guanylyltransferase, PRT1 - prt1p, RPL13B - ribosomal 60s subunit protein l13b, RPS16A - ribosomal 40…
GO:0006807	nitrogen compound metabolic process	5.44e-35	1.63e-32	1.33	5838	2926	1132	752	[PRP11 - prp11p, FLC3 - flc3p, SIR2 - sir2p, RRB1 - rrb1p, NAT1 - nat1p, TIF1 - tif1p, UTP30 - utp30p, CHA1 - l-serine/l-threonine ammonia-lyase cha1, ARO2 - bifunctional chorismate synthase/riboflavin reductase [nad(p)h] aro2, LHP1 - lhp1p, RPL9A - ribosomal 60s subunit protein l9a, KRR1 - krr1p, PSA1 - mannose-1-phosphate guanylyltransferase, RPL13B - ribosomal 60s subunit protein l13b, RPS16A …
GO:0016070	RNA metabolic process	1.79e-31	5.07e-29	1.64	5838	1211	1132	384	[NSA2 - nsa2p, PRP11 - prp11p, SIR2 - sir2p, RRB1 - rrb1p, SAP185 - sap185p, TIF1 - tif1p, UTP30 - utp30p, HHT2 - hht2p, LHP1 - lhp1p, KRR1 - krr1p, VTS1 - vts1p, PWP1 - pwp1p, RPS16A - ribosomal 40s subunit protein s16a, RPL37B - ribosomal 60s subunit protein l37b, NOP56 - nop56p, RPL8A - ribosomal 60s subunit protein l8a, UTP10 - utp10p, ALA1 - alanine--trna ligase, SPB1 - spb1p, RPA43 - rpa43p…
GO:0044271	cellular nitrogen compound biosynthetic process	1.81e-30	4.84e-28	1.63	5838	1188	1132	376	[SIR2 - sir2p, MRPL49 - mrpl49p, RPS26B - ribosomal 40s subunit protein s26b, TIF1 - tif1p, GSH1 - gsh1p, HHT2 - hht2p, RPL9A - ribosomal 60s subunit protein l9a, RPL23B - ribosomal 60s subunit protein l23b, PRT1 - prt1p, PSA1 - mannose-1-phosphate guanylyltransferase, RPL13B - ribosomal 60s subunit protein l13b, RPS16A - ribosomal 40s subunit protein s16a, RPL37B - ribosomal 60s subunit protein …
GO:0006139	nucleobase-containing compound metabolic process	1.09e-29	2.77e-27	1.48	5838	1701	1132	489	[PRP11 - prp11p, SIR2 - sir2p, RRB1 - rrb1p, TIF1 - tif1p, UTP30 - utp30p, LHP1 - lhp1p, KRR1 - krr1p, PSA1 - mannose-1-phosphate guanylyltransferase, RPS16A - ribosomal 40s subunit protein s16a, RPL8A - ribosomal 60s subunit protein l8a, SPB1 - spb1p, APA1 - apa1p, NUT1 - nut1p, DBP10 - dbp10p, ADE17 - bifunctional phosphoribosylaminoimidazolecarboxamide formyltransferase/imp cyclohydrolase ade1…
GO:0044260	cellular macromolecule metabolic process	3.62e-29	8.75e-27	1.36	5838	2401	1132	633	[PRP11 - prp11p, SIR2 - sir2p, RRB1 - rrb1p, NAT1 - nat1p, TIF1 - tif1p, UTP30 - utp30p, LHP1 - lhp1p, RPL9A - ribosomal 60s subunit protein l9a, KRR1 - krr1p, PSA1 - mannose-1-phosphate guanylyltransferase, RPL13B - ribosomal 60s subunit protein l13b, RPS16A - ribosomal 40s subunit protein s16a, GPI10 - gpi10p, RPL8A - ribosomal 60s subunit protein l8a, SPB1 - spb1p, EFM1 - efm1p, CDC43 - protei…
GO:1901360	organic cyclic compound metabolic process	9.18e-29	2.12e-26	1.44	5838	1849	1132	518	[PRP11 - prp11p, SIR2 - sir2p, RRB1 - rrb1p, TIF1 - tif1p, UTP30 - utp30p, LHP1 - lhp1p, ARO2 - bifunctional chorismate synthase/riboflavin reductase [nad(p)h] aro2, KRR1 - krr1p, PSA1 - mannose-1-phosphate guanylyltransferase, RPS16A - ribosomal 40s subunit protein s16a, RPL8A - ribosomal 60s subunit protein l8a, SPB1 - spb1p, APA1 - apa1p, NUT1 - nut1p, DBP10 - dbp10p, ADE17 - bifunctional phos…
GO:0044237	cellular metabolic process	1.55e-28	3.43e-26	1.25	5838	3340	1132	810	[FLC3 - flc3p, RRB1 - rrb1p, CHA1 - l-serine/l-threonine ammonia-lyase cha1, ARO2 - bifunctional chorismate synthase/riboflavin reductase [nad(p)h] aro2, RPL9A - ribosomal 60s subunit protein l9a, KRR1 - krr1p, RPL13B - ribosomal 60s subunit protein l13b, RPS16A - ribosomal 40s subunit protein s16a, GPI10 - gpi10p, SPB1 - spb1p, APA1 - apa1p, CDC43 - protein geranylgeranyltransferase type i subun…
GO:0044238	primary metabolic process	1.58e-28	3.35e-26	1.27	5838	3149	1132	775	[FLC3 - flc3p, RRB1 - rrb1p, CHA1 - l-serine/l-threonine ammonia-lyase cha1, ARO2 - bifunctional chorismate synthase/riboflavin reductase [nad(p)h] aro2, RPL9A - ribosomal 60s subunit protein l9a, KRR1 - krr1p, RPL13B - ribosomal 60s subunit protein l13b, RPS16A - ribosomal 40s subunit protein s16a, GPI10 - gpi10p, SPB1 - spb1p, APA1 - apa1p, CDC43 - protein geranylgeranyltransferase type i subun…
GO:0022618	ribonucleoprotein complex assembly	3e-28	6.09e-26	2.9	5838	176	1132	99	[PRP11 - prp11p, MRPL7 - mitochondrial 54s ribosomal protein yml7/yml5, FUN12 - fun12p, RPS26B - ribosomal 40s subunit protein s26b, LSM4 - lsm4p, DBP10 - dbp10p, RSA3 - rsa3p, PRP9 - prp9p, RPS19B - ribosomal 40s subunit protein s19b, EXO84 - exo84p, SQT1 - sqt1p, RPL3 - ribosomal 60s subunit protein l3, LSG1 - lsg1p, RRP7 - rrp7p, NOG1 - nog1p, RPS31 - ubiquitin-ribosomal 40s subunit protein s3…
GO:0006725	cellular aromatic compound metabolic process	3.4e-28	6.64e-26	1.45	5838	1782	1132	502	[PRP11 - prp11p, SIR2 - sir2p, RRB1 - rrb1p, TIF1 - tif1p, UTP30 - utp30p, LHP1 - lhp1p, ARO2 - bifunctional chorismate synthase/riboflavin reductase [nad(p)h] aro2, KRR1 - krr1p, PSA1 - mannose-1-phosphate guanylyltransferase, RPS16A - ribosomal 40s subunit protein s16a, RPL8A - ribosomal 60s subunit protein l8a, SPB1 - spb1p, APA1 - apa1p, NUT1 - nut1p, DBP10 - dbp10p, ADE17 - bifunctional phos…
GO:0071826	ribonucleoprotein complex subunit organization	4.44e-28	8.35e-26	2.83	5838	188	1132	103	[PRP11 - prp11p, MRPL7 - mitochondrial 54s ribosomal protein yml7/yml5, FUN12 - fun12p, RPS26B - ribosomal 40s subunit protein s26b, LSM4 - lsm4p, DBP10 - dbp10p, RSA3 - rsa3p, PRP9 - prp9p, EXO84 - exo84p, RPS19B - ribosomal 40s subunit protein s19b, SQT1 - sqt1p, RPL3 - ribosomal 60s subunit protein l3, LSG1 - lsg1p, RRP7 - rrp7p, NOG1 - nog1p, RPS31 - ubiquitin-ribosomal 40s subunit protein s3…
GO:0046483	heterocycle metabolic process	1.46e-27	2.64e-25	1.45	5838	1791	1132	502	[PRP11 - prp11p, SIR2 - sir2p, RRB1 - rrb1p, TIF1 - tif1p, UTP30 - utp30p, LHP1 - lhp1p, KRR1 - krr1p, PSA1 - mannose-1-phosphate guanylyltransferase, RPS16A - ribosomal 40s subunit protein s16a, RPL8A - ribosomal 60s subunit protein l8a, SPB1 - spb1p, APA1 - apa1p, NUT1 - nut1p, DBP10 - dbp10p, ADE17 - bifunctional phosphoribosylaminoimidazolecarboxamide formyltransferase/imp cyclohydrolase ade1…
GO:0030490	maturation of SSU-rRNA	4.76e-27	8.34e-25	3.94	5838	76	1132	58	[FAF1 - faf1p, FUN12 - fun12p, UTP30 - utp30p, RPS16A - ribosomal 40s subunit protein s16a, NOP7 - nop7p, UTP10 - utp10p, DHR2 - dhr2p, RPS8B - ribosomal 40s subunit protein s8b, UTP13 - utp13p, NOB1 - nob1p, LSM7 - lsm7p, RPS1A - ribosomal 40s subunit protein s1a, RPS6A - ribosomal 40s subunit protein s6a, DIM1 - dim1p, RRP3 - rna-dependent atpase rrp3, RPS31 - ubiquitin-ribosomal 40s subunit pr…
GO:0043170	macromolecule metabolic process	2.04e-26	3.45e-24	1.33	5838	2510	1132	646	[PRP11 - prp11p, SIR2 - sir2p, RRB1 - rrb1p, NAT1 - nat1p, TIF1 - tif1p, UTP30 - utp30p, LHP1 - lhp1p, RPL9A - ribosomal 60s subunit protein l9a, KRR1 - krr1p, PSA1 - mannose-1-phosphate guanylyltransferase, RPL13B - ribosomal 60s subunit protein l13b, RPS16A - ribosomal 40s subunit protein s16a, GPI10 - gpi10p, RPL8A - ribosomal 60s subunit protein l8a, SPB1 - spb1p, EFM1 - efm1p, CDC43 - protei…
GO:0009058	biosynthetic process	2.08e-26	3.41e-24	1.45	5838	1705	1132	480	[SIR2 - sir2p, FLC3 - flc3p, TIF1 - tif1p, ARO2 - bifunctional chorismate synthase/riboflavin reductase [nad(p)h] aro2, RPL9A - ribosomal 60s subunit protein l9a, PSA1 - mannose-1-phosphate guanylyltransferase, RPL13B - ribosomal 60s subunit protein l13b, RPS16A - ribosomal 40s subunit protein s16a, RPL8A - ribosomal 60s subunit protein l8a, GPI10 - gpi10p, APA1 - apa1p, NUT1 - nut1p, ADE17 - bif…
GO:1901576	organic substance biosynthetic process	2.9e-26	4.61e-24	1.46	5838	1670	1132	472	[SIR2 - sir2p, FLC3 - flc3p, TIF1 - tif1p, ARO2 - bifunctional chorismate synthase/riboflavin reductase [nad(p)h] aro2, RPL9A - ribosomal 60s subunit protein l9a, PSA1 - mannose-1-phosphate guanylyltransferase, RPL13B - ribosomal 60s subunit protein l13b, RPS16A - ribosomal 40s subunit protein s16a, RPL8A - ribosomal 60s subunit protein l8a, GPI10 - gpi10p, APA1 - apa1p, NUT1 - nut1p, ADE17 - bif…
GO:0071704	organic substance metabolic process	1.23e-25	1.89e-23	1.24	5838	3290	1132	792	[FLC3 - flc3p, RRB1 - rrb1p, CHA1 - l-serine/l-threonine ammonia-lyase cha1, ARO2 - bifunctional chorismate synthase/riboflavin reductase [nad(p)h] aro2, RPL9A - ribosomal 60s subunit protein l9a, KRR1 - krr1p, RPL13B - ribosomal 60s subunit protein l13b, RPS16A - ribosomal 40s subunit protein s16a, GPI10 - gpi10p, SPB1 - spb1p, APA1 - apa1p, CDC43 - protein geranylgeranyltransferase type i subun…
GO:0008152	metabolic process	3.59e-25	5.37e-23	1.22	5838	3564	1132	840	[FLC3 - flc3p, YMR130W - hypothetical protein, RRB1 - rrb1p, CHA1 - l-serine/l-threonine ammonia-lyase cha1, ARO2 - bifunctional chorismate synthase/riboflavin reductase [nad(p)h] aro2, RPL9A - ribosomal 60s subunit protein l9a, KRR1 - krr1p, RPL13B - ribosomal 60s subunit protein l13b, RPS16A - ribosomal 40s subunit protein s16a, GPI10 - gpi10p, SPB1 - spb1p, APA1 - apa1p, CDC43 - protein gerany…
GO:0000462	maturation of SSU-rRNA from tricistronic rRNA transcript (SSU-rRNA, 5.8S rRNA, LSU-rRNA)	7.41e-25	1.08e-22	4.09	5838	63	1132	50	[FAF1 - faf1p, FUN12 - fun12p, UTP30 - utp30p, RPS16A - ribosomal 40s subunit protein s16a, NOP7 - nop7p, UTP10 - utp10p, DHR2 - dhr2p, RPS8B - ribosomal 40s subunit protein s8b, UTP13 - utp13p, NOB1 - nob1p, RPS1A - ribosomal 40s subunit protein s1a, RPS6A - ribosomal 40s subunit protein s6a, DIM1 - dim1p, RRP3 - rna-dependent atpase rrp3, UTP8 - utp8p, UTP9 - utp9p, PRP43 - prp43p, UTP15 - utp1…
GO:0034645	cellular macromolecule biosynthetic process	8.86e-25	1.25e-22	1.6	5838	1092	1132	338	[SIR2 - sir2p, MRPL49 - mrpl49p, RPS26B - ribosomal 40s subunit protein s26b, TIF1 - tif1p, HHT2 - hht2p, RPL9A - ribosomal 60s subunit protein l9a, RPL23B - ribosomal 60s subunit protein l23b, PRT1 - prt1p, PSA1 - mannose-1-phosphate guanylyltransferase, RPL13B - ribosomal 60s subunit protein l13b, RPS16A - ribosomal 40s subunit protein s16a, RPL37B - ribosomal 60s subunit protein l37b, RPL8A - …
GO:0050658	RNA transport	3.3e-24	4.53e-22	2.82	5838	163	1132	89	[RPS0B - ribosomal 40s subunit protein s0b, POM152 - pom152p, RPS3 - ribosomal 40s subunit protein s3, NUP120 - nup120p, NMD3 - nmd3p, RSP5 - nedd4 family e3 ubiquitin-protein ligase, SHE3 - she3p, RPS26B - ribosomal 40s subunit protein s26b, BCP1 - bcp1p, RPL40A - ubiquitin-ribosomal 60s subunit protein l40a fusion protein, NUP100 - nup100p, KAP123 - kap123p, NUG1 - nug1p, GLE2 - gle2p, DBP5 - a…
GO:0051236	establishment of RNA localization	3.3e-24	4.41e-22	2.82	5838	163	1132	89	[RPS0B - ribosomal 40s subunit protein s0b, POM152 - pom152p, RPS3 - ribosomal 40s subunit protein s3, NUP120 - nup120p, RSP5 - nedd4 family e3 ubiquitin-protein ligase, NMD3 - nmd3p, SHE3 - she3p, RPS26B - ribosomal 40s subunit protein s26b, BCP1 - bcp1p, RPL40A - ubiquitin-ribosomal 60s subunit protein l40a fusion protein, NUP100 - nup100p, KAP123 - kap123p, NUG1 - nug1p, GLE2 - gle2p, DBP5 - a…
GO:0009059	macromolecule biosynthetic process	4e-24	5.21e-22	1.58	5838	1113	1132	341	[SIR2 - sir2p, MRPL49 - mrpl49p, RPS26B - ribosomal 40s subunit protein s26b, TIF1 - tif1p, HHT2 - hht2p, RPL9A - ribosomal 60s subunit protein l9a, RPL23B - ribosomal 60s subunit protein l23b, PRT1 - prt1p, PSA1 - mannose-1-phosphate guanylyltransferase, RPL13B - ribosomal 60s subunit protein l13b, RPS16A - ribosomal 40s subunit protein s16a, RPL37B - ribosomal 60s subunit protein l37b, RPL8A - …
GO:0044249	cellular biosynthetic process	8e-24	1.02e-21	1.44	5838	1641	1132	458	[SIR2 - sir2p, FLC3 - flc3p, TIF1 - tif1p, ARO2 - bifunctional chorismate synthase/riboflavin reductase [nad(p)h] aro2, RPL9A - ribosomal 60s subunit protein l9a, PSA1 - mannose-1-phosphate guanylyltransferase, RPL13B - ribosomal 60s subunit protein l13b, RPS16A - ribosomal 40s subunit protein s16a, RPL8A - ribosomal 60s subunit protein l8a, GPI10 - gpi10p, APA1 - apa1p, NUT1 - nut1p, ADE17 - bif…
GO:0050657	nucleic acid transport	1.05e-23	1.3e-21	2.78	5838	165	1132	89	[RPS0B - ribosomal 40s subunit protein s0b, POM152 - pom152p, RPS3 - ribosomal 40s subunit protein s3, NUP120 - nup120p, RSP5 - nedd4 family e3 ubiquitin-protein ligase, NMD3 - nmd3p, SHE3 - she3p, RPS26B - ribosomal 40s subunit protein s26b, BCP1 - bcp1p, RPL40A - ubiquitin-ribosomal 60s subunit protein l40a fusion protein, NUP100 - nup100p, KAP123 - kap123p, NUG1 - nug1p, GLE2 - gle2p, DBP5 - a…
GO:0090304	nucleic acid metabolic process	3.35e-23	4.06e-21	1.46	5838	1494	1132	424	[PRP11 - prp11p, SIR2 - sir2p, RRB1 - rrb1p, TIF1 - tif1p, UTP30 - utp30p, LHP1 - lhp1p, KRR1 - krr1p, RPS16A - ribosomal 40s subunit protein s16a, RPL8A - ribosomal 60s subunit protein l8a, SPB1 - spb1p, NUT1 - nut1p, DBP10 - dbp10p, RPS21A - ribosomal 40s subunit protein s21a, TRM2 - trm2p, PRP9 - prp9p, STO1 - sto1p, ARC1 - arc1p, MLP1 - mlp1p, RRP7 - rrp7p, SLD3 - sld3p, NOP1 - nop1p, SNF4 - …
GO:0006913	nucleocytoplasmic transport	8.13e-22	9.61e-20	2.67	5838	170	1132	88	[RPS0B - ribosomal 40s subunit protein s0b, POM152 - pom152p, RPS3 - ribosomal 40s subunit protein s3, NUP120 - nup120p, NMD3 - nmd3p, RSP5 - nedd4 family e3 ubiquitin-protein ligase, RPS26B - ribosomal 40s subunit protein s26b, SRP1 - srp1p, BCP1 - bcp1p, RPL40A - ubiquitin-ribosomal 60s subunit protein l40a fusion protein, KAP122 - kap122p, NUP100 - nup100p, KAP123 - kap123p, NUG1 - nug1p, GLE2…
GO:0051169	nuclear transport	8.13e-22	9.39e-20	2.67	5838	170	1132	88	[RPS0B - ribosomal 40s subunit protein s0b, POM152 - pom152p, RPS3 - ribosomal 40s subunit protein s3, NUP120 - nup120p, RSP5 - nedd4 family e3 ubiquitin-protein ligase, NMD3 - nmd3p, RPS26B - ribosomal 40s subunit protein s26b, BCP1 - bcp1p, SRP1 - srp1p, RPL40A - ubiquitin-ribosomal 60s subunit protein l40a fusion protein, KAP122 - kap122p, NUP100 - nup100p, KAP123 - kap123p, NUG1 - nug1p, GLE2…
GO:0044267	cellular protein metabolic process	1.19e-20	1.35e-18	1.55	5838	1050	1132	316	[SIR2 - sir2p, RSP5 - nedd4 family e3 ubiquitin-protein ligase, MRPL49 - mrpl49p, GPI15 - gpi15p, NAT1 - nat1p, RPS26B - ribosomal 40s subunit protein s26b, TIF1 - tif1p, RPL9A - ribosomal 60s subunit protein l9a, RPL23B - ribosomal 60s subunit protein l23b, PRT1 - prt1p, PSA1 - mannose-1-phosphate guanylyltransferase, RPL13B - ribosomal 60s subunit protein l13b, RPS16A - ribosomal 40s subunit pr…
GO:0051168	nuclear export	1.87e-20	2.07e-18	2.85	5838	132	1132	73	[RPS0B - ribosomal 40s subunit protein s0b, RPS3 - ribosomal 40s subunit protein s3, NMD3 - nmd3p, RSP5 - nedd4 family e3 ubiquitin-protein ligase, NUP120 - nup120p, RPS26B - ribosomal 40s subunit protein s26b, BCP1 - bcp1p, RPL40A - ubiquitin-ribosomal 60s subunit protein l40a fusion protein, NUP100 - nup100p, GLE2 - gle2p, NUG1 - nug1p, DBP5 - atp-dependent rna helicase dbp5, RLI1 - rli1p, ARX1…
GO:0006405	RNA export from nucleus	3.08e-20	3.33e-18	2.86	5838	130	1132	72	[RPS0B - ribosomal 40s subunit protein s0b, RPS3 - ribosomal 40s subunit protein s3, NMD3 - nmd3p, RSP5 - nedd4 family e3 ubiquitin-protein ligase, NUP120 - nup120p, RPS26B - ribosomal 40s subunit protein s26b, BCP1 - bcp1p, RPL40A - ubiquitin-ribosomal 60s subunit protein l40a fusion protein, NUP100 - nup100p, GLE2 - gle2p, NUG1 - nug1p, DBP5 - atp-dependent rna helicase dbp5, RLI1 - rli1p, ARX1…
GO:0015931	nucleobase-containing compound transport	3.85e-19	4.08e-17	2.38	5838	208	1132	96	[RPS0B - ribosomal 40s subunit protein s0b, POM152 - pom152p, RPS3 - ribosomal 40s subunit protein s3, FLC3 - flc3p, NMD3 - nmd3p, RSP5 - nedd4 family e3 ubiquitin-protein ligase, NUP120 - nup120p, SHE3 - she3p, HUT1 - hut1p, RPS26B - ribosomal 40s subunit protein s26b, BCP1 - bcp1p, RPL40A - ubiquitin-ribosomal 60s subunit protein l40a fusion protein, NUP100 - nup100p, KAP123 - kap123p, NUG1 - n…
GO:0042273	ribosomal large subunit biogenesis	1.09e-18	1.13e-16	3.89	5838	53	1132	40	[NSA2 - nsa2p, RPL14A - ribosomal 60s subunit protein l14a, RPL7B - ribosomal 60s subunit protein l7b, NOP15 - nop15p, TIF4631 - tif4631p, RPL26B - ribosomal 60s subunit protein l26b, NIP7 - nip7p, MAK16 - mak16p, PUF6 - puf6p, RPL7A - ribosomal 60s subunit protein l7a, TIF6 - tif6p, RRP8 - rrp8p, NOP16 - nop16p, NOP7 - nop7p, MAK11 - mak11p, RLI1 - rli1p, NOC2 - noc2p, NOP4 - nop4p, RPL26A - rib…
GO:0009987	cellular process	1.35e-18	1.37e-16	1.12	5838	4544	1132	986	[POM152 - pom152p, FLC3 - flc3p, RRB1 - rrb1p, CHA1 - l-serine/l-threonine ammonia-lyase cha1, ARO2 - bifunctional chorismate synthase/riboflavin reductase [nad(p)h] aro2, RPL9A - ribosomal 60s subunit protein l9a, KRR1 - krr1p, RPL13B - ribosomal 60s subunit protein l13b, RPS16A - ribosomal 40s subunit protein s16a, GPI10 - gpi10p, SPB1 - spb1p, APA1 - apa1p, ASC1 - asc1p, CDC43 - protein gerany…
GO:0000470	maturation of LSU-rRNA	1.3e-16	1.3e-14	3.99	5838	44	1132	34	[NSA2 - nsa2p, IPI1 - ipi1p, RPL7B - ribosomal 60s subunit protein l7b, UTP30 - utp30p, NIP7 - nip7p, MAK16 - mak16p, RPL7A - ribosomal 60s subunit protein l7a, TIF6 - tif6p, NOP7 - nop7p, RPL8A - ribosomal 60s subunit protein l8a, MAK11 - mak11p, RPL1A - ribosomal 60s subunit protein l1a, SPB1 - spb1p, NUG1 - nug1p, DBP9 - dbp9p, URB1 - urb1p, DBP10 - dbp10p, NOP4 - nop4p, RAI1 - rai1p, YTM1 - y…
GO:0000478	endonucleolytic cleavage involved in rRNA processing	4.18e-16	4.08e-14	3.63	5838	54	1132	38	[RPS0B - ribosomal 40s subunit protein s0b, DBP8 - atp-dependent rna helicase dbp8, RPS27B - ribosomal 40s subunit protein s27b, RPL17A - ribosomal 60s subunit protein l17a, RPL17B - rpl17bp, DBP3 - rna-dependent atpase dbp3, KRR1 - krr1p, RPL37B - ribosomal 60s subunit protein l37b, UTP14 - utp14p, UTP10 - utp10p, RAT1 - rat1p, BMS1 - bms1p, UTP13 - utp13p, UTP6 - utp6p, UTP20 - utp20p, RPS21A -…
GO:0000479	endonucleolytic cleavage of tricistronic rRNA transcript (SSU-rRNA, 5.8S rRNA, LSU-rRNA)	4.18e-16	4e-14	3.63	5838	54	1132	38	[RPS0B - ribosomal 40s subunit protein s0b, DBP8 - atp-dependent rna helicase dbp8, RPS27B - ribosomal 40s subunit protein s27b, RPL17A - ribosomal 60s subunit protein l17a, RPL17B - rpl17bp, DBP3 - rna-dependent atpase dbp3, KRR1 - krr1p, RPL37B - ribosomal 60s subunit protein l37b, UTP14 - utp14p, UTP10 - utp10p, RAT1 - rat1p, BMS1 - bms1p, UTP13 - utp13p, UTP6 - utp6p, RPS21A - ribosomal 40s s…
GO:0000469	cleavage involved in rRNA processing	7.22e-16	6.8e-14	3.15	5838	77	1132	47	[DBP8 - atp-dependent rna helicase dbp8, RPS0B - ribosomal 40s subunit protein s0b, RPS27B - ribosomal 40s subunit protein s27b, RPL17A - ribosomal 60s subunit protein l17a, RNH70 - rnh70p, RPL17B - rpl17bp, LRP1 - lrp1p, DBP3 - rna-dependent atpase dbp3, KRR1 - krr1p, RPL37B - ribosomal 60s subunit protein l37b, UTP14 - utp14p, UTP10 - utp10p, MTR4 - mtr4p, RAT1 - rat1p, BMS1 - bms1p, RRP45 - rr…
GO:0071840	cellular component organization or biogenesis	2.74e-15	2.53e-13	1.3	5838	1981	1132	498	[PRP11 - prp11p, POM152 - pom152p, SIR2 - sir2p, FLC3 - flc3p, RRB1 - rrb1p, UTP30 - utp30p, KRR1 - krr1p, RPL8A - ribosomal 60s subunit protein l8a, SPB1 - spb1p, DBP10 - dbp10p, PKR1 - pkr1p, PRP9 - prp9p, MLP1 - mlp1p, BIK1 - bik1p, LSG1 - lsg1p, RRP7 - rrp7p, SLD3 - sld3p, NOP1 - nop1p, RPO26 - rpo26p, SNF4 - snf4p, MYO5 - myosin 5, TAF6 - taf6p, NSA1 - nsa1p, RPF2 - rpf2p, RPS2 - ribosomal 4…
GO:0000027	ribosomal large subunit assembly	4.3e-14	3.9e-12	3.94	5838	38	1132	29	[MRPL7 - mitochondrial 54s ribosomal protein yml7/yml5, RPL25 - ribosomal 60s subunit protein l25, RPL24A - ribosomal 60s subunit protein l24a, IPI1 - ipi1p, IPI3 - ipi3p, RPL40A - ubiquitin-ribosomal 60s subunit protein l40a fusion protein, RSA4 - rsa4p, MAK11 - mak11p, RPL12A - ribosomal 60s subunit protein l12a, BRX1 - brx1p, RSA3 - rsa3p, REX4 - rex4p, RPL11A - ribosomal 60s subunit protein l…
GO:0000463	maturation of LSU-rRNA from tricistronic rRNA transcript (SSU-rRNA, 5.8S rRNA, LSU-rRNA)	2.46e-13	2.2e-11	4.06	5838	33	1132	26	[NSA2 - nsa2p, IPI1 - ipi1p, RPL7B - ribosomal 60s subunit protein l7b, NIP7 - nip7p, MAK16 - mak16p, RPL7A - ribosomal 60s subunit protein l7a, TIF6 - tif6p, NOP7 - nop7p, MAK11 - mak11p, SPB1 - spb1p, NUG1 - nug1p, DBP9 - dbp9p, URB1 - urb1p, DBP10 - dbp10p, NOP4 - nop4p, RAI1 - rai1p, HAS1 - atp-dependent rna helicase has1, RLP7 - rlp7p, RPF2 - rpf2p, NOP12 - nop12p, DBP6 - dbp6p, ERB1 - erb1p…
GO:0043933	macromolecular complex subunit organization	6.58e-13	5.77e-11	1.59	5838	611	1132	188	[POM152 - pom152p, PRP11 - prp11p, MRPL7 - mitochondrial 54s ribosomal protein yml7/yml5, SNL1 - snl1p, VMA2 - vma2p, FUN12 - fun12p, RPS26B - ribosomal 40s subunit protein s26b, SEC65 - sec65p, RSC8 - rsc8p, VOA1 - voa1p, HIR2 - hir2p, VMA21 - vma21p, HTB1 - htb1p, DBP5 - atp-dependent rna helicase dbp5, CYC8 - cyc8p, LSM4 - lsm4p, TOM6 - tom6p, DBP10 - dbp10p, RSA3 - rsa3p, SPT6 - spt6p, PKR1 -…
GO:0006407	rRNA export from nucleus	7.02e-13	6.05e-11	5.16	5838	17	1132	17	[RPS0B - ribosomal 40s subunit protein s0b, RPS3 - ribosomal 40s subunit protein s3, RPS19A - ribosomal 40s subunit protein s19a, RPS26B - ribosomal 40s subunit protein s26b, RNA1 - rna1p, RPS18B - ribosomal 40s subunit protein s18b, RPS28B - ribosomal 40s subunit protein s28b, RPS10A - ribosomal 40s subunit protein s10a, RPS10B - ribosomal 40s subunit protein s10b, RPS15 - ribosomal 40s subunit …
GO:0051029	rRNA transport	7.02e-13	5.95e-11	5.16	5838	17	1132	17	[RPS0B - ribosomal 40s subunit protein s0b, RPS3 - ribosomal 40s subunit protein s3, RPS19A - ribosomal 40s subunit protein s19a, RPS26B - ribosomal 40s subunit protein s26b, RNA1 - rna1p, RPS18B - ribosomal 40s subunit protein s18b, RPS28B - ribosomal 40s subunit protein s28b, RPS10A - ribosomal 40s subunit protein s10a, RPS10B - ribosomal 40s subunit protein s10b, RPS15 - ribosomal 40s subunit …
GO:0000028	ribosomal small subunit assembly	5.33e-12	4.44e-10	4.33	5838	25	1132	21	[RPS0B - ribosomal 40s subunit protein s0b, RPS27B - ribosomal 40s subunit protein s27b, RPS19A - ribosomal 40s subunit protein s19a, RPS14A - ribosomal 40s subunit protein s14a, RRP7 - rrp7p, RPS28B - ribosomal 40s subunit protein s28b, RPS31 - ubiquitin-ribosomal 40s subunit protein s31 fusion protein, RPS10A - ribosomal 40s subunit protein s10a, RPS10B - ribosomal 40s subunit protein s10b, NSR…
GO:0006399	tRNA metabolic process	5.74e-12	4.71e-10	2.06	5838	200	1132	80	[RNH70 - rnh70p, NCL1 - ncl1p, RPB8 - rpb8p, SAP185 - sap185p, TRM10 - trm10p, LHP1 - lhp1p, WRS1 - tryptophan--trna ligase wrs1, RPB10 - rpb10p, GRS1 - glycine--trna ligase, TRM732 - trm732p, TPT1 - tpt1p, ALA1 - alanine--trna ligase, RET1 - ret1p, LSM4 - lsm4p, MES1 - methionine--trna ligase mes1, YDR341C - arginine--trna ligase, TRM2 - trm2p, BUD32 - bud32p, TRM8 - trm8p, DUS1 - dus1p, ARC1 - …
GO:0034248	regulation of cellular amide metabolic process	5.76e-12	4.65e-10	2.24	5838	152	1132	66	[PAT1 - pat1p, FUN12 - fun12p, NOT5 - ccr4-not core subunit not5, PUF6 - puf6p, VTS1 - vts1p, SBP1 - sbp1p, RKR1 - ubiquitin-protein ligase rkr1, ASC1 - asc1p, PUF4 - puf4p, EFM1 - efm1p, EFM2 - efm2p, RLI1 - rli1p, GCD6 - gcd6p, CAF40 - ccr4-not core subunit caf40, TIF5 - tif5p, SNF1 - snf1p, SKI7 - ski7p, GCD11 - gcd11p, NOT3 - ccr4-not core subunit not3, DOM34 - dom34p, RPS2 - ribosomal 40s su…
GO:0071426	ribonucleoprotein complex export from nucleus	1.2e-11	9.53e-10	3.36	5838	46	1132	30	[RPS3 - ribosomal 40s subunit protein s3, NUP120 - nup120p, NMD3 - nmd3p, BCP1 - bcp1p, RPL40A - ubiquitin-ribosomal 60s subunit protein l40a fusion protein, TIF6 - tif6p, NSP1 - nsp1p, NUG1 - nug1p, LTV1 - ltv1p, RLI1 - rli1p, ARX1 - arx1p, SRM1 - srm1p, RIX7 - putative aaa family atpase rix7, NOG2 - nog2p, NUP85 - nup85p, NIC96 - nic96p, LSG1 - lsg1p, NUP82 - nup82p, RNA1 - rna1p, NOG1 - nog1p,…
GO:0071428	rRNA-containing ribonucleoprotein complex export from nucleus	1.2e-11	9.38e-10	3.36	5838	46	1132	30	[RPS3 - ribosomal 40s subunit protein s3, NMD3 - nmd3p, NUP120 - nup120p, BCP1 - bcp1p, RPL40A - ubiquitin-ribosomal 60s subunit protein l40a fusion protein, TIF6 - tif6p, NSP1 - nsp1p, LTV1 - ltv1p, NUG1 - nug1p, RLI1 - rli1p, ARX1 - arx1p, SRM1 - srm1p, RIX7 - putative aaa family atpase rix7, NOG2 - nog2p, NUP85 - nup85p, NIC96 - nic96p, NUP82 - nup82p, LSG1 - lsg1p, RNA1 - rna1p, NOG1 - nog1p,…
GO:0000054	ribosomal subunit export from nucleus	1.2e-11	9.24e-10	3.36	5838	46	1132	30	[RPS3 - ribosomal 40s subunit protein s3, NUP120 - nup120p, NMD3 - nmd3p, BCP1 - bcp1p, RPL40A - ubiquitin-ribosomal 60s subunit protein l40a fusion protein, TIF6 - tif6p, NSP1 - nsp1p, NUG1 - nug1p, LTV1 - ltv1p, RLI1 - rli1p, ARX1 - arx1p, SRM1 - srm1p, RIX7 - putative aaa family atpase rix7, NOG2 - nog2p, NUP85 - nup85p, NIC96 - nic96p, LSG1 - lsg1p, NUP82 - nup82p, RNA1 - rna1p, NOG1 - nog1p,…
GO:0034622	cellular macromolecular complex assembly	1.74e-11	1.32e-09	1.64	5838	469	1132	149	[MRPL7 - mitochondrial 54s ribosomal protein yml7/yml5, PRP11 - prp11p, VMA2 - vma2p, FUN12 - fun12p, SEC65 - sec65p, RPS26B - ribosomal 40s subunit protein s26b, HIR2 - hir2p, HTB1 - htb1p, VMA21 - vma21p, TOM6 - tom6p, LSM4 - lsm4p, DBP10 - dbp10p, SPT6 - spt6p, RSA3 - rsa3p, PKR1 - pkr1p, PRP9 - prp9p, RPS19B - ribosomal 40s subunit protein s19b, EXO84 - exo84p, NUP157 - nup157p, NOB1 - nob1p,…
GO:1901564	organonitrogen compound metabolic process	1.79e-11	1.34e-09	1.27	5838	1813	1132	446	[SIR2 - sir2p, FLC3 - flc3p, NAT1 - nat1p, TIF1 - tif1p, CHA1 - l-serine/l-threonine ammonia-lyase cha1, ARO2 - bifunctional chorismate synthase/riboflavin reductase [nad(p)h] aro2, RPL9A - ribosomal 60s subunit protein l9a, PSA1 - mannose-1-phosphate guanylyltransferase, RPL13B - ribosomal 60s subunit protein l13b, RPS16A - ribosomal 40s subunit protein s16a, RPL8A - ribosomal 60s subunit protei…
GO:0000447	endonucleolytic cleavage in ITS1 to separate SSU-rRNA from 5.8S rRNA and LSU-rRNA from tricistronic rRNA transcript (SSU-rRNA, 5.8S rRNA, LSU-rRNA)	2.67e-11	1.97e-09	3.44	5838	42	1132	28	[RPS0B - ribosomal 40s subunit protein s0b, DBP8 - atp-dependent rna helicase dbp8, KRR1 - krr1p, UTP10 - utp10p, UTP14 - utp14p, UTP13 - utp13p, UTP6 - utp6p, UTP20 - utp20p, SAS10 - sas10p, RPS21A - ribosomal 40s subunit protein s21a, ENP1 - enp1p, NOP14 - nop14p, ESF2 - esf2p, LOC1 - loc1p, RPS18B - ribosomal 40s subunit protein s18b, RPS21B - rps21bp, UTP23 - utp23p, ROK1 - rna-dependent atpa…
GO:0033750	ribosome localization	2.71e-11	1.97e-09	3.29	5838	47	1132	30	[RPS3 - ribosomal 40s subunit protein s3, NMD3 - nmd3p, NUP120 - nup120p, BCP1 - bcp1p, RPL40A - ubiquitin-ribosomal 60s subunit protein l40a fusion protein, TIF6 - tif6p, NSP1 - nsp1p, LTV1 - ltv1p, NUG1 - nug1p, RLI1 - rli1p, ARX1 - arx1p, SRM1 - srm1p, RIX7 - putative aaa family atpase rix7, NOG2 - nog2p, NUP85 - nup85p, NIC96 - nic96p, NUP82 - nup82p, LSG1 - lsg1p, RNA1 - rna1p, NOG1 - nog1p,…
GO:0006417	regulation of translation	3.52e-11	2.52e-09	2.21	5838	147	1132	63	[PAT1 - pat1p, FUN12 - fun12p, NOT5 - ccr4-not core subunit not5, PUF6 - puf6p, VTS1 - vts1p, SBP1 - sbp1p, RKR1 - ubiquitin-protein ligase rkr1, ASC1 - asc1p, PUF4 - puf4p, EFM1 - efm1p, EFM2 - efm2p, RLI1 - rli1p, GCD6 - gcd6p, CAF40 - ccr4-not core subunit caf40, TIF5 - tif5p, SNF1 - snf1p, SKI7 - ski7p, GCD11 - gcd11p, NOT3 - ccr4-not core subunit not3, DOM34 - dom34p, RPS2 - ribosomal 40s su…
GO:0006611	protein export from nucleus	1e-10	7.09e-09	3.06	5838	54	1132	32	[RPS3 - ribosomal 40s subunit protein s3, NUP120 - nup120p, NMD3 - nmd3p, BCP1 - bcp1p, RPL40A - ubiquitin-ribosomal 60s subunit protein l40a fusion protein, TIF6 - tif6p, NSP1 - nsp1p, NUG1 - nug1p, LTV1 - ltv1p, RLI1 - rli1p, ARX1 - arx1p, NUP60 - nup60p, SRM1 - srm1p, RIX7 - putative aaa family atpase rix7, NUP85 - nup85p, NOG2 - nog2p, NIC96 - nic96p, NUP82 - nup82p, LSG1 - lsg1p, RNA1 - rna1…
GO:0019538	protein metabolic process	2.32e-10	1.61e-08	1.32	5838	1301	1132	333	[SIR2 - sir2p, RSP5 - nedd4 family e3 ubiquitin-protein ligase, GPI15 - gpi15p, MRPL49 - mrpl49p, NAT1 - nat1p, RPS26B - ribosomal 40s subunit protein s26b, TIF1 - tif1p, RPL9A - ribosomal 60s subunit protein l9a, RPL23B - ribosomal 60s subunit protein l23b, PRT1 - prt1p, PSA1 - mannose-1-phosphate guanylyltransferase, RPL13B - ribosomal 60s subunit protein l13b, RPS16A - ribosomal 40s subunit pr…
GO:0034471	ncRNA 5'-end processing	4.23e-10	2.91e-08	3.59	5838	33	1132	23	[DBP8 - atp-dependent rna helicase dbp8, ESF2 - esf2p, LOC1 - loc1p, UTP23 - utp23p, ROK1 - rna-dependent atpase rok1, RRP5 - rrp5p, UTP18 - utp18p, RLP7 - rlp7p, UTP11 - utp11p, UTP7 - utp7p, UTP10 - utp10p, UTP14 - utp14p, NOP9 - nop9p, BMS1 - bms1p, MPP10 - mpp10p, DIP2 - dip2p, UTP13 - utp13p, UTP6 - utp6p, UTP20 - utp20p, SAS10 - sas10p, NOP58 - nop58p, PWP2 - pwp2p, NOP14 - nop14p]
GO:0000967	rRNA 5'-end processing	4.23e-10	2.87e-08	3.59	5838	33	1132	23	[DBP8 - atp-dependent rna helicase dbp8, ESF2 - esf2p, LOC1 - loc1p, UTP23 - utp23p, ROK1 - rna-dependent atpase rok1, RRP5 - rrp5p, UTP18 - utp18p, RLP7 - rlp7p, UTP11 - utp11p, UTP7 - utp7p, UTP14 - utp14p, UTP10 - utp10p, NOP9 - nop9p, BMS1 - bms1p, DIP2 - dip2p, MPP10 - mpp10p, UTP13 - utp13p, UTP6 - utp6p, SAS10 - sas10p, UTP20 - utp20p, PWP2 - pwp2p, NOP58 - nop58p, NOP14 - nop14p]
GO:0010608	posttranscriptional regulation of gene expression	4.41e-10	2.95e-08	2.09	5838	158	1132	64	[PAT1 - pat1p, FUN12 - fun12p, NOT5 - ccr4-not core subunit not5, PUF6 - puf6p, SBP1 - sbp1p, VTS1 - vts1p, RKR1 - ubiquitin-protein ligase rkr1, ASC1 - asc1p, PUF4 - puf4p, EFM1 - efm1p, EFM2 - efm2p, RLI1 - rli1p, GCD6 - gcd6p, CAF40 - ccr4-not core subunit caf40, TIF5 - tif5p, SNF1 - snf1p, SKI7 - ski7p, GCD11 - gcd11p, NOT3 - ccr4-not core subunit not3, DOM34 - dom34p, RPS2 - ribosomal 40s su…
GO:0065003	macromolecular complex assembly	5.78e-10	3.82e-08	1.56	5838	506	1132	153	[MRPL7 - mitochondrial 54s ribosomal protein yml7/yml5, PRP11 - prp11p, VMA2 - vma2p, FUN12 - fun12p, SEC65 - sec65p, RPS26B - ribosomal 40s subunit protein s26b, HIR2 - hir2p, VOA1 - voa1p, HTB1 - htb1p, VMA21 - vma21p, TOM6 - tom6p, LSM4 - lsm4p, DBP10 - dbp10p, SPT6 - spt6p, RSA3 - rsa3p, PKR1 - pkr1p, PRP9 - prp9p, EXO84 - exo84p, RPS19B - ribosomal 40s subunit protein s19b, NUP157 - nup157p,…
GO:0000480	endonucleolytic cleavage in 5'-ETS of tricistronic rRNA transcript (SSU-rRNA, 5.8S rRNA, LSU-rRNA)	5.92e-10	3.86e-08	3.66	5838	31	1132	22	[DBP8 - atp-dependent rna helicase dbp8, ESF2 - esf2p, LOC1 - loc1p, UTP23 - utp23p, ROK1 - rna-dependent atpase rok1, RRP5 - rrp5p, UTP18 - utp18p, UTP11 - utp11p, UTP7 - utp7p, UTP10 - utp10p, UTP14 - utp14p, NOP9 - nop9p, BMS1 - bms1p, MPP10 - mpp10p, DIP2 - dip2p, UTP13 - utp13p, UTP6 - utp6p, UTP20 - utp20p, SAS10 - sas10p, NOP58 - nop58p, PWP2 - pwp2p, NOP14 - nop14p]
GO:0000966	RNA 5'-end processing	1.07e-09	6.88e-08	3.49	5838	34	1132	23	[DBP8 - atp-dependent rna helicase dbp8, ESF2 - esf2p, LOC1 - loc1p, UTP23 - utp23p, ROK1 - rna-dependent atpase rok1, RRP5 - rrp5p, UTP18 - utp18p, RLP7 - rlp7p, UTP11 - utp11p, UTP7 - utp7p, UTP14 - utp14p, UTP10 - utp10p, NOP9 - nop9p, BMS1 - bms1p, DIP2 - dip2p, MPP10 - mpp10p, UTP13 - utp13p, UTP6 - utp6p, SAS10 - sas10p, UTP20 - utp20p, PWP2 - pwp2p, NOP58 - nop58p, NOP14 - nop14p]
GO:0000472	endonucleolytic cleavage to generate mature 5'-end of SSU-rRNA from (SSU-rRNA, 5.8S rRNA, LSU-rRNA)	1.55e-09	9.85e-08	3.55	5838	32	1132	22	[DBP8 - atp-dependent rna helicase dbp8, ESF2 - esf2p, LOC1 - loc1p, UTP23 - utp23p, ROK1 - rna-dependent atpase rok1, RRP5 - rrp5p, UTP18 - utp18p, UTP11 - utp11p, UTP7 - utp7p, UTP10 - utp10p, UTP14 - utp14p, NOP9 - nop9p, BMS1 - bms1p, MPP10 - mpp10p, DIP2 - dip2p, UTP13 - utp13p, UTP6 - utp6p, UTP20 - utp20p, SAS10 - sas10p, NOP58 - nop58p, PWP2 - pwp2p, NOP14 - nop14p]
GO:0043414	macromolecule methylation	3.65e-09	2.29e-07	2.46	5838	84	1132	40	[DOT1 - dot1p, NCL1 - ncl1p, TRM3 - trm3p, SET2 - set2p, TRM11 - trm11p, TRM10 - trm10p, TRM7 - trm7p, ORC2 - origin recognition complex subunit 2, TAE1 - tae1p, TRM82 - trm82p, TRM732 - trm732p, RRP8 - rrp8p, SPB1 - spb1p, EFM1 - efm1p, SWD2 - swd2p, EFM2 - efm2p, TRM2 - trm2p, YGR001C - hypothetical protein, NNT1 - nnt1p, TRM8 - trm8p, TRM44 - trm44p, HMT1 - hmt1p, DIM1 - dim1p, TRM1 - trm1p, N…
GO:0006413	translational initiation	5.47e-09	3.39e-07	2.88	5838	52	1132	29	[SUI2 - sui2p, FUN12 - fun12p, TIF1 - tif1p, TIF3 - tif3p, TIF4631 - tif4631p, TMA22 - tma22p, TIF35 - tif35p, TIF11 - tif11p, PRT1 - prt1p, TIF6 - tif6p, YGR054W - hypothetical protein, NIP1 - nip1p, RLI1 - rli1p, TMA20 - tma20p, GCD6 - gcd6p, CAF20 - caf20p, CLU1 - clu1p, CDC33 - cdc33p, TIF5 - tif5p, GCN3 - gcn3p, GCD1 - gcd1p, GCD2 - gcd2p, GCD11 - gcd11p, SKI7 - ski7p, TMA64 - tma64p, TIF463…
GO:1902593	single-organism nuclear import	6.8e-09	4.16e-07	2.71	5838	61	1132	32	[POM152 - pom152p, NUP120 - nup120p, SRP1 - srp1p, NUP170 - nup170p, KAP122 - kap122p, NUP100 - nup100p, NSP1 - nsp1p, KAP123 - kap123p, GLE2 - gle2p, NUP145 - nup145p, NTF2 - ntf2p, PSE1 - pse1p, NUP57 - nup57p, NUP157 - nup157p, NUP60 - nup60p, NUP85 - nup85p, MLP1 - mlp1p, NIC96 - nic96p, NUP82 - nup82p, RNA1 - rna1p, SSA2 - hsp70 family chaperone ssa2, SXM1 - sxm1p, NUP49 - nup49p, NUP53 - nu…
GO:0051170	nuclear import	6.8e-09	4.11e-07	2.71	5838	61	1132	32	[POM152 - pom152p, NUP120 - nup120p, SRP1 - srp1p, NUP170 - nup170p, KAP122 - kap122p, NUP100 - nup100p, NSP1 - nsp1p, KAP123 - kap123p, GLE2 - gle2p, NUP145 - nup145p, NTF2 - ntf2p, PSE1 - pse1p, NUP57 - nup57p, NUP157 - nup157p, NUP60 - nup60p, NUP85 - nup85p, MLP1 - mlp1p, NIC96 - nic96p, NUP82 - nup82p, RNA1 - rna1p, SSA2 - hsp70 family chaperone ssa2, SXM1 - sxm1p, NUP49 - nup49p, KAP104 - k…
GO:0051028	mRNA transport	1.87e-08	1.12e-06	2.25	5838	101	1132	44	[POM152 - pom152p, NUP120 - nup120p, RSP5 - nedd4 family e3 ubiquitin-protein ligase, SHE3 - she3p, YRA2 - yra2p, NUP170 - nup170p, NPL3 - npl3p, THO1 - tho1p, NUP100 - nup100p, NSP1 - nsp1p, KAP123 - kap123p, MTR4 - mtr4p, GLE2 - gle2p, DBP5 - atp-dependent rna helicase dbp5, NUP145 - nup145p, SPT6 - spt6p, PSE1 - pse1p, PAB1 - pab1p, NUP57 - nup57p, STO1 - sto1p, ENP1 - enp1p, NUP157 - nup157p,…
GO:0046907	intracellular transport	2.14e-08	1.26e-06	1.44	5838	634	1132	177	[SEC26 - sec26p, POM152 - pom152p, NMD3 - nmd3p, RSP5 - nedd4 family e3 ubiquitin-protein ligase, SEC65 - sec65p, RPS26B - ribosomal 40s subunit protein s26b, GLO3 - glo3p, VPS9 - vps9p, TIM50 - tim50p, KAP123 - kap123p, BET1 - bet1p, GLE2 - gle2p, DBP5 - atp-dependent rna helicase dbp5, EGD1 - egd1p, TMN3 - tmn3p, TOM6 - tom6p, SPT6 - spt6p, DJP1 - djp1p, PHO86 - pho86p, RPS19B - ribosomal 40s s…
GO:0006606	protein import into nucleus	3.1e-08	1.81e-06	2.67	5838	58	1132	30	[POM152 - pom152p, NUP120 - nup120p, SRP1 - srp1p, NUP170 - nup170p, KAP122 - kap122p, NUP100 - nup100p, NSP1 - nsp1p, KAP123 - kap123p, GLE2 - gle2p, NUP145 - nup145p, NTF2 - ntf2p, PSE1 - pse1p, NUP57 - nup57p, NUP157 - nup157p, NUP60 - nup60p, NUP85 - nup85p, MLP1 - mlp1p, NIC96 - nic96p, NUP82 - nup82p, RNA1 - rna1p, SXM1 - sxm1p, NUP49 - nup49p, KAP104 - kap104p, NUP53 - nup53p, SYO1 - syo1p…
GO:0010501	RNA secondary structure unwinding	4.25e-08	2.46e-06	3.57	5838	26	1132	18	[DBP8 - atp-dependent rna helicase dbp8, DBP2 - dbp2p, FAL1 - fal1p, HCA4 - hca4p, TIF1 - tif1p, DHH1 - dhh1p, SPB4 - spb4p, RRP3 - rna-dependent atpase rrp3, DBP3 - rna-dependent atpase dbp3, HAS1 - atp-dependent rna helicase has1, SUB2 - sub2p, ROK1 - rna-dependent atpase rok1, MSS116 - mss116p, DBP6 - dbp6p, DBP5 - atp-dependent rna helicase dbp5, DBP9 - dbp9p, DBP10 - dbp10p, MAK5 - mak5p]
GO:0000956	nuclear-transcribed mRNA catabolic process	4.89e-08	2.79e-06	2.23	5838	97	1132	42	[PAT1 - pat1p, AIR1 - air1p, DBP2 - dbp2p, SUP35 - sup35p, NOT5 - ccr4-not core subunit not5, HRP1 - hrp1p, SKI8 - ski8p, LRP1 - lrp1p, VTS1 - vts1p, NAM7 - atp-dependent rna helicase nam7, RAT1 - rat1p, MTR4 - mtr4p, PUF4 - puf4p, DCP1 - dcp1p, LSM4 - lsm4p, RRP45 - rrp45p, TPA1 - tpa1p, HTZ1 - htz1p, RNT1 - rnt1p, RAI1 - rai1p, STO1 - sto1p, LSM1 - lsm1p, MRT4 - mrt4p, CDC33 - cdc33p, PAN3 - pa…
GO:0032259	methylation	5.77e-08	3.26e-06	2.14	5838	111	1132	46	[DOT1 - dot1p, NCL1 - ncl1p, TRM3 - trm3p, SET2 - set2p, TRM11 - trm11p, TRM10 - trm10p, TRM7 - trm7p, ORC2 - origin recognition complex subunit 2, YMR321C - hypothetical protein, ERG6 - sterol 24-c-methyltransferase, TAE1 - tae1p, RRP8 - rrp8p, TRM732 - trm732p, TRM82 - trm82p, SPB1 - spb1p, EFM1 - efm1p, EFM2 - efm2p, SWD2 - swd2p, TRM2 - trm2p, YGR001C - hypothetical protein, TRM8 - trm8p, NNT…
GO:0006402	mRNA catabolic process	6.16e-08	3.44e-06	2.2	5838	101	1132	43	[PAT1 - pat1p, AIR1 - air1p, DBP2 - dbp2p, SUP35 - sup35p, NOT5 - ccr4-not core subunit not5, HRP1 - hrp1p, SKI8 - ski8p, LRP1 - lrp1p, VTS1 - vts1p, NAM7 - atp-dependent rna helicase nam7, RAT1 - rat1p, MTR4 - mtr4p, PUF4 - puf4p, DCP1 - dcp1p, LSM4 - lsm4p, RRP45 - rrp45p, RNT1 - rnt1p, HTZ1 - htz1p, TPA1 - tpa1p, RAI1 - rai1p, STO1 - sto1p, LSM1 - lsm1p, MRT4 - mrt4p, CDC33 - cdc33p, PAN3 - pa…
GO:0032268	regulation of cellular protein metabolic process	6.21e-08	3.43e-06	1.62	5838	328	1132	103	[CLB6 - clb6p, CLB1 - clb1p, RSP5 - nedd4 family e3 ubiquitin-protein ligase, FUN12 - fun12p, PUF6 - puf6p, CKB2 - ckb2p, VTS1 - vts1p, SBP1 - sbp1p, ASC1 - asc1p, RAT1 - rat1p, EFM1 - efm1p, GCD6 - gcd6p, SPT6 - spt6p, CAF40 - ccr4-not core subunit caf40, BRO1 - bro1p, SNF1 - snf1p, SNF4 - snf4p, SKI7 - ski7p, NOT3 - ccr4-not core subunit not3, FPR4 - peptidylprolyl isomerase fpr4, DOM34 - dom34…
GO:1902626	assembly of large subunit precursor of preribosome	7.28e-08	3.98e-06	5.16	5838	10	1132	10	[RPF2 - rpf2p, RPL24A - ribosomal 60s subunit protein l24a, RLP24 - rlp24p, NOP2 - nop2p, SPB4 - spb4p, DBP10 - dbp10p, NIP7 - nip7p, NOG1 - nog1p, TIF6 - tif6p, RPL24B - ribosomal 60s subunit protein l24b]
GO:0051649	establishment of localization in cell	1.08e-07	5.86e-06	1.41	5838	656	1132	179	[SEC26 - sec26p, POM152 - pom152p, NMD3 - nmd3p, RSP5 - nedd4 family e3 ubiquitin-protein ligase, SEC65 - sec65p, RPS26B - ribosomal 40s subunit protein s26b, GLO3 - glo3p, VPS9 - vps9p, TIM50 - tim50p, KAP123 - kap123p, BET1 - bet1p, GLE2 - gle2p, DBP5 - atp-dependent rna helicase dbp5, EGD1 - egd1p, TMN3 - tmn3p, TOM6 - tom6p, SPT6 - spt6p, DJP1 - djp1p, PHO86 - pho86p, RPS19B - ribosomal 40s s…
GO:0051246	regulation of protein metabolic process	1.72e-07	9.21e-06	1.59	5838	334	1132	103	[CLB6 - clb6p, CLB1 - clb1p, RSP5 - nedd4 family e3 ubiquitin-protein ligase, FUN12 - fun12p, PUF6 - puf6p, CKB2 - ckb2p, VTS1 - vts1p, SBP1 - sbp1p, ASC1 - asc1p, RAT1 - rat1p, EFM1 - efm1p, SPT6 - spt6p, GCD6 - gcd6p, CAF40 - ccr4-not core subunit caf40, BRO1 - bro1p, SNF1 - snf1p, SNF4 - snf4p, SKI7 - ski7p, NOT3 - ccr4-not core subunit not3, FPR4 - peptidylprolyl isomerase fpr4, DOM34 - dom34…
GO:0034655	nucleobase-containing compound catabolic process	2.08e-07	1.1e-05	1.95	5838	140	1132	53	[PAT1 - pat1p, DUT1 - bifunctional ditp/dutp diphosphatase, NOT5 - ccr4-not core subunit not5, LRP1 - lrp1p, VTS1 - vts1p, APA1 - apa1p, RAT1 - rat1p, PUF4 - puf4p, LSM4 - lsm4p, RNT1 - rnt1p, STO1 - sto1p, LSM1 - lsm1p, CAF40 - ccr4-not core subunit caf40, PAN3 - pan3p, LSM7 - lsm7p, SKI7 - ski7p, RPP1 - rpp1p, NOT3 - ccr4-not core subunit not3, DOM34 - dom34p, GBP2 - gbp2p, PUB1 - pub1p, HBS1 -…
GO:0009123	nucleoside monophosphate metabolic process	2.62e-07	1.37e-05	2.24	5838	85	1132	37	[DUT1 - bifunctional ditp/dutp diphosphatase, TDH2 - tdh2p, VMA2 - vma2p, FBA1 - fructose-bisphosphate aldolase fba1, ENO2 - phosphopyruvate hydratase eno2, ADE1 - phosphoribosylaminoimidazolesuccinocarboxamide synthase, IMD4 - imp dehydrogenase imd4, PFK2 - 6-phosphofructokinase subunit beta, ADK1 - adenylate kinase adk1, PDC1 - indolepyruvate decarboxylase 1, PGI1 - glucose-6-phosphate isomeras…
GO:0006401	RNA catabolic process	2.71e-07	1.41e-05	2.01	5838	123	1132	48	[PAT1 - pat1p, AIR1 - air1p, DBP2 - dbp2p, SUP35 - sup35p, NOT5 - ccr4-not core subunit not5, HRP1 - hrp1p, SKI8 - ski8p, LRP1 - lrp1p, VTS1 - vts1p, NAM7 - atp-dependent rna helicase nam7, PUF4 - puf4p, RAT1 - rat1p, MTR4 - mtr4p, DCP1 - dcp1p, LSM4 - lsm4p, RRP45 - rrp45p, RNT1 - rnt1p, TPA1 - tpa1p, HTZ1 - htz1p, RAI1 - rai1p, STO1 - sto1p, POL3 - pol3p, LSM1 - lsm1p, MRT4 - mrt4p, CDC33 - cdc…
GO:0034504	protein localization to nucleus	3.35e-07	1.72e-05	2.46	5838	63	1132	30	[POM152 - pom152p, NUP120 - nup120p, SRP1 - srp1p, NUP170 - nup170p, KAP122 - kap122p, NUP100 - nup100p, NSP1 - nsp1p, KAP123 - kap123p, GLE2 - gle2p, NUP145 - nup145p, NTF2 - ntf2p, PSE1 - pse1p, NUP57 - nup57p, NUP157 - nup157p, NUP60 - nup60p, NUP85 - nup85p, MLP1 - mlp1p, NIC96 - nic96p, NUP82 - nup82p, RNA1 - rna1p, SXM1 - sxm1p, NUP49 - nup49p, NUP53 - nup53p, KAP104 - kap104p, SYO1 - syo1p…
GO:0001510	RNA methylation	3.35e-07	1.7e-05	2.82	5838	42	1132	23	[TRM44 - trm44p, NCL1 - ncl1p, TRM3 - trm3p, TRM11 - trm11p, DIM1 - dim1p, TRM7 - trm7p, TRM10 - trm10p, TRM1 - trm1p, NOP1 - nop1p, TRM732 - trm732p, RRP8 - rrp8p, TRM82 - trm82p, TGS1 - tgs1p, PPM2 - ppm2p, YIL096C - hypothetical protein, TYW3 - tyw3p, SPB1 - spb1p, YNL022C - hypothetical protein, NOP2 - nop2p, GCD10 - gcd10p, TRM2 - trm2p, ABP140 - abp140p, TRM8 - trm8p]
GO:1902582	single-organism intracellular transport	4.89e-07	2.46e-05	1.68	5838	239	1132	78	[RPS0B - ribosomal 40s subunit protein s0b, POM152 - pom152p, SAM35 - sam35p, RPS3 - ribosomal 40s subunit protein s3, RSP5 - nedd4 family e3 ubiquitin-protein ligase, NUP120 - nup120p, RPS26B - ribosomal 40s subunit protein s26b, SRP1 - srp1p, KAP122 - kap122p, VPS9 - vps9p, NUP100 - nup100p, TIM50 - tim50p, KAP123 - kap123p, GLE2 - gle2p, NTF2 - ntf2p, TOM6 - tom6p, DJP1 - djp1p, NUP57 - nup57p…
GO:0000460	maturation of 5.8S rRNA	5.63e-07	2.8e-05	3.94	5838	17	1132	13	[NSA2 - nsa2p, MAK16 - mak16p, TIF6 - tif6p, MAK11 - mak11p, RPF2 - rpf2p, SPB1 - spb1p, DBP6 - dbp6p, PRP43 - prp43p, DBP10 - dbp10p, URB1 - urb1p, RAI1 - rai1p, YTM1 - ytm1p, MAK5 - mak5p]
GO:0000466	maturation of 5.8S rRNA from tricistronic rRNA transcript (SSU-rRNA, 5.8S rRNA, LSU-rRNA)	6.83e-07	3.37e-05	4.13	5838	15	1132	12	[RPF2 - rpf2p, MAK11 - mak11p, NSA2 - nsa2p, SPB1 - spb1p, DBP6 - dbp6p, PRP43 - prp43p, URB1 - urb1p, DBP10 - dbp10p, MAK16 - mak16p, RAI1 - rai1p, TIF6 - tif6p, MAK5 - mak5p]
GO:0034249	negative regulation of cellular amide metabolic process	7.93e-07	3.87e-05	2.95	5838	35	1132	20	[PAT1 - pat1p, CAF40 - ccr4-not core subunit caf40, ORM1 - orm1p, TIF5 - tif5p, CDC36 - ccr4-not core subunit cdc36, NOT5 - ccr4-not core subunit not5, DHH1 - dhh1p, SNF1 - snf1p, NPL3 - npl3p, GCD2 - gcd2p, PUF6 - puf6p, NOT3 - ccr4-not core subunit not3, SCD6 - scd6p, SBP1 - sbp1p, VTS1 - vts1p, ASC1 - asc1p, PUF4 - puf4p, CBF1 - cbf1p, CAF20 - caf20p, WHI3 - whi3p]
GO:0010629	negative regulation of gene expression	8.3e-07	4.02e-05	1.52	5838	369	1132	109	[SIR2 - sir2p, PUF6 - puf6p, HTA1 - hta1p, HIR2 - hir2p, HTB1 - htb1p, SCS2 - scs2p, VTS1 - vts1p, SBP1 - sbp1p, ASC1 - asc1p, RAT1 - rat1p, CYC8 - cyc8p, LSM4 - lsm4p, SPT6 - spt6p, STO1 - sto1p, LSM1 - lsm1p, CAF40 - ccr4-not core subunit caf40, POL30 - pol30p, SNF1 - snf1p, SKI7 - ski7p, NOT3 - ccr4-not core subunit not3, DOM34 - dom34p, GBP2 - gbp2p, PUB1 - pub1p, HBS1 - hbs1p, HDA1 - hda1p, …
GO:0006418	tRNA aminoacylation for protein translation	8.94e-07	4.29e-05	2.85	5838	38	1132	21	[ARC1 - arc1p, HTS1 - histidine--trna ligase, SES1 - serine--trna ligase ses1, WRS1 - tryptophan--trna ligase wrs1, GRS1 - glycine--trna ligase, CDC60 - leucine--trna ligase cdc60, THS1 - threonine--trna ligase ths1, GLN4 - glutamine--trna ligase, YNL247W - cysteine--trna ligase, ALA1 - alanine--trna ligase, TYS1 - tyrosine--trna ligase tys1, GUS1 - glutamate--trna ligase gus1, ILS1 - isoleucine-…
GO:0022607	cellular component assembly	9.25e-07	4.4e-05	1.35	5838	720	1132	189	[POM152 - pom152p, PRP11 - prp11p, MRPL7 - mitochondrial 54s ribosomal protein yml7/yml5, VMA2 - vma2p, FUN12 - fun12p, RPS26B - ribosomal 40s subunit protein s26b, SEC65 - sec65p, VOA1 - voa1p, HIR2 - hir2p, VMA21 - vma21p, HTB1 - htb1p, CYC8 - cyc8p, LSM4 - lsm4p, TOM6 - tom6p, DBP10 - dbp10p, RSA3 - rsa3p, SPT6 - spt6p, PKR1 - pkr1p, PRP9 - prp9p, RPS19B - ribosomal 40s subunit protein s19b, E…
GO:0009161	ribonucleoside monophosphate metabolic process	9.75e-07	4.59e-05	2.2	5838	82	1132	35	[TDH2 - tdh2p, VMA2 - vma2p, FBA1 - fructose-bisphosphate aldolase fba1, ENO2 - phosphopyruvate hydratase eno2, ADE1 - phosphoribosylaminoimidazolesuccinocarboxamide synthase, IMD4 - imp dehydrogenase imd4, PFK2 - 6-phosphofructokinase subunit beta, ADK1 - adenylate kinase adk1, PDC1 - indolepyruvate decarboxylase 1, PGK1 - phosphoglycerate kinase, PGI1 - glucose-6-phosphate isomerase, VPH1 - vph…
GO:0019439	aromatic compound catabolic process	9.83e-07	4.58e-05	1.83	5838	161	1132	57	[PAT1 - pat1p, DUT1 - bifunctional ditp/dutp diphosphatase, NOT5 - ccr4-not core subunit not5, LRP1 - lrp1p, PDC1 - indolepyruvate decarboxylase 1, VTS1 - vts1p, RAT1 - rat1p, APA1 - apa1p, PUF4 - puf4p, LSM4 - lsm4p, RNT1 - rnt1p, STO1 - sto1p, LSM1 - lsm1p, CAF40 - ccr4-not core subunit caf40, PAN3 - pan3p, LSM7 - lsm7p, SKI7 - ski7p, RPP1 - rpp1p, NOT3 - ccr4-not core subunit not3, DOM34 - dom…
GO:0098781	ncRNA transcription	9.93e-07	4.59e-05	2.53	5838	53	1132	26	[RPC19 - rpc19p, RPB8 - rpb8p, RRN9 - rrn9p, HHT2 - hht2p, TBF1 - tbf1p, RPB10 - rpb10p, RPA135 - rpa135p, RPA49 - rpa49p, RPC34 - rpc34p, RET1 - ret1p, RPA43 - rpa43p, POL5 - pol5p, RNT1 - rnt1p, RPA190 - rpa190p, RPC53 - rpc53p, RPB5 - rpb5p, RPC31 - rpc31p, RPO26 - rpo26p, RSC9 - rsc9p, CTR9 - ctr9p, SPT15 - spt15p, RTF1 - rtf1p, TFC7 - tfc7p, RPC17 - rpc17p, RPA34 - rpa34p, RPC40 - rpc40p]
GO:0006448	regulation of translational elongation	1.66e-06	7.61e-05	2.7	5838	42	1132	22	[RPS9B - ribosomal 40s subunit protein s9b, RPS23B - ribosomal 40s subunit protein s23b, RPL31B - ribosomal 60s subunit protein l31b, RPL31A - ribosomal 60s subunit protein l31a, DHH1 - dhh1p, DPH2 - dph2p, DPH1 - dph1p, GCD11 - gcd11p, CDC60 - leucine--trna ligase cdc60, HYP2 - hyp2p, GCN1 - gcn1p, SSB2 - hsp70 family atpase ssb2, RPS2 - ribosomal 40s subunit protein s2, ASC1 - asc1p, RPS5 - rps…
GO:1901657	glycosyl compound metabolic process	1.68e-06	7.62e-05	2.58	5838	48	1132	24	[ADE4 - amidophosphoribosyltransferase, DAS2 - putative uridine kinase das2, URA5 - orotate phosphoribosyltransferase ura5, HPT1 - hypoxanthine phosphoribosyltransferase, PLP2 - plp2p, URH1 - trifunctional uridine nucleosidase/nicotinamide riboside hydrolase/nicotinic acid riboside hydrolase, IMD4 - imp dehydrogenase imd4, PRS5 - ribose phosphate diphosphokinase subunit prs5, SAM4 - sam4p, RMT2 -…
GO:0030488	tRNA methylation	1.93e-06	8.67e-05	3.36	5838	23	1132	15	[TRM44 - trm44p, NCL1 - ncl1p, TRM3 - trm3p, TRM11 - trm11p, TRM10 - trm10p, TRM7 - trm7p, TRM1 - trm1p, TRM82 - trm82p, TRM732 - trm732p, PPM2 - ppm2p, TYW3 - tyw3p, GCD10 - gcd10p, TRM2 - trm2p, ABP140 - abp140p, TRM8 - trm8p]
GO:0002183	cytoplasmic translational initiation	1.96e-06	8.73e-05	5.16	5838	8	1132	8	[RPG1 - rpg1p, TMA20 - tma20p, TIF34 - tif34p, TMA22 - tma22p, TIF35 - tif35p, TMA64 - tma64p, PRT1 - prt1p, CLU1 - clu1p]
GO:0044270	cellular nitrogen compound catabolic process	2.42e-06	0.000107	1.78	5838	165	1132	57	[PAT1 - pat1p, DUT1 - bifunctional ditp/dutp diphosphatase, NOT5 - ccr4-not core subunit not5, LRP1 - lrp1p, PDC1 - indolepyruvate decarboxylase 1, VTS1 - vts1p, RAT1 - rat1p, APA1 - apa1p, PUF4 - puf4p, LSM4 - lsm4p, RNT1 - rnt1p, STO1 - sto1p, LSM1 - lsm1p, CAF40 - ccr4-not core subunit caf40, PAN3 - pan3p, LSM7 - lsm7p, SKI7 - ski7p, RPP1 - rpp1p, NOT3 - ccr4-not core subunit not3, DOM34 - dom…
GO:0009451	RNA modification	2.51e-06	0.00011	1.96	5838	113	1132	43	[TRM3 - trm3p, NCL1 - ncl1p, TRM11 - trm11p, SAP185 - sap185p, TRM10 - trm10p, TRM7 - trm7p, RRP8 - rrp8p, TRM732 - trm732p, TRM82 - trm82p, GAR1 - gar1p, NOP56 - nop56p, ALA1 - alanine--trna ligase, SPB1 - spb1p, CIA1 - cia1p, ELP4 - elongator subunit elp4, TRM2 - trm2p, TRM8 - trm8p, DUS1 - dus1p, TRM44 - trm44p, ELP3 - elongator subunit elp3, TUM1 - tum1p, ELP2 - elongator subunit elp2, YKL027…
GO:0000055	ribosomal large subunit export from nucleus	2.68e-06	0.000116	3.17	5838	26	1132	16	[RIX7 - putative aaa family atpase rix7, NUP85 - nup85p, NOG2 - nog2p, NUP120 - nup120p, NMD3 - nmd3p, NIC96 - nic96p, NUP82 - nup82p, BCP1 - bcp1p, ECM1 - ecm1p, RPL40A - ubiquitin-ribosomal 60s subunit protein l40a fusion protein, SDA1 - sda1p, NUP49 - nup49p, NSP1 - nsp1p, NUG1 - nug1p, ARX1 - arx1p, NOP53 - nop53p]
GO:0009116	nucleoside metabolic process	2.79e-06	0.00012	2.64	5838	43	1132	22	[ADE4 - amidophosphoribosyltransferase, DAS2 - putative uridine kinase das2, URA5 - orotate phosphoribosyltransferase ura5, HPT1 - hypoxanthine phosphoribosyltransferase, PLP2 - plp2p, URH1 - trifunctional uridine nucleosidase/nicotinamide riboside hydrolase/nicotinic acid riboside hydrolase, IMD4 - imp dehydrogenase imd4, PRS5 - ribose phosphate diphosphokinase subunit prs5, SAM4 - sam4p, RMT2 -…
GO:0006614	SRP-dependent cotranslational protein targeting to membrane	3.12e-06	0.000133	4.64	5838	10	1132	9	[SRP68 - srp68p, SRP14 - srp14p, SRP101 - srp101p, SEC65 - sec65p, SRP102 - srp102p, SRP54 - srp54p, SEC63 - sec63p, SSH1 - ssh1p, SRP72 - srp72p]
GO:0017148	negative regulation of translation	3.89e-06	0.000165	2.9	5838	32	1132	18	[PAT1 - pat1p, CAF40 - ccr4-not core subunit caf40, TIF5 - tif5p, CDC36 - ccr4-not core subunit cdc36, NOT5 - ccr4-not core subunit not5, DHH1 - dhh1p, SNF1 - snf1p, NPL3 - npl3p, GCD2 - gcd2p, PUF6 - puf6p, SCD6 - scd6p, NOT3 - ccr4-not core subunit not3, VTS1 - vts1p, SBP1 - sbp1p, PUF4 - puf4p, ASC1 - asc1p, CAF20 - caf20p, WHI3 - whi3p]
GO:0006325	chromatin organization	4.03e-06	0.000169	1.53	5838	321	1132	95	[PAT1 - pat1p, SIR2 - sir2p, RSP5 - nedd4 family e3 ubiquitin-protein ligase, TUP1 - tup1p, HHT2 - hht2p, RSC8 - rsc8p, NPT1 - nicotinate phosphoribosyltransferase, HIR2 - hir2p, HTA1 - hta1p, HTB1 - htb1p, SCS2 - scs2p, HFI1 - hfi1p, LYS20 - homocitrate synthase lys20, RSC58 - rsc58p, STH1 - sth1p, RKR1 - ubiquitin-protein ligase rkr1, PUF4 - puf4p, HIR1 - hir1p, CYC8 - cyc8p, GCN5 - gcn5p, HTB2…
GO:0006886	intracellular protein transport	4.35e-06	0.000181	1.49	5838	368	1132	106	[SEC26 - sec26p, POM152 - pom152p, NMD3 - nmd3p, SEC65 - sec65p, VPS9 - vps9p, TIM50 - tim50p, KAP123 - kap123p, GLE2 - gle2p, EGD1 - egd1p, TOM6 - tom6p, DJP1 - djp1p, NUP57 - nup57p, NUP157 - nup157p, RIX7 - putative aaa family atpase rix7, SEC21 - sec21p, MLP1 - mlp1p, BRO1 - bro1p, LSG1 - lsg1p, NOG1 - nog1p, EGD2 - egd2p, SSA2 - hsp70 family chaperone ssa2, RIX1 - rix1p, SEC23 - sec23p, BOR1…
GO:0043038	amino acid activation	4.59e-06	0.00019	2.64	5838	41	1132	21	[ARC1 - arc1p, HTS1 - histidine--trna ligase, SES1 - serine--trna ligase ses1, WRS1 - tryptophan--trna ligase wrs1, GRS1 - glycine--trna ligase, CDC60 - leucine--trna ligase cdc60, THS1 - threonine--trna ligase ths1, GLN4 - glutamine--trna ligase, YNL247W - cysteine--trna ligase, TYS1 - tyrosine--trna ligase tys1, ALA1 - alanine--trna ligase, GUS1 - glutamate--trna ligase gus1, ILS1 - isoleucine-…
GO:0043039	tRNA aminoacylation	4.59e-06	0.000188	2.64	5838	41	1132	21	[ARC1 - arc1p, HTS1 - histidine--trna ligase, SES1 - serine--trna ligase ses1, WRS1 - tryptophan--trna ligase wrs1, GRS1 - glycine--trna ligase, CDC60 - leucine--trna ligase cdc60, THS1 - threonine--trna ligase ths1, GLN4 - glutamine--trna ligase, YNL247W - cysteine--trna ligase, TYS1 - tyrosine--trna ligase tys1, ALA1 - alanine--trna ligase, GUS1 - glutamate--trna ligase gus1, ILS1 - isoleucine-…
GO:1902580	single-organism cellular localization	4.83e-06	0.000197	1.55	5838	293	1132	88	[RPS0B - ribosomal 40s subunit protein s0b, POM152 - pom152p, SAM35 - sam35p, RPS3 - ribosomal 40s subunit protein s3, RSP5 - nedd4 family e3 ubiquitin-protein ligase, NUP120 - nup120p, RPS26B - ribosomal 40s subunit protein s26b, SRP1 - srp1p, KAP122 - kap122p, VPS9 - vps9p, NUP100 - nup100p, TIM50 - tim50p, KAP123 - kap123p, GLE2 - gle2p, NTF2 - ntf2p, TOM6 - tom6p, DJP1 - djp1p, RPS19B - ribos…
GO:0051641	cellular localization	4.92e-06	0.000198	1.3	5838	847	1132	213	[POM152 - pom152p, SIR2 - sir2p, RSP5 - nedd4 family e3 ubiquitin-protein ligase, RPS26B - ribosomal 40s subunit protein s26b, GLO3 - glo3p, KAP123 - kap123p, GLE2 - gle2p, TMN3 - tmn3p, PHO86 - pho86p, STO1 - sto1p, NUP157 - nup157p, MLP1 - mlp1p, BIK1 - bik1p, SEH1 - seh1p, SRP40 - srp40p, LSG1 - lsg1p, MYO5 - myosin 5, OSH2 - osh2p, SFH5 - sfh5p, SEC23 - sec23p, RPS2 - ribosomal 40s subunit pr…
GO:0090501	RNA phosphodiester bond hydrolysis	5.03e-06	0.000201	1.71	5838	184	1132	61	[DBP8 - atp-dependent rna helicase dbp8, RPS0B - ribosomal 40s subunit protein s0b, RNH70 - rnh70p, LRP1 - lrp1p, KRR1 - krr1p, RPL37B - ribosomal 60s subunit protein l37b, UTP10 - utp10p, UTP14 - utp14p, RAT1 - rat1p, UTP13 - utp13p, RNT1 - rnt1p, RPS21A - ribosomal 40s subunit protein s21a, UTP20 - utp20p, ENP1 - enp1p, NOB1 - nob1p, SEN54 - sen54p, PAN3 - pan3p, NHP2 - nhp2p, RPS18B - ribosoma…
GO:0046700	heterocycle catabolic process	5.53e-06	0.000219	1.75	5838	165	1132	56	[PAT1 - pat1p, DUT1 - bifunctional ditp/dutp diphosphatase, NOT5 - ccr4-not core subunit not5, LRP1 - lrp1p, PDC1 - indolepyruvate decarboxylase 1, VTS1 - vts1p, RAT1 - rat1p, APA1 - apa1p, PUF4 - puf4p, LSM4 - lsm4p, RNT1 - rnt1p, STO1 - sto1p, LSM1 - lsm1p, CAF40 - ccr4-not core subunit caf40, PAN3 - pan3p, LSM7 - lsm7p, SKI7 - ski7p, RPP1 - rpp1p, NOT3 - ccr4-not core subunit not3, DOM34 - dom…
GO:0017038	protein import	6.03e-06	0.000238	1.89	5838	120	1132	44	[POM152 - pom152p, SAM35 - sam35p, NUP120 - nup120p, SRP1 - srp1p, TOM40 - tom40p, NUP170 - nup170p, TOM70 - tom70p, KAP122 - kap122p, NUP100 - nup100p, TIM50 - tim50p, NSP1 - nsp1p, KAP123 - kap123p, GLE2 - gle2p, NUP145 - nup145p, NTF2 - ntf2p, TOM6 - tom6p, DJP1 - djp1p, PSE1 - pse1p, NUP57 - nup57p, NUP157 - nup157p, NUP60 - nup60p, TIM54 - tim54p, NUP85 - nup85p, MLP1 - mlp1p, NIC96 - nic96p…
GO:0042274	ribosomal small subunit biogenesis	6.35e-06	0.000248	2.92	5838	30	1132	17	[RPS19A - ribosomal 40s subunit protein s19a, IMP4 - imp4p, UTP30 - utp30p, KRR1 - krr1p, HAS1 - atp-dependent rna helicase has1, RPS7B - ribosomal 40s subunit protein s7b, LTV1 - ltv1p, KRE33 - kre33p, UTP25 - utp25p, IMP3 - imp3p, ENP2 - enp2p, UTP21 - utp21p, RPS19B - ribosomal 40s subunit protein s19b, RPS7A - ribosomal 40s subunit protein s7a, NEW1 - new1p, NOP14 - nop14p, NOB1 - nob1p]
GO:0009126	purine nucleoside monophosphate metabolic process	6.49e-06	0.000252	2.16	5838	74	1132	31	[TDH2 - tdh2p, VMA2 - vma2p, FBA1 - fructose-bisphosphate aldolase fba1, ENO2 - phosphopyruvate hydratase eno2, ADE1 - phosphoribosylaminoimidazolesuccinocarboxamide synthase, IMD4 - imp dehydrogenase imd4, PFK2 - 6-phosphofructokinase subunit beta, ADK1 - adenylate kinase adk1, PDC1 - indolepyruvate decarboxylase 1, PGK1 - phosphoglycerate kinase, PGI1 - glucose-6-phosphate isomerase, VPH1 - vph…
GO:0009167	purine ribonucleoside monophosphate metabolic process	6.49e-06	0.00025	2.16	5838	74	1132	31	[TDH2 - tdh2p, VMA2 - vma2p, FBA1 - fructose-bisphosphate aldolase fba1, ENO2 - phosphopyruvate hydratase eno2, ADE1 - phosphoribosylaminoimidazolesuccinocarboxamide synthase, IMD4 - imp dehydrogenase imd4, PFK2 - 6-phosphofructokinase subunit beta, ADK1 - adenylate kinase adk1, PDC1 - indolepyruvate decarboxylase 1, PGI1 - glucose-6-phosphate isomerase, PGK1 - phosphoglycerate kinase, VPH1 - vph…
GO:0006458	'de novo' protein folding	6.59e-06	0.000252	3.28	5838	22	1132	14	[CCT2 - cct2p, CCT3 - cct3p, EGD2 - egd2p, SSB2 - hsp70 family atpase ssb2, YDJ1 - ydj1p, CCT8 - cct8p, CCT7 - cct7p, CCT4 - cct4p, EGD1 - egd1p, TCP1 - tcp1p, CCT6 - cct6p, CCT5 - cct5p, SSB1 - hsp70 family atpase ssb1, HSC82 - hsp90 family chaperone hsc82]
GO:0045047	protein targeting to ER	8.66e-06	0.000329	3.09	5838	25	1132	15	[SRP68 - srp68p, SRP101 - srp101p, SEC65 - sec65p, SRP54 - srp54p, EGD2 - egd2p, SPC1 - spc1p, SEC63 - sec63p, SRP72 - srp72p, SEC53 - phosphomannomutase sec53, YDJ1 - ydj1p, SRP14 - srp14p, EGD1 - egd1p, SRP102 - srp102p, GET4 - get4p, SSH1 - ssh1p]
GO:0090305	nucleic acid phosphodiester bond hydrolysis	9.71e-06	0.000365	1.58	5838	252	1132	77	[RPS0B - ribosomal 40s subunit protein s0b, DBP8 - atp-dependent rna helicase dbp8, RNH70 - rnh70p, NOT5 - ccr4-not core subunit not5, LRP1 - lrp1p, KRR1 - krr1p, RPL37B - ribosomal 60s subunit protein l37b, UTP10 - utp10p, UTP14 - utp14p, RAT1 - rat1p, UTP13 - utp13p, RNT1 - rnt1p, REX4 - rex4p, RPS21A - ribosomal 40s subunit protein s21a, UTP20 - utp20p, TRM2 - trm2p, ENP1 - enp1p, NOB1 - nob1p…
GO:1901361	organic cyclic compound catabolic process	1.04e-05	0.000389	1.71	5838	172	1132	57	[PAT1 - pat1p, DUT1 - bifunctional ditp/dutp diphosphatase, NOT5 - ccr4-not core subunit not5, LRP1 - lrp1p, PDC1 - indolepyruvate decarboxylase 1, VTS1 - vts1p, RAT1 - rat1p, APA1 - apa1p, PUF4 - puf4p, LSM4 - lsm4p, RNT1 - rnt1p, STO1 - sto1p, LSM1 - lsm1p, CAF40 - ccr4-not core subunit caf40, PAN3 - pan3p, LSM7 - lsm7p, SKI7 - ski7p, RPP1 - rpp1p, NOT3 - ccr4-not core subunit not3, DOM34 - dom…
GO:0090502	RNA phosphodiester bond hydrolysis, endonucleolytic	1.17e-05	0.000435	1.81	5838	134	1132	47	[RPS27B - ribosomal 40s subunit protein s27b, RPS0B - ribosomal 40s subunit protein s0b, DBP8 - atp-dependent rna helicase dbp8, SEN34 - sen34p, RPL17A - ribosomal 60s subunit protein l17a, RPL17B - rpl17bp, DBP3 - rna-dependent atpase dbp3, KRR1 - krr1p, RPL37B - ribosomal 60s subunit protein l37b, UTP10 - utp10p, UTP14 - utp14p, RAT1 - rat1p, BMS1 - bms1p, UTP13 - utp13p, RNT1 - rnt1p, UTP6 - u…
GO:0006333	chromatin assembly or disassembly	1.2e-05	0.000444	2.52	5838	43	1132	21	[ARP9 - arp9p, SIR2 - sir2p, RSP5 - nedd4 family e3 ubiquitin-protein ligase, TUP1 - tup1p, HHT2 - hht2p, NUP170 - nup170p, HTA1 - hta1p, HIR2 - hir2p, HTB1 - htb1p, FUN30 - fun30p, RSC3 - rsc3p, STH1 - sth1p, HIR1 - hir1p, RTT106 - rtt106p, NHP6A - nhp6ap, HHF2 - hhf2p, CYC8 - cyc8p, HAT2 - hat2p, HTB2 - htb2p, HTA2 - hta2p, CHD1 - chd1p]
GO:0016973	poly(A)+ mRNA export from nucleus	1.25e-05	0.000457	2.65	5838	37	1132	19	[MLP1 - mlp1p, SPN1 - spn1p, RSP5 - nedd4 family e3 ubiquitin-protein ligase, NIC96 - nic96p, YRA2 - yra2p, THO1 - tho1p, NUP49 - nup49p, NSP1 - nsp1p, MTR4 - mtr4p, GLE2 - gle2p, DBP5 - atp-dependent rna helicase dbp5, GBP2 - gbp2p, NUP145 - nup145p, SPT6 - spt6p, ENP1 - enp1p, NUP60 - nup60p, NEW1 - new1p, NUP133 - nup133p, SRM1 - srm1p]
GO:0010468	regulation of gene expression	1.31e-05	0.000476	1.26	5838	947	1132	232	[SIR2 - sir2p, RSP5 - nedd4 family e3 ubiquitin-protein ligase, TIF1 - tif1p, PUF6 - puf6p, SBP1 - sbp1p, SCS2 - scs2p, VTS1 - vts1p, UTP10 - utp10p, ASC1 - asc1p, EFM1 - efm1p, GLE2 - gle2p, NUT1 - nut1p, LSM4 - lsm4p, STO1 - sto1p, LSM1 - lsm1p, SFG1 - sfg1p, MLP1 - mlp1p, SNF1 - snf1p, SNF4 - snf4p, SPT15 - spt15p, TAF6 - taf6p, DOM34 - dom34p, RPS2 - ribosomal 40s subunit protein s2, GBP2 - g…
GO:0006613	cotranslational protein targeting to membrane	1.42e-05	0.000512	4.22	5838	11	1132	9	[SRP68 - srp68p, SRP101 - srp101p, SRP14 - srp14p, SEC65 - sec65p, SRP54 - srp54p, SRP102 - srp102p, SEC63 - sec63p, SRP72 - srp72p, SSH1 - ssh1p]
GO:0051656	establishment of organelle localization	1.45e-05	0.000517	2.02	5838	87	1132	34	[RPS3 - ribosomal 40s subunit protein s3, NUP120 - nup120p, NMD3 - nmd3p, BCP1 - bcp1p, RPL40A - ubiquitin-ribosomal 60s subunit protein l40a fusion protein, TIF6 - tif6p, NSP1 - nsp1p, NUG1 - nug1p, LTV1 - ltv1p, RLI1 - rli1p, ARX1 - arx1p, BIM1 - bim1p, SRM1 - srm1p, RIX7 - putative aaa family atpase rix7, NOG2 - nog2p, NUP85 - nup85p, BIK1 - bik1p, NIC96 - nic96p, NUP82 - nup82p, LSG1 - lsg1p,…
GO:0042255	ribosome assembly	1.46e-05	0.000519	4.58	5838	9	1132	8	[TIF5 - tif5p, FUN12 - fun12p, RPS26B - ribosomal 40s subunit protein s26b, SNU114 - snu114p, RIA1 - ria1p, NIP7 - nip7p, RPS26A - ribosomal 40s subunit protein s26a, TIF6 - tif6p]
GO:0006450	regulation of translational fidelity	1.68e-05	0.000594	2.98	5838	26	1132	15	[RPS9B - ribosomal 40s subunit protein s9b, RPS23B - ribosomal 40s subunit protein s23b, RPL31B - ribosomal 60s subunit protein l31b, RPL31A - ribosomal 60s subunit protein l31a, GCD11 - gcd11p, CDC60 - leucine--trna ligase cdc60, SSB2 - hsp70 family atpase ssb2, RPS2 - ribosomal 40s subunit protein s2, ILS1 - isoleucine--trna ligase ils1, RPS5 - rps5p, SSB1 - hsp70 family atpase ssb1, RPS9A - ri…
GO:0072599	establishment of protein localization to endoplasmic reticulum	1.68e-05	0.00059	2.98	5838	26	1132	15	[SRP68 - srp68p, SRP101 - srp101p, SEC65 - sec65p, SRP54 - srp54p, EGD2 - egd2p, SPC1 - spc1p, SEC63 - sec63p, SRP72 - srp72p, SEC53 - phosphomannomutase sec53, YDJ1 - ydj1p, SRP14 - srp14p, EGD1 - egd1p, SRP102 - srp102p, GET4 - get4p, SSH1 - ssh1p]
GO:0000154	rRNA modification	1.68e-05	0.000586	2.98	5838	26	1132	15	[DIM1 - dim1p, NHP2 - nhp2p, RRP9 - rrp9p, NOP1 - nop1p, RRP8 - rrp8p, NOP56 - nop56p, GAR1 - gar1p, YIL096C - hypothetical protein, SPB1 - spb1p, CBF5 - pseudouridine synthase cbf5, YNL022C - hypothetical protein, KRE33 - kre33p, NOP2 - nop2p, PUS7 - pseudouridine synthase pus7, NOP58 - nop58p]
GO:0006354	DNA-templated transcription, elongation	1.75e-05	0.000604	2.23	5838	60	1132	26	[SET2 - set2p, NOT5 - ccr4-not core subunit not5, TAF14 - taf14p, RSC8 - rsc8p, HIR2 - hir2p, RPA49 - rpa49p, RSC4 - rsc4p, SPT2 - spt2p, STH1 - sth1p, RSC58 - rsc58p, HIR1 - hir1p, ELP4 - elongator subunit elp4, ISW1 - chromatin-remodeling atpase isw1, CHD1 - chd1p, ARP9 - arp9p, TFG2 - tfg2p, CDC36 - ccr4-not core subunit cdc36, CTR9 - ctr9p, RSC9 - rsc9p, SUB2 - sub2p, MSS116 - mss116p, RTF1 -…
GO:0008033	tRNA processing	3.14e-05	0.00108	1.79	5838	127	1132	44	[SEN34 - sen34p, RNH70 - rnh70p, NCL1 - ncl1p, TRM3 - trm3p, TRM11 - trm11p, SAP185 - sap185p, TRM10 - trm10p, TRM7 - trm7p, LHP1 - lhp1p, TRM732 - trm732p, TRM82 - trm82p, TPT1 - tpt1p, ALA1 - alanine--trna ligase, CIA1 - cia1p, ELP4 - elongator subunit elp4, LSM4 - lsm4p, TRM2 - trm2p, BUD32 - bud32p, TRM8 - trm8p, DUS1 - dus1p, TRM44 - trm44p, ELP3 - elongator subunit elp3, TUM1 - tum1p, SEN54…
GO:0006406	mRNA export from nucleus	3.15e-05	0.00107	2.08	5838	72	1132	29	[RSP5 - nedd4 family e3 ubiquitin-protein ligase, NUP120 - nup120p, YRA2 - yra2p, THO1 - tho1p, NPL3 - npl3p, NUP100 - nup100p, NSP1 - nsp1p, MTR4 - mtr4p, GLE2 - gle2p, DBP5 - atp-dependent rna helicase dbp5, NUP145 - nup145p, SPT6 - spt6p, PSE1 - pse1p, STO1 - sto1p, ENP1 - enp1p, NUP60 - nup60p, NEW1 - new1p, SRM1 - srm1p, NUP85 - nup85p, HMT1 - hmt1p, MLP1 - mlp1p, SPN1 - spn1p, NIC96 - nic96…
GO:0006446	regulation of translational initiation	3.48e-05	0.00118	3.26	5838	19	1132	12	[PAT1 - pat1p, RPB7 - rpb7p, TIF5 - tif5p, GCN3 - gcn3p, FUN12 - fun12p, STM1 - stm1p, GCD6 - gcd6p, GCD1 - gcd1p, GCD2 - gcd2p, PAB1 - pab1p, SCD6 - scd6p, HYP2 - hyp2p]
GO:0009124	nucleoside monophosphate biosynthetic process	3.57e-05	0.0012	2.28	5838	52	1132	23	[ADE4 - amidophosphoribosyltransferase, DUT1 - bifunctional ditp/dutp diphosphatase, HPT1 - hypoxanthine phosphoribosyltransferase, ADE1 - phosphoribosylaminoimidazolesuccinocarboxamide synthase, IMD4 - imp dehydrogenase imd4, ADE13 - adenylosuccinase ade13, ADE12 - adenylosuccinate synthase, ADK1 - adenylate kinase adk1, PRS5 - ribose phosphate diphosphokinase subunit prs5, VPH1 - vph1p, PRS4 - …
GO:0034728	nucleosome organization	4.27e-05	0.00143	2.05	5838	73	1132	29	[TUP1 - tup1p, HHO1 - hho1p, NUP170 - nup170p, RSC8 - rsc8p, TAF14 - taf14p, HIR2 - hir2p, HTB1 - htb1p, LYS20 - homocitrate synthase lys20, RSC4 - rsc4p, STH1 - sth1p, RSC58 - rsc58p, HIR1 - hir1p, CYC8 - cyc8p, HTB2 - htb2p, SPT6 - spt6p, ISW1 - chromatin-remodeling atpase isw1, CHD1 - chd1p, ARP9 - arp9p, SPN1 - spn1p, RVB1 - ruvb family atp-dependent dna helicase pontin, RSC9 - rsc9p, FPR4 - …
GO:0010605	negative regulation of macromolecule metabolic process	5.94e-05	0.00197	1.37	5838	464	1132	123	[SIR2 - sir2p, CKB2 - ckb2p, PUF6 - puf6p, HIR2 - hir2p, HTA1 - hta1p, HTB1 - htb1p, SBP1 - sbp1p, SCS2 - scs2p, VTS1 - vts1p, RAD9 - rad9p, RAT1 - rat1p, ASC1 - asc1p, CYC8 - cyc8p, LSM4 - lsm4p, SPT6 - spt6p, STO1 - sto1p, LSM1 - lsm1p, CAF40 - ccr4-not core subunit caf40, POL30 - pol30p, SNF1 - snf1p, SKI7 - ski7p, NOT3 - ccr4-not core subunit not3, FPR4 - peptidylprolyl isomerase fpr4, DOM34 …
GO:0051031	tRNA transport	7.16e-05	0.00236	3.09	5838	20	1132	12	[YDJ1 - ydj1p, UTP22 - utp22p, NUP145 - nup145p, RNA1 - rna1p, MTR10 - mtr10p, TOM20 - tom20p, SSA2 - hsp70 family chaperone ssa2, UTP8 - utp8p, LOS1 - los1p, NUP49 - nup49p, NUP133 - nup133p, NSP1 - nsp1p]
GO:0006338	chromatin remodeling	7.98e-05	0.00262	1.92	5838	86	1132	32	[SWI3 - swi3p, TUP1 - tup1p, NUP170 - nup170p, RSC8 - rsc8p, TAF14 - taf14p, RSC4 - rsc4p, STH1 - sth1p, RSC58 - rsc58p, CYC8 - cyc8p, GCN5 - gcn5p, SPT6 - spt6p, HTZ1 - htz1p, ADA2 - ada2p, ISW1 - chromatin-remodeling atpase isw1, CHD1 - chd1p, ARP9 - arp9p, RVB1 - ruvb family atp-dependent dna helicase pontin, RSC9 - rsc9p, CHZ1 - chz1p, RPT6 - proteasome regulatory particle base subunit rpt6, …
GO:0006415	translational termination	8.38e-05	0.00273	3.44	5838	15	1132	10	[DBP5 - atp-dependent rna helicase dbp5, SUP35 - sup35p, RLI1 - rli1p, TPA1 - tpa1p, NPL3 - npl3p, YEF3 - yef3p, TIF35 - tif35p, SSB1 - hsp70 family atpase ssb1, RPL10 - ribosomal 60s subunit protein l10, SUP45 - sup45p]
GO:0072521	purine-containing compound metabolic process	9.24e-05	0.00299	1.8	5838	109	1132	38	[DUT1 - bifunctional ditp/dutp diphosphatase, TDH2 - tdh2p, VMA2 - vma2p, FBA1 - fructose-bisphosphate aldolase fba1, ADE1 - phosphoribosylaminoimidazolesuccinocarboxamide synthase, ENO2 - phosphopyruvate hydratase eno2, IMD4 - imp dehydrogenase imd4, PFK2 - 6-phosphofructokinase subunit beta, ADK1 - adenylate kinase adk1, PDC1 - indolepyruvate decarboxylase 1, PGI1 - glucose-6-phosphate isomeras…
GO:0042797	tRNA transcription from RNA polymerase III promoter	0.000115	0.00371	3.15	5838	18	1132	11	[RPC34 - rpc34p, RPC19 - rpc19p, RET1 - ret1p, RPB8 - rpb8p, RPB5 - rpb5p, RPC17 - rpc17p, RPC40 - rpc40p, RPC31 - rpc31p, RPB10 - rpb10p, RPO26 - rpo26p, RPC53 - rpc53p]
GO:0046040	IMP metabolic process	0.000126	0.00404	3.57	5838	13	1132	9	[ADE4 - amidophosphoribosyltransferase, HPT1 - hypoxanthine phosphoribosyltransferase, ADE1 - phosphoribosylaminoimidazolesuccinocarboxamide synthase, ADE17 - bifunctional phosphoribosylaminoimidazolecarboxamide formyltransferase/imp cyclohydrolase ade17, ADE5,7 - bifunctional aminoimidazole ribotide synthase/glycinamide ribotide synthase, ADE13 - adenylosuccinase ade13, ADE6 - phosphoribosylform…
GO:0009156	ribonucleoside monophosphate biosynthetic process	0.000136	0.00431	2.21	5838	49	1132	21	[ADE4 - amidophosphoribosyltransferase, HPT1 - hypoxanthine phosphoribosyltransferase, ADE1 - phosphoribosylaminoimidazolesuccinocarboxamide synthase, IMD4 - imp dehydrogenase imd4, ADE13 - adenylosuccinase ade13, ADE12 - adenylosuccinate synthase, ADK1 - adenylate kinase adk1, PRS5 - ribose phosphate diphosphokinase subunit prs5, PRS4 - ribose phosphate diphosphokinase subunit prs4, GUA1 - gmp s…
GO:0070972	protein localization to endoplasmic reticulum	0.000154	0.00487	2.58	5838	30	1132	15	[SRP68 - srp68p, SRP101 - srp101p, SEC65 - sec65p, SRP54 - srp54p, EGD2 - egd2p, SPC1 - spc1p, SEC63 - sec63p, SRP72 - srp72p, SEC53 - phosphomannomutase sec53, YDJ1 - ydj1p, SRP14 - srp14p, EGD1 - egd1p, SRP102 - srp102p, GET4 - get4p, SSH1 - ssh1p]
GO:0055086	nucleobase-containing small molecule metabolic process	0.000155	0.00485	1.53	5838	212	1132	63	[DUT1 - bifunctional ditp/dutp diphosphatase, TKL1 - transketolase tkl1, TDH2 - tdh2p, VMA2 - vma2p, FBA1 - fructose-bisphosphate aldolase fba1, URA5 - orotate phosphoribosyltransferase ura5, ENO2 - phosphopyruvate hydratase eno2, NMA1 - nicotinamide-nucleotide adenylyltransferase nma1, NPT1 - nicotinate phosphoribosyltransferase, ADK1 - adenylate kinase adk1, PDC1 - indolepyruvate decarboxylase …
GO:0072594	establishment of protein localization to organelle	0.000163	0.0051	1.49	5838	246	1132	71	[SAM35 - sam35p, POM152 - pom152p, NUP120 - nup120p, SRP68 - srp68p, APM3 - apm3p, SEC65 - sec65p, SRP1 - srp1p, SRP54 - srp54p, SPC1 - spc1p, RUD3 - rud3p, KAP122 - kap122p, VPS9 - vps9p, NUP100 - nup100p, TIM50 - tim50p, KAP123 - kap123p, GLE2 - gle2p, EGD1 - egd1p, NTF2 - ntf2p, TOM6 - tom6p, DJP1 - djp1p, NUP57 - nup57p, NUP157 - nup157p, SSH1 - ssh1p, MLP1 - mlp1p, BRO1 - bro1p, RNA1 - rna1p…
GO:0060255	regulation of macromolecule metabolic process	0.000172	0.00534	1.2	5838	1154	1132	268	[SIR2 - sir2p, RSP5 - nedd4 family e3 ubiquitin-protein ligase, TIF1 - tif1p, PUF6 - puf6p, SCS2 - scs2p, VTS1 - vts1p, SBP1 - sbp1p, UTP10 - utp10p, ASC1 - asc1p, GLE2 - gle2p, EFM1 - efm1p, NUT1 - nut1p, LSM4 - lsm4p, STO1 - sto1p, LSM1 - lsm1p, SFG1 - sfg1p, MLP1 - mlp1p, SNF1 - snf1p, SNF4 - snf4p, SPT15 - spt15p, TAF6 - taf6p, DOM34 - dom34p, RPS2 - ribosomal 40s subunit protein s2, GBP2 - g…
GO:0043628	ncRNA 3'-end processing	0.000173	0.00532	2.28	5838	43	1132	19	[RPS0B - ribosomal 40s subunit protein s0b, RNH70 - rnh70p, RRP6 - rrp6p, LRP1 - lrp1p, SKI6 - ski6p, RPS21B - rps21bp, NOP1 - nop1p, CTR9 - ctr9p, TSR1 - tsr1p, RTF1 - rtf1p, RPS0A - ribosomal 40s subunit protein s0a, CBF5 - pseudouridine synthase cbf5, TRZ1 - trz1p, MTR4 - mtr4p, SWD2 - swd2p, RRP45 - rrp45p, PAP2 - non-canonical poly(a) polymerase pap2, RNT1 - rnt1p, RPS21A - ribosomal 40s sub…
GO:0009117	nucleotide metabolic process	0.000182	0.00559	1.58	5838	180	1132	55	[DUT1 - bifunctional ditp/dutp diphosphatase, TKL1 - transketolase tkl1, TDH2 - tdh2p, VMA2 - vma2p, URA5 - orotate phosphoribosyltransferase ura5, FBA1 - fructose-bisphosphate aldolase fba1, ENO2 - phosphopyruvate hydratase eno2, NMA1 - nicotinamide-nucleotide adenylyltransferase nma1, ADK1 - adenylate kinase adk1, NPT1 - nicotinate phosphoribosyltransferase, PDC1 - indolepyruvate decarboxylase …
GO:0001731	formation of translation preinitiation complex	0.000184	0.00561	3.75	5838	11	1132	8	[PAT1 - pat1p, SUI2 - sui2p, TMA20 - tma20p, TIF3 - tif3p, TMA22 - tma22p, GCD11 - gcd11p, TMA64 - tma64p, TIF11 - tif11p]
GO:0016584	nucleosome positioning	0.000184	0.00557	3.75	5838	11	1132	8	[FUN30 - fun30p, RSC3 - rsc3p, ARP9 - arp9p, STH1 - sth1p, CYC8 - cyc8p, TUP1 - tup1p, NUP170 - nup170p, CHD1 - chd1p]
GO:0006163	purine nucleotide metabolic process	0.000215	0.00647	1.83	5838	90	1132	32	[DUT1 - bifunctional ditp/dutp diphosphatase, TDH2 - tdh2p, VMA2 - vma2p, FBA1 - fructose-bisphosphate aldolase fba1, ENO2 - phosphopyruvate hydratase eno2, ADE1 - phosphoribosylaminoimidazolesuccinocarboxamide synthase, IMD4 - imp dehydrogenase imd4, PFK2 - 6-phosphofructokinase subunit beta, ADK1 - adenylate kinase adk1, PDC1 - indolepyruvate decarboxylase 1, PGI1 - glucose-6-phosphate isomeras…
GO:0006400	tRNA modification	0.000224	0.0067	1.89	5838	79	1132	29	[NCL1 - ncl1p, TRM3 - trm3p, TRM11 - trm11p, SAP185 - sap185p, TRM10 - trm10p, TRM7 - trm7p, TRM732 - trm732p, TRM82 - trm82p, ALA1 - alanine--trna ligase, CIA1 - cia1p, ELP4 - elongator subunit elp4, TRM2 - trm2p, DUS1 - dus1p, TRM8 - trm8p, ELP3 - elongator subunit elp3, TRM44 - trm44p, TUM1 - tum1p, ELP2 - elongator subunit elp2, YKL027W - hypothetical protein, PUS4 - pseudouridine synthase pu…
GO:0009304	tRNA transcription	0.000226	0.00672	2.99	5838	19	1132	11	[RPC34 - rpc34p, RPC19 - rpc19p, RET1 - ret1p, RPB8 - rpb8p, RPB5 - rpb5p, RPC17 - rpc17p, RPC40 - rpc40p, RPC31 - rpc31p, RPB10 - rpb10p, RPO26 - rpo26p, RPC53 - rpc53p]
GO:0006189	'de novo' IMP biosynthetic process	0.000253	0.00747	4.01	5838	9	1132	7	[ADE4 - amidophosphoribosyltransferase, ADE1 - phosphoribosylaminoimidazolesuccinocarboxamide synthase, ADE5,7 - bifunctional aminoimidazole ribotide synthase/glycinamide ribotide synthase, ADE17 - bifunctional phosphoribosylaminoimidazolecarboxamide formyltransferase/imp cyclohydrolase ade17, ADE13 - adenylosuccinase ade13, ADE6 - phosphoribosylformylglycinamidine synthase, ADE8 - phosphoribosyl…
GO:0046031	ADP metabolic process	0.000256	0.00753	2.58	5838	28	1132	14	[PFK1 - 6-phosphofructokinase subunit alpha, TDH2 - tdh2p, FBA1 - fructose-bisphosphate aldolase fba1, TPI1 - triose-phosphate isomerase tpi1, ENO2 - phosphopyruvate hydratase eno2, TDH3 - glyceraldehyde-3-phosphate dehydrogenase (phosphorylating) tdh3, PFK2 - 6-phosphofructokinase subunit beta, ADK1 - adenylate kinase adk1, PDC1 - indolepyruvate decarboxylase 1, PGK1 - phosphoglycerate kinase, P…
GO:0009892	negative regulation of metabolic process	0.000259	0.00755	1.32	5838	497	1132	127	[SIR2 - sir2p, CKB2 - ckb2p, PUF6 - puf6p, HTA1 - hta1p, HIR2 - hir2p, HTB1 - htb1p, SBP1 - sbp1p, SCS2 - scs2p, VTS1 - vts1p, RAT1 - rat1p, RAD9 - rad9p, ASC1 - asc1p, CYC8 - cyc8p, LSM4 - lsm4p, SPT6 - spt6p, STO1 - sto1p, LSM1 - lsm1p, CAF40 - ccr4-not core subunit caf40, POL30 - pol30p, SNF1 - snf1p, SKI7 - ski7p, NOT3 - ccr4-not core subunit not3, FPR4 - peptidylprolyl isomerase fpr4, DOM34 …
GO:0019693	ribose phosphate metabolic process	0.000262	0.0076	1.73	5838	110	1132	37	[TKL1 - transketolase tkl1, TDH2 - tdh2p, VMA2 - vma2p, FBA1 - fructose-bisphosphate aldolase fba1, ADE1 - phosphoribosylaminoimidazolesuccinocarboxamide synthase, ENO2 - phosphopyruvate hydratase eno2, IMD4 - imp dehydrogenase imd4, PFK2 - 6-phosphofructokinase subunit beta, ADK1 - adenylate kinase adk1, PDC1 - indolepyruvate decarboxylase 1, PGI1 - glucose-6-phosphate isomerase, PGK1 - phosphog…
GO:0000461	endonucleolytic cleavage to generate mature 3'-end of SSU-rRNA from (SSU-rRNA, 5.8S rRNA, LSU-rRNA)	0.000272	0.00786	5.16	5838	5	1132	5	[RPS0B - ribosomal 40s subunit protein s0b, TSR1 - tsr1p, RPS0A - ribosomal 40s subunit protein s0a, RPS21B - rps21bp, RPS21A - ribosomal 40s subunit protein s21a]
GO:0002188	translation reinitiation	0.000272	0.00782	5.16	5838	5	1132	5	[RPG1 - rpg1p, TMA20 - tma20p, TIF34 - tif34p, TMA22 - tma22p, TIF35 - tif35p]
GO:0006356	regulation of transcription from RNA polymerase I promoter	0.000281	0.00804	2.26	5838	41	1132	18	[RXT3 - rxt3p, UTP5 - utp5p, RRN9 - rrn9p, CKB2 - ckb2p, UTP8 - utp8p, CTR9 - ctr9p, UTP4 - utp4p, SPT15 - spt15p, CKB1 - ckb1p, UTP9 - utp9p, NAN1 - nan1p, RTF1 - rtf1p, UME1 - ume1p, UTP10 - utp10p, SPT5 - spt5p, UTP15 - utp15p, HMO1 - hmo1p, CKA2 - cka2p]
GO:0019222	regulation of metabolic process	0.000336	0.00955	1.18	5838	1218	1132	279	[SIR2 - sir2p, RSP5 - nedd4 family e3 ubiquitin-protein ligase, TIF1 - tif1p, PUF6 - puf6p, VTS1 - vts1p, SCS2 - scs2p, SBP1 - sbp1p, UTP10 - utp10p, ASC1 - asc1p, GLE2 - gle2p, EFM1 - efm1p, NUT1 - nut1p, LSM4 - lsm4p, STO1 - sto1p, LSM1 - lsm1p, SFG1 - sfg1p, MLP1 - mlp1p, SNF1 - snf1p, SNF4 - snf4p, SPT15 - spt15p, TAF6 - taf6p, DOM34 - dom34p, RPS2 - ribosomal 40s subunit protein s2, GBP2 - g…
GO:0006607	NLS-bearing protein import into nucleus	0.000371	0.0105	3.03	5838	17	1132	10	[KAP104 - kap104p, NUP53 - nup53p, KAP123 - kap123p, NUP145 - nup145p, SRP1 - srp1p, PSE1 - pse1p, NUP57 - nup57p, NUP60 - nup60p, NUP100 - nup100p, NSP1 - nsp1p]
GO:0006753	nucleoside phosphate metabolic process	0.000395	0.0111	1.53	5838	185	1132	55	[DUT1 - bifunctional ditp/dutp diphosphatase, TKL1 - transketolase tkl1, TDH2 - tdh2p, VMA2 - vma2p, URA5 - orotate phosphoribosyltransferase ura5, FBA1 - fructose-bisphosphate aldolase fba1, ENO2 - phosphopyruvate hydratase eno2, NMA1 - nicotinamide-nucleotide adenylyltransferase nma1, ADK1 - adenylate kinase adk1, NPT1 - nicotinate phosphoribosyltransferase, PDC1 - indolepyruvate decarboxylase …
GO:0006403	RNA localization	0.000408	0.0114	2.49	5838	29	1132	14	[MLP1 - mlp1p, SHE3 - she3p, LOC1 - loc1p, RRP6 - rrp6p, LRP1 - lrp1p, ROK1 - rna-dependent atpase rok1, NAM7 - atp-dependent rna helicase nam7, BFR1 - bfr1p, MTR4 - mtr4p, SCP160 - scp160p, SPT5 - spt5p, HEK2 - hek2p, MTR10 - mtr10p, NUP60 - nup60p]
GO:0006360	transcription from RNA polymerase I promoter	0.000408	0.0113	2.49	5838	29	1132	14	[RPC19 - rpc19p, RPB8 - rpb8p, RPB5 - rpb5p, RRN9 - rrn9p, RPB10 - rpb10p, RPA135 - rpa135p, RPO26 - rpo26p, CTR9 - ctr9p, SPT15 - spt15p, RPA49 - rpa49p, RPA43 - rpa43p, RPA34 - rpa34p, RPC40 - rpc40p, RPA190 - rpa190p]
GO:0009185	ribonucleoside diphosphate metabolic process	0.000408	0.0113	2.49	5838	29	1132	14	[PFK1 - 6-phosphofructokinase subunit alpha, TDH2 - tdh2p, FBA1 - fructose-bisphosphate aldolase fba1, TPI1 - triose-phosphate isomerase tpi1, ENO2 - phosphopyruvate hydratase eno2, TDH3 - glyceraldehyde-3-phosphate dehydrogenase (phosphorylating) tdh3, PFK2 - 6-phosphofructokinase subunit beta, ADK1 - adenylate kinase adk1, PDC1 - indolepyruvate decarboxylase 1, PGK1 - phosphoglycerate kinase, P…
GO:0009179	purine ribonucleoside diphosphate metabolic process	0.000408	0.0112	2.49	5838	29	1132	14	[PFK1 - 6-phosphofructokinase subunit alpha, TDH2 - tdh2p, FBA1 - fructose-bisphosphate aldolase fba1, TPI1 - triose-phosphate isomerase tpi1, ENO2 - phosphopyruvate hydratase eno2, TDH3 - glyceraldehyde-3-phosphate dehydrogenase (phosphorylating) tdh3, PFK2 - 6-phosphofructokinase subunit beta, ADK1 - adenylate kinase adk1, PDC1 - indolepyruvate decarboxylase 1, PGI1 - glucose-6-phosphate isomer…
GO:0009135	purine nucleoside diphosphate metabolic process	0.000408	0.0111	2.49	5838	29	1132	14	[PFK1 - 6-phosphofructokinase subunit alpha, TDH2 - tdh2p, FBA1 - fructose-bisphosphate aldolase fba1, TPI1 - triose-phosphate isomerase tpi1, ENO2 - phosphopyruvate hydratase eno2, TDH3 - glyceraldehyde-3-phosphate dehydrogenase (phosphorylating) tdh3, PFK2 - 6-phosphofructokinase subunit beta, ADK1 - adenylate kinase adk1, PDC1 - indolepyruvate decarboxylase 1, PGK1 - phosphoglycerate kinase, P…
GO:0006757	ATP generation from ADP	0.000431	0.0117	2.69	5838	23	1132	12	[PFK1 - 6-phosphofructokinase subunit alpha, TDH2 - tdh2p, HXK2 - hexokinase 2, TPI1 - triose-phosphate isomerase tpi1, FBA1 - fructose-bisphosphate aldolase fba1, ENO2 - phosphopyruvate hydratase eno2, CDC19 - pyruvate kinase cdc19, TDH3 - glyceraldehyde-3-phosphate dehydrogenase (phosphorylating) tdh3, PFK2 - 6-phosphofructokinase subunit beta, GPM1 - phosphoglycerate mutase gpm1, PGI1 - glucos…
GO:0006096	glycolytic process	0.000431	0.0117	2.69	5838	23	1132	12	[PFK1 - 6-phosphofructokinase subunit alpha, TDH2 - tdh2p, HXK2 - hexokinase 2, TPI1 - triose-phosphate isomerase tpi1, FBA1 - fructose-bisphosphate aldolase fba1, ENO2 - phosphopyruvate hydratase eno2, CDC19 - pyruvate kinase cdc19, TDH3 - glyceraldehyde-3-phosphate dehydrogenase (phosphorylating) tdh3, PFK2 - 6-phosphofructokinase subunit beta, GPM1 - phosphoglycerate mutase gpm1, PGK1 - phosph…
GO:0006188	IMP biosynthetic process	0.000459	0.0123	3.44	5838	12	1132	8	[ADE4 - amidophosphoribosyltransferase, HPT1 - hypoxanthine phosphoribosyltransferase, ADE1 - phosphoribosylaminoimidazolesuccinocarboxamide synthase, ADE17 - bifunctional phosphoribosylaminoimidazolecarboxamide formyltransferase/imp cyclohydrolase ade17, ADE5,7 - bifunctional aminoimidazole ribotide synthase/glycinamide ribotide synthase, ADE13 - adenylosuccinase ade13, ADE6 - phosphoribosylform…
GO:0001172	transcription, RNA-templated	0.000459	0.0123	3.44	5838	12	1132	8	[RPB7 - rpb7p, RPB5 - rpb5p, RPB8 - rpb8p, RPB9 - rpb9p, RPB2 - rpb2p, RPB10 - rpb10p, RPO26 - rpo26p, RPB3 - rpb3p]
GO:0009150	purine ribonucleotide metabolic process	0.000488	0.013	1.8	5838	86	1132	30	[TDH2 - tdh2p, VMA2 - vma2p, FBA1 - fructose-bisphosphate aldolase fba1, ENO2 - phosphopyruvate hydratase eno2, ADE1 - phosphoribosylaminoimidazolesuccinocarboxamide synthase, IMD4 - imp dehydrogenase imd4, PFK2 - 6-phosphofructokinase subunit beta, ADK1 - adenylate kinase adk1, PDC1 - indolepyruvate decarboxylase 1, PGK1 - phosphoglycerate kinase, PGI1 - glucose-6-phosphate isomerase, VPH1 - vph…
GO:0006890	retrograde vesicle-mediated transport, Golgi to ER	0.000574	0.0152	2.34	5838	33	1132	15	[SEC26 - sec26p, SEC21 - sec21p, GET1 - get1p, SLY1 - sly1p, GLO3 - glo3p, SEC22 - sec22p, COP1 - cop1p, GEA2 - gea2p, GCS1 - gcs1p, BET1 - bet1p, RET3 - ret3p, RET2 - ret2p, COG4 - cog4p, RER1 - rer1p, GEA1 - gea1p]
GO:0000290	deadenylation-dependent decapping of nuclear-transcribed mRNA	0.000607	0.016	3.09	5838	15	1132	9	[PAT1 - pat1p, PAN3 - pan3p, CDC36 - ccr4-not core subunit cdc36, DCP1 - dcp1p, NOT5 - ccr4-not core subunit not5, DHH1 - dhh1p, NOT3 - ccr4-not core subunit not3, YDR370C - hypothetical protein, LSM1 - lsm1p]
GO:0009113	purine nucleobase biosynthetic process	0.000607	0.0159	3.09	5838	15	1132	9	[ADE4 - amidophosphoribosyltransferase, HPT1 - hypoxanthine phosphoribosyltransferase, ADE1 - phosphoribosylaminoimidazolesuccinocarboxamide synthase, ADE5,7 - bifunctional aminoimidazole ribotide synthase/glycinamide ribotide synthase, MIS1 - trifunctional formate-tetrahydrofolate ligase/methenyltetrahydrofolate cyclohydrolase/methylenetetrahydrofolate dehydrogenase mis1, APT1 - adenine phosphor…
GO:0009259	ribonucleotide metabolic process	0.000631	0.0165	1.76	5838	91	1132	31	[TDH2 - tdh2p, VMA2 - vma2p, FBA1 - fructose-bisphosphate aldolase fba1, ENO2 - phosphopyruvate hydratase eno2, ADE1 - phosphoribosylaminoimidazolesuccinocarboxamide synthase, IMD4 - imp dehydrogenase imd4, PFK2 - 6-phosphofructokinase subunit beta, ADK1 - adenylate kinase adk1, PDC1 - indolepyruvate decarboxylase 1, PGI1 - glucose-6-phosphate isomerase, PGK1 - phosphoglycerate kinase, VPH1 - vph…
GO:0072657	protein localization to membrane	0.000649	0.0168	1.74	5838	95	1132	32	[SAM35 - sam35p, SRP68 - srp68p, SRP101 - srp101p, SEC65 - sec65p, SRP1 - srp1p, GET1 - get1p, SRP54 - srp54p, NUP170 - nup170p, TOM70 - tom70p, NUP100 - nup100p, SRP72 - srp72p, SEC14 - sec14p, AST1 - ast1p, SRP14 - srp14p, NUP145 - nup145p, EGD1 - egd1p, SRP102 - srp102p, DJP1 - djp1p, NUP57 - nup57p, NUP157 - nup157p, TIM54 - tim54p, SSH1 - ssh1p, ARL1 - arl1p, EGD2 - egd2p, SEC63 - sec63p, IS…
GO:0006368	transcription elongation from RNA polymerase II promoter	0.00067	0.0173	2.01	5838	54	1132	21	[ARP9 - arp9p, TFG2 - tfg2p, CDC36 - ccr4-not core subunit cdc36, NOT5 - ccr4-not core subunit not5, RSC8 - rsc8p, TAF14 - taf14p, RSC9 - rsc9p, CTR9 - ctr9p, SUB2 - sub2p, HIR2 - hir2p, RSC4 - rsc4p, RSC3 - rsc3p, RTF1 - rtf1p, SPT2 - spt2p, RSC58 - rsc58p, STH1 - sth1p, HIR1 - hir1p, RTT106 - rtt106p, ELP4 - elongator subunit elp4, NPL6 - npl6p, CHD1 - chd1p]
GO:0061077	chaperone-mediated protein folding	0.00069	0.0177	2.87	5838	18	1132	10	[CCT2 - cct2p, CCT8 - cct8p, CCT7 - cct7p, CCT4 - cct4p, TSA1 - tsa1p, TCP1 - tcp1p, CCT6 - cct6p, CCT3 - cct3p, CCT5 - cct5p, FPR4 - peptidylprolyl isomerase fpr4]
GO:0006165	nucleoside diphosphate phosphorylation	0.000712	0.0182	2.58	5838	24	1132	12	[PFK1 - 6-phosphofructokinase subunit alpha, TDH2 - tdh2p, HXK2 - hexokinase 2, TPI1 - triose-phosphate isomerase tpi1, FBA1 - fructose-bisphosphate aldolase fba1, ENO2 - phosphopyruvate hydratase eno2, CDC19 - pyruvate kinase cdc19, TDH3 - glyceraldehyde-3-phosphate dehydrogenase (phosphorylating) tdh3, PFK2 - 6-phosphofructokinase subunit beta, GPM1 - phosphoglycerate mutase gpm1, PGK1 - phosph…
GO:0006479	protein methylation	0.000795	0.0202	2.11	5838	44	1132	18	[DOT1 - dot1p, HMT1 - hmt1p, SET2 - set2p, ORC2 - origin recognition complex subunit 2, NOP1 - nop1p, TAE1 - tae1p, UBP8 - ubp8p, RKM4 - rkm4p, RMT2 - rmt2p, HPM1 - hpm1p, EFM1 - efm1p, EFM2 - efm2p, SWD2 - swd2p, HHF2 - hhf2p, STE14 - ste14p, SFM1 - sfm1p, YGR001C - hypothetical protein, NNT1 - nnt1p]
GO:0008213	protein alkylation	0.000795	0.0201	2.11	5838	44	1132	18	[DOT1 - dot1p, HMT1 - hmt1p, SET2 - set2p, ORC2 - origin recognition complex subunit 2, NOP1 - nop1p, TAE1 - tae1p, UBP8 - ubp8p, RKM4 - rkm4p, RMT2 - rmt2p, HPM1 - hpm1p, EFM1 - efm1p, EFM2 - efm2p, SWD2 - swd2p, HHF2 - hhf2p, STE14 - ste14p, SFM1 - sfm1p, YGR001C - hypothetical protein, NNT1 - nnt1p]
GO:0071705	nitrogen compound transport	0.000848	0.0213	1.22	5838	796	1132	188	[SEC26 - sec26p, POM152 - pom152p, FLC3 - flc3p, NMD3 - nmd3p, RSP5 - nedd4 family e3 ubiquitin-protein ligase, SHE3 - she3p, RPS26B - ribosomal 40s subunit protein s26b, SEC65 - sec65p, GLO3 - glo3p, VPS9 - vps9p, VTS1 - vts1p, TIM50 - tim50p, KAP123 - kap123p, BET1 - bet1p, GLE2 - gle2p, DBP5 - atp-dependent rna helicase dbp5, EGD1 - egd1p, TOM6 - tom6p, SPT6 - spt6p, DJP1 - djp1p, EXO84 - exo8…
GO:0016569	covalent chromatin modification	0.000911	0.0228	1.51	5838	174	1132	51	[SIR2 - sir2p, RSC8 - rsc8p, HIR2 - hir2p, HFI1 - hfi1p, STH1 - sth1p, RSC58 - rsc58p, HIR1 - hir1p, GCN5 - gcn5p, ISW1 - chromatin-remodeling atpase isw1, ELP3 - elongator subunit elp3, SAS3 - sas3p, NOP1 - nop1p, UBP8 - ubp8p, FPR4 - peptidylprolyl isomerase fpr4, TAF6 - taf6p, RTF1 - rtf1p, HHF2 - hhf2p, HEK2 - hek2p, NPL6 - npl6p, HDA1 - hda1p, RVB2 - ruvb family atp-dependent dna helicase re…
GO:0009127	purine nucleoside monophosphate biosynthetic process	0.000921	0.023	2.14	5838	41	1132	17	[ADE4 - amidophosphoribosyltransferase, HPT1 - hypoxanthine phosphoribosyltransferase, ADE1 - phosphoribosylaminoimidazolesuccinocarboxamide synthase, IMD4 - imp dehydrogenase imd4, ADE13 - adenylosuccinase ade13, ADK1 - adenylate kinase adk1, ADE12 - adenylosuccinate synthase, VPH1 - vph1p, GUA1 - gmp synthase (glutamine-hydrolyzing), PMA1 - h(+)-exporting p2-type atpase pma1, ADE17 - bifunction…
GO:0009168	purine ribonucleoside monophosphate biosynthetic process	0.000921	0.0228	2.14	5838	41	1132	17	[ADE4 - amidophosphoribosyltransferase, HPT1 - hypoxanthine phosphoribosyltransferase, ADE1 - phosphoribosylaminoimidazolesuccinocarboxamide synthase, IMD4 - imp dehydrogenase imd4, ADE13 - adenylosuccinase ade13, ADK1 - adenylate kinase adk1, ADE12 - adenylosuccinate synthase, VPH1 - vph1p, GUA1 - gmp synthase (glutamine-hydrolyzing), PMA1 - h(+)-exporting p2-type atpase pma1, ADE17 - bifunction…
GO:0032269	negative regulation of cellular protein metabolic process	0.000935	0.0231	1.74	5838	89	1132	30	[PAT1 - pat1p, NOT5 - ccr4-not core subunit not5, SET2 - set2p, NPL3 - npl3p, CKB2 - ckb2p, PUF6 - puf6p, CKB1 - ckb1p, VTS1 - vts1p, SBP1 - sbp1p, GIR2 - gir2p, RAT1 - rat1p, PUF4 - puf4p, ASC1 - asc1p, CAF20 - caf20p, CHD1 - chd1p, PTC3 - ptc3p, CAF40 - ccr4-not core subunit caf40, TIF5 - tif5p, CDC36 - ccr4-not core subunit cdc36, DHH1 - dhh1p, SNF1 - snf1p, SPL2 - spl2p, GCD2 - gcd2p, SCD6 - …
GO:0051248	negative regulation of protein metabolic process	0.000935	0.023	1.74	5838	89	1132	30	[PAT1 - pat1p, NOT5 - ccr4-not core subunit not5, SET2 - set2p, NPL3 - npl3p, CKB2 - ckb2p, PUF6 - puf6p, SBP1 - sbp1p, VTS1 - vts1p, CKB1 - ckb1p, GIR2 - gir2p, ASC1 - asc1p, PUF4 - puf4p, RAT1 - rat1p, CAF20 - caf20p, CHD1 - chd1p, PTC3 - ptc3p, CAF40 - ccr4-not core subunit caf40, TIF5 - tif5p, CDC36 - ccr4-not core subunit cdc36, DHH1 - dhh1p, SNF1 - snf1p, SPL2 - spl2p, GCD2 - gcd2p, SCD6 - …
GO:0046939	nucleotide phosphorylation	0.000946	0.0231	2.33	5838	31	1132	14	[PFK1 - 6-phosphofructokinase subunit alpha, TDH2 - tdh2p, FAP7 - fap7p, FBA1 - fructose-bisphosphate aldolase fba1, TPI1 - triose-phosphate isomerase tpi1, ENO2 - phosphopyruvate hydratase eno2, TDH3 - glyceraldehyde-3-phosphate dehydrogenase (phosphorylating) tdh3, PFK2 - 6-phosphofructokinase subunit beta, ADK1 - adenylate kinase adk1, PGI1 - glucose-6-phosphate isomerase, PGK1 - phosphoglycer…
GO:2000112	regulation of cellular macromolecule biosynthetic process	0.000997	0.0242	1.2	5838	889	1132	207	[SIR2 - sir2p, RSP5 - nedd4 family e3 ubiquitin-protein ligase, PUF6 - puf6p, SBP1 - sbp1p, VTS1 - vts1p, SCS2 - scs2p, UTP10 - utp10p, ASC1 - asc1p, EFM1 - efm1p, NUT1 - nut1p, SFG1 - sfg1p, MLP1 - mlp1p, SNF1 - snf1p, SNF4 - snf4p, SPT15 - spt15p, TAF6 - taf6p, DOM34 - dom34p, RPS2 - ribosomal 40s subunit protein s2, UTP15 - utp15p, NPL6 - npl6p, HDA1 - hda1p, HBS1 - hbs1p, NHP10 - nhp10p, NUP1…

## Sheet: swd1 age 2 (Fig. 1S2A)
GO Term	Description	P-value	FDR q-value	Enrichment	N	B	n	b	Genes
GO:0015988	energy coupled proton transmembrane transport, against electrochemical gradient	1.4e-07	0.000713	20.85	5838	12	140	6	[VMA7 - vma7p, VMA4 - vma4p, VMA16 - vma16p, VMA3 - vma3p, VMA13 - vma13p, VMA6 - vma6p]
GO:0015991	ATP hydrolysis coupled proton transport	1.4e-07	0.000357	20.85	5838	12	140	6	[VMA7 - vma7p, VMA4 - vma4p, VMA16 - vma16p, VMA13 - vma13p, VMA3 - vma3p, VMA6 - vma6p]
GO:0045899	positive regulation of RNA polymerase II transcriptional preinitiation complex assembly	1.4e-07	0.000238	20.85	5838	12	140	6	[RPT1 - proteasome regulatory particle base subunit rpt1, RPT2 - proteasome regulatory particle base subunit rpt2, POB3 - pob3p, RPT5 - proteasome regulatory particle base subunit rpt5, RPT4 - proteasome regulatory particle base subunit rpt4, SPT16 - spt16p]
GO:0044711	single-organism biosynthetic process	1.94e-07	0.000246	2.45	5838	613	140	36	[ALG2 - gdp-man:man(1)glcnac(2)-pp-dolichol alpha-1,3-mannosyltransferase, THR1 - homoserine kinase, CWH41 - cwh41p, SLC1 - 1-acylglycerol-3-phosphate o-acyltransferase slc1, YKR070W - hypothetical protein, SUR2 - sphingosine hydroxylase, ILV3 - ilv3p, SAC1 - phosphatidylinositol-3-phosphatase sac1, ERG20 - erg20p, SHM1 - glycine hydroxymethyltransferase shm1, TRP4 - anthranilate phosphoribosyltr…
GO:0045898	regulation of RNA polymerase II transcriptional preinitiation complex assembly	4.38e-07	0.000445	17.87	5838	14	140	6	[RPT1 - proteasome regulatory particle base subunit rpt1, RPT2 - proteasome regulatory particle base subunit rpt2, POB3 - pob3p, RPT5 - proteasome regulatory particle base subunit rpt5, RPT4 - proteasome regulatory particle base subunit rpt4, SPT16 - spt16p]
GO:2000144	positive regulation of DNA-templated transcription, initiation	1.12e-06	0.000951	15.64	5838	16	140	6	[RPT1 - proteasome regulatory particle base subunit rpt1, RPT2 - proteasome regulatory particle base subunit rpt2, POB3 - pob3p, RPT5 - proteasome regulatory particle base subunit rpt5, RPT4 - proteasome regulatory particle base subunit rpt4, SPT16 - spt16p]
GO:0060261	positive regulation of transcription initiation from RNA polymerase II promoter	1.12e-06	0.000815	15.64	5838	16	140	6	[RPT1 - proteasome regulatory particle base subunit rpt1, RPT2 - proteasome regulatory particle base subunit rpt2, POB3 - pob3p, RPT5 - proteasome regulatory particle base subunit rpt5, RPT4 - proteasome regulatory particle base subunit rpt4, SPT16 - spt16p]
GO:0045851	pH reduction	2.33e-06	0.00148	10.81	5838	27	140	7	[VMA7 - vma7p, VMA4 - vma4p, VMA16 - vma16p, VMA3 - vma3p, VMA13 - vma13p, VMA6 - vma6p, SKP1 - skp1p]
GO:0007035	vacuolar acidification	2.33e-06	0.00132	10.81	5838	27	140	7	[VMA7 - vma7p, VMA4 - vma4p, VMA16 - vma16p, VMA3 - vma3p, VMA13 - vma13p, VMA6 - vma6p, SKP1 - skp1p]
GO:0051452	intracellular pH reduction	2.33e-06	0.00119	10.81	5838	27	140	7	[VMA7 - vma7p, VMA4 - vma4p, VMA16 - vma16p, VMA3 - vma3p, VMA13 - vma13p, VMA6 - vma6p, SKP1 - skp1p]
GO:0048193	Golgi vesicle transport	2.52e-06	0.00116	3.71	5838	191	140	17	[COG6 - cog6p, SEC27 - sec27p, YPT6 - ypt6p, BCH1 - bch1p, SHR3 - shr3p, TED1 - ted1p, DRS2 - aminophospholipid-translocating p4-type atpase drs2, SOP4 - sop4p, EMP47 - emp47p, YPT31 - ypt31p, ENT3 - ent3p, TRX2 - trx2p, VPS74 - vps74p, YIP3 - yip3p, ERP2 - erp2p, GET3 - guanine nucleotide exchange factor get3, APL6 - apl6p]
GO:0044710	single-organism metabolic process	8.24e-06	0.00349	1.7	5838	1373	140	56	[CWH41 - cwh41p, SLC1 - 1-acylglycerol-3-phosphate o-acyltransferase slc1, YKR070W - hypothetical protein, ILV3 - ilv3p, SOL3 - 6-phosphogluconolactonase sol3, SHM1 - glycine hydroxymethyltransferase shm1, PMI40 - mannose-6-phosphate isomerase pmi40, TRP4 - anthranilate phosphoribosyltransferase, EPS1 - protein disulfide isomerase eps1, SEC13 - sec13p, SHB17 - shb17p, FOL2 - gtp cyclohydrolase i,…
GO:2000142	regulation of DNA-templated transcription, initiation	9.29e-06	0.00363	11.37	5838	22	140	6	[RPT1 - proteasome regulatory particle base subunit rpt1, RPT2 - proteasome regulatory particle base subunit rpt2, POB3 - pob3p, RPT5 - proteasome regulatory particle base subunit rpt5, RPT4 - proteasome regulatory particle base subunit rpt4, SPT16 - spt16p]
GO:0060260	regulation of transcription initiation from RNA polymerase II promoter	9.29e-06	0.00337	11.37	5838	22	140	6	[RPT1 - proteasome regulatory particle base subunit rpt1, RPT2 - proteasome regulatory particle base subunit rpt2, POB3 - pob3p, RPT5 - proteasome regulatory particle base subunit rpt5, RPT4 - proteasome regulatory particle base subunit rpt4, SPT16 - spt16p]
GO:0030641	regulation of cellular pH	1.23e-05	0.00416	8.59	5838	34	140	7	[VMA7 - vma7p, VMA4 - vma4p, VMA16 - vma16p, VMA3 - vma3p, VMA13 - vma13p, SKP1 - skp1p, VMA6 - vma6p]
GO:0051453	regulation of intracellular pH	1.23e-05	0.0039	8.59	5838	34	140	7	[VMA7 - vma7p, VMA4 - vma4p, VMA16 - vma16p, VMA3 - vma3p, VMA13 - vma13p, VMA6 - vma6p, SKP1 - skp1p]
GO:0099132	ATP hydrolysis coupled cation transmembrane transport	1.51e-05	0.0045	8.34	5838	35	140	7	[VMA7 - vma7p, VMA4 - vma4p, VMA16 - vma16p, VMA3 - vma3p, VMA13 - vma13p, SPF1 - spf1p, VMA6 - vma6p]
GO:0006885	regulation of pH	1.83e-05	0.00517	8.11	5838	36	140	7	[VMA7 - vma7p, VMA4 - vma4p, VMA16 - vma16p, VMA3 - vma3p, VMA13 - vma13p, VMA6 - vma6p, SKP1 - skp1p]
GO:0015031	protein transport	1.86e-05	0.00497	2.18	5838	592	140	31	[CLC1 - clc1p, SEC27 - sec27p, COG6 - cog6p, YPT6 - ypt6p, CDC48 - aaa family atpase cdc48, ZUO1 - zuo1p, RPF1 - rpf1p, TVP23 - tvp23p, DRS2 - aminophospholipid-translocating p4-type atpase drs2, NUP84 - nup84p, SEC66 - sec66p, LHS1 - hsp70 family chaperone lhs1, SOP4 - sop4p, SEC13 - sec13p, PEX14 - pex14p, GET3 - guanine nucleotide exchange factor get3, APL6 - apl6p, BCH1 - bch1p, SEC17 - sec17…
GO:0016192	vesicle-mediated transport	1.87e-05	0.00475	2.53	5838	396	140	24	[CLC1 - clc1p, SEC27 - sec27p, COG6 - cog6p, BCH1 - bch1p, YPT6 - ypt6p, SEC17 - sec17p, SHR3 - shr3p, TVP23 - tvp23p, TED1 - ted1p, DRS2 - aminophospholipid-translocating p4-type atpase drs2, SOP4 - sop4p, SEE1 - see1p, EMP47 - emp47p, YPT31 - ypt31p, ENT3 - ent3p, TRX2 - trx2p, SEC13 - sec13p, VMA3 - vma3p, VPS74 - vps74p, YIP3 - yip3p, ERP2 - erp2p, GET3 - guanine nucleotide exchange factor ge…
GO:0015833	peptide transport	2.27e-05	0.0055	2.16	5838	598	140	31	[CLC1 - clc1p, SEC27 - sec27p, COG6 - cog6p, YPT6 - ypt6p, CDC48 - aaa family atpase cdc48, ZUO1 - zuo1p, RPF1 - rpf1p, TVP23 - tvp23p, DRS2 - aminophospholipid-translocating p4-type atpase drs2, NUP84 - nup84p, SEC66 - sec66p, LHS1 - hsp70 family chaperone lhs1, SOP4 - sop4p, SEC13 - sec13p, PEX14 - pex14p, GET3 - guanine nucleotide exchange factor get3, APL6 - apl6p, BCH1 - bch1p, SEC17 - sec17…
GO:0045862	positive regulation of proteolysis	2.61e-05	0.00602	13.03	5838	16	140	5	[RPT1 - proteasome regulatory particle base subunit rpt1, RPT2 - proteasome regulatory particle base subunit rpt2, RPT5 - proteasome regulatory particle base subunit rpt5, RPT4 - proteasome regulatory particle base subunit rpt4, PRE1 - proteasome core particle subunit beta 4]
GO:0099131	ATP hydrolysis coupled ion transmembrane transport	2.66e-05	0.00588	7.68	5838	38	140	7	[VMA7 - vma7p, VMA4 - vma4p, VMA16 - vma16p, VMA3 - vma3p, VMA13 - vma13p, SPF1 - spf1p, VMA6 - vma6p]
GO:0090662	ATP hydrolysis coupled transmembrane transport	2.66e-05	0.00563	7.68	5838	38	140	7	[VMA7 - vma7p, VMA4 - vma4p, VMA16 - vma16p, VMA3 - vma3p, VMA13 - vma13p, SPF1 - spf1p, VMA6 - vma6p]
GO:0034976	response to endoplasmic reticulum stress	2.77e-05	0.00563	4.96	5838	84	140	10	[RPT1 - proteasome regulatory particle base subunit rpt1, RPT2 - proteasome regulatory particle base subunit rpt2, EPS1 - protein disulfide isomerase eps1, SEC13 - sec13p, RTN1 - rtn1p, CDC48 - aaa family atpase cdc48, RPT5 - proteasome regulatory particle base subunit rpt5, VPS74 - vps74p, RPT4 - proteasome regulatory particle base subunit rpt4, PTC2 - ptc2p]
GO:0042886	amide transport	3.26e-05	0.00637	2.12	5838	609	140	31	[CLC1 - clc1p, SEC27 - sec27p, COG6 - cog6p, YPT6 - ypt6p, CDC48 - aaa family atpase cdc48, ZUO1 - zuo1p, TVP23 - tvp23p, RPF1 - rpf1p, DRS2 - aminophospholipid-translocating p4-type atpase drs2, NUP84 - nup84p, SEC66 - sec66p, LHS1 - hsp70 family chaperone lhs1, SOP4 - sop4p, SEC13 - sec13p, PEX14 - pex14p, GET3 - guanine nucleotide exchange factor get3, APL6 - apl6p, BCH1 - bch1p, SEC17 - sec17…
GO:0045184	establishment of protein localization	3.36e-05	0.00633	2.12	5838	610	140	31	[CLC1 - clc1p, SEC27 - sec27p, COG6 - cog6p, YPT6 - ypt6p, CDC48 - aaa family atpase cdc48, ZUO1 - zuo1p, RPF1 - rpf1p, TVP23 - tvp23p, DRS2 - aminophospholipid-translocating p4-type atpase drs2, NUP84 - nup84p, SEC66 - sec66p, LHS1 - hsp70 family chaperone lhs1, SOP4 - sop4p, SEC13 - sec13p, PEX14 - pex14p, GET3 - guanine nucleotide exchange factor get3, APL6 - apl6p, BCH1 - bch1p, SEC17 - sec17…
GO:1901800	positive regulation of proteasomal protein catabolic process	3.64e-05	0.0066	18.53	5838	9	140	4	[RPT1 - proteasome regulatory particle base subunit rpt1, RPT2 - proteasome regulatory particle base subunit rpt2, RPT5 - proteasome regulatory particle base subunit rpt5, RPT4 - proteasome regulatory particle base subunit rpt4]
GO:0016053	organic acid biosynthetic process	4.03e-05	0.00707	3.31	5838	189	140	15	[PRO3 - pyrroline-5-carboxylate reductase, HIS4 - trifunctional histidinol dehydrogenase/phosphoribosyl-amp cyclohydrolase/phosphoribosyl-atp diphosphatase, THR1 - homoserine kinase, SUR2 - sphingosine hydroxylase, TRP2 - anthranilate synthase trp2, ILV3 - ilv3p, SHM1 - glycine hydroxymethyltransferase shm1, TSC13 - trans-2-enoyl-coa reductase (nadph) tsc13, IFA38 - ketoreductase, MEU1 - s-methyl…
GO:0046394	carboxylic acid biosynthetic process	4.03e-05	0.00683	3.31	5838	189	140	15	[PRO3 - pyrroline-5-carboxylate reductase, HIS4 - trifunctional histidinol dehydrogenase/phosphoribosyl-amp cyclohydrolase/phosphoribosyl-atp diphosphatase, THR1 - homoserine kinase, SUR2 - sphingosine hydroxylase, TRP2 - anthranilate synthase trp2, ILV3 - ilv3p, SHM1 - glycine hydroxymethyltransferase shm1, TSC13 - trans-2-enoyl-coa reductase (nadph) tsc13, IFA38 - ketoreductase, MEU1 - s-methyl…
GO:1903052	positive regulation of proteolysis involved in cellular protein catabolic process	5.95e-05	0.00975	16.68	5838	10	140	4	[RPT1 - proteasome regulatory particle base subunit rpt1, RPT2 - proteasome regulatory particle base subunit rpt2, RPT5 - proteasome regulatory particle base subunit rpt5, RPT4 - proteasome regulatory particle base subunit rpt4]
GO:1903364	positive regulation of cellular protein catabolic process	5.95e-05	0.00945	16.68	5838	10	140	4	[RPT1 - proteasome regulatory particle base subunit rpt1, RPT2 - proteasome regulatory particle base subunit rpt2, RPT5 - proteasome regulatory particle base subunit rpt5, RPT4 - proteasome regulatory particle base subunit rpt4]
GO:0030004	cellular monovalent inorganic cation homeostasis	7.16e-05	0.011	6.63	5838	44	140	7	[VMA7 - vma7p, VMA4 - vma4p, VMA16 - vma16p, VMA3 - vma3p, VMA13 - vma13p, VMA6 - vma6p, SKP1 - skp1p]
GO:0008104	protein localization	8.34e-05	0.0125	1.96	5838	701	140	33	[CLC1 - clc1p, SEC27 - sec27p, COG6 - cog6p, YPT6 - ypt6p, CDC48 - aaa family atpase cdc48, ZUO1 - zuo1p, RPF1 - rpf1p, TVP23 - tvp23p, DRS2 - aminophospholipid-translocating p4-type atpase drs2, NUP84 - nup84p, SEC66 - sec66p, LHS1 - hsp70 family chaperone lhs1, SOP4 - sop4p, SEC13 - sec13p, PEX14 - pex14p, GET3 - guanine nucleotide exchange factor get3, APL6 - apl6p, RPT2 - proteasome regulator…
GO:0070682	proteasome regulatory particle assembly	9.17e-05	0.0133	15.16	5838	11	140	4	[RPT1 - proteasome regulatory particle base subunit rpt1, RPT2 - proteasome regulatory particle base subunit rpt2, RPT5 - proteasome regulatory particle base subunit rpt5, RPT4 - proteasome regulatory particle base subunit rpt4]
GO:0055067	monovalent inorganic cation homeostasis	0.000111	0.0156	6.21	5838	47	140	7	[VMA7 - vma7p, VMA4 - vma4p, VMA16 - vma16p, VMA3 - vma3p, VMA13 - vma13p, SKP1 - skp1p, VMA6 - vma6p]
GO:0044763	single-organism cellular process	0.000124	0.017	1.36	5838	2509	140	82	[RTN1 - rtn1p, CWH41 - cwh41p, YKR070W - hypothetical protein, SLC1 - 1-acylglycerol-3-phosphate o-acyltransferase slc1, ILV3 - ilv3p, SOL3 - 6-phosphogluconolactonase sol3, TVP23 - tvp23p, SHM1 - glycine hydroxymethyltransferase shm1, DRS2 - aminophospholipid-translocating p4-type atpase drs2, TRP4 - anthranilate phosphoribosyltransferase, PMI40 - mannose-6-phosphate isomerase pmi40, ETT1 - ett1…
GO:1901564	organonitrogen compound metabolic process	0.000162	0.0216	1.47	5838	1813	140	64	[CWH41 - cwh41p, ILV3 - ilv3p, SOL3 - 6-phosphogluconolactonase sol3, SHM1 - glycine hydroxymethyltransferase shm1, TRP4 - anthranilate phosphoribosyltransferase, PMI40 - mannose-6-phosphate isomerase pmi40, EPS1 - protein disulfide isomerase eps1, SEC13 - sec13p, FOL2 - gtp cyclohydrolase i, PRE1 - proteasome core particle subunit beta 4, ALG11 - alpha-1,2-mannosyltransferase alg11, MCA1 - mca1p…
GO:0033036	macromolecule localization	0.000165	0.0215	1.9	5838	726	140	33	[CLC1 - clc1p, SEC27 - sec27p, COG6 - cog6p, YPT6 - ypt6p, CDC48 - aaa family atpase cdc48, ZUO1 - zuo1p, TVP23 - tvp23p, RPF1 - rpf1p, DRS2 - aminophospholipid-translocating p4-type atpase drs2, NUP84 - nup84p, SEC66 - sec66p, LHS1 - hsp70 family chaperone lhs1, SOP4 - sop4p, SEC13 - sec13p, PEX14 - pex14p, GET3 - guanine nucleotide exchange factor get3, APL6 - apl6p, RPT2 - proteasome regulator…
GO:0042176	regulation of protein catabolic process	0.000175	0.0223	9.07	5838	23	140	5	[RPT1 - proteasome regulatory particle base subunit rpt1, RPT2 - proteasome regulatory particle base subunit rpt2, RPT5 - proteasome regulatory particle base subunit rpt5, RPT4 - proteasome regulatory particle base subunit rpt4, RPN1 - proteasome regulatory particle base subunit rpn1]
GO:0045732	positive regulation of protein catabolic process	0.000191	0.0237	12.83	5838	13	140	4	[RPT1 - proteasome regulatory particle base subunit rpt1, RPT2 - proteasome regulatory particle base subunit rpt2, RPT5 - proteasome regulatory particle base subunit rpt5, RPT4 - proteasome regulatory particle base subunit rpt4]
GO:0061136	regulation of proteasomal protein catabolic process	0.000191	0.0232	12.83	5838	13	140	4	[RPT1 - proteasome regulatory particle base subunit rpt1, RPT2 - proteasome regulatory particle base subunit rpt2, RPT5 - proteasome regulatory particle base subunit rpt5, RPT4 - proteasome regulatory particle base subunit rpt4]
GO:0044283	small molecule biosynthetic process	0.000205	0.0242	2.55	5838	294	140	18	[PRO3 - pyrroline-5-carboxylate reductase, HIS4 - trifunctional histidinol dehydrogenase/phosphoribosyl-amp cyclohydrolase/phosphoribosyl-atp diphosphatase, THR1 - homoserine kinase, SUR2 - sphingosine hydroxylase, TRP2 - anthranilate synthase trp2, ERG13 - hydroxymethylglutaryl-coa synthase, ILV3 - ilv3p, ERG20 - erg20p, SHM1 - glycine hydroxymethyltransferase shm1, TSC13 - trans-2-enoyl-coa red…
GO:0008652	cellular amino acid biosynthetic process	0.00021	0.0243	3.61	5838	127	140	11	[PRO3 - pyrroline-5-carboxylate reductase, HOM2 - aspartate-semialdehyde dehydrogenase, THR1 - homoserine kinase, HIS4 - trifunctional histidinol dehydrogenase/phosphoribosyl-amp cyclohydrolase/phosphoribosyl-atp diphosphatase, ILV3 - ilv3p, TRP2 - anthranilate synthase trp2, SHM1 - glycine hydroxymethyltransferase shm1, ARO4 - 3-deoxy-7-phosphoheptulonate synthase aro4, TRP4 - anthranilate phosp…
GO:0030433	ubiquitin-dependent ERAD pathway	0.000241	0.0272	5.51	5838	53	140	7	[RPT1 - proteasome regulatory particle base subunit rpt1, RPT2 - proteasome regulatory particle base subunit rpt2, EPS1 - protein disulfide isomerase eps1, SEC13 - sec13p, CDC48 - aaa family atpase cdc48, RPT5 - proteasome regulatory particle base subunit rpt5, RPT4 - proteasome regulatory particle base subunit rpt4]
GO:0048194	Golgi vesicle budding	0.000256	0.0283	20.85	5838	6	140	3	[SEC13 - sec13p, VPS74 - vps74p, DRS2 - aminophospholipid-translocating p4-type atpase drs2]
GO:0051130	positive regulation of cellular component organization	0.000295	0.0319	3.48	5838	132	140	11	[RPT1 - proteasome regulatory particle base subunit rpt1, CLC1 - clc1p, RPT2 - proteasome regulatory particle base subunit rpt2, CDC48 - aaa family atpase cdc48, POB3 - pob3p, RPT5 - proteasome regulatory particle base subunit rpt5, GLC7 - glc7p, RPT4 - proteasome regulatory particle base subunit rpt4, AIP1 - aip1p, SPT16 - spt16p, SLG1 - slg1p]
GO:0008610	lipid biosynthetic process	0.000345	0.0366	3.01	5838	180	140	13	[LIP1 - sphingosine n-acyltransferase subunit lip1, YKR070W - hypothetical protein, SLC1 - 1-acylglycerol-3-phosphate o-acyltransferase slc1, CHO1 - cdp-diacylglycerol-serine o-phosphatidyltransferase, SUR2 - sphingosine hydroxylase, SAC1 - phosphatidylinositol-3-phosphatase sac1, ERG13 - hydroxymethylglutaryl-coa synthase, ERG20 - erg20p, TED1 - ted1p, TSC13 - trans-2-enoyl-coa reductase (nadph)…
GO:0019725	cellular homeostasis	0.000381	0.0396	2.83	5838	206	140	14	[VMA16 - vma16p, VMA13 - vma13p, SOD1 - sod1p, FTR1 - ftr1p, SPF1 - spf1p, VMA6 - vma6p, SKP1 - skp1p, VMA7 - vma7p, EPS1 - protein disulfide isomerase eps1, VMA4 - vma4p, TRX2 - trx2p, VMA3 - vma3p, GLC7 - glc7p, YCF1 - atp-binding cassette glutathione s-conjugate transporter ycf1]
GO:0044089	positive regulation of cellular component biogenesis	0.000425	0.0432	5.03	5838	58	140	7	[RPT1 - proteasome regulatory particle base subunit rpt1, RPT2 - proteasome regulatory particle base subunit rpt2, POB3 - pob3p, RPT5 - proteasome regulatory particle base subunit rpt5, GLC7 - glc7p, RPT4 - proteasome regulatory particle base subunit rpt4, SPT16 - spt16p]
GO:1903050	regulation of proteolysis involved in cellular protein catabolic process	0.000461	0.0459	10.42	5838	16	140	4	[RPT1 - proteasome regulatory particle base subunit rpt1, RPT2 - proteasome regulatory particle base subunit rpt2, RPT5 - proteasome regulatory particle base subunit rpt5, RPT4 - proteasome regulatory particle base subunit rpt4]
GO:1903362	regulation of cellular protein catabolic process	0.000461	0.045	10.42	5838	16	140	4	[RPT1 - proteasome regulatory particle base subunit rpt1, RPT2 - proteasome regulatory particle base subunit rpt2, RPT5 - proteasome regulatory particle base subunit rpt5, RPT4 - proteasome regulatory particle base subunit rpt4]
GO:0006810	transport	0.000512	0.0491	1.56	5838	1286	140	48	[ACB1 - long-chain fatty acid transporter acb1, CLC1 - clc1p, COG6 - cog6p, SEC27 - sec27p, YPT6 - ypt6p, VMA16 - vma16p, CDC48 - aaa family atpase cdc48, TPO5 - tpo5p, ZUO1 - zuo1p, TVP23 - tvp23p, RPF1 - rpf1p, DRS2 - aminophospholipid-translocating p4-type atpase drs2, NUP84 - nup84p, SEC66 - sec66p, LHS1 - hsp70 family chaperone lhs1, SOP4 - sop4p, SEE1 - see1p, VMA4 - vma4p, SEC13 - sec13p, …
GO:0043161	proteasome-mediated ubiquitin-dependent protein catabolic process	0.000521	0.0491	3.25	5838	141	140	11	[RPT1 - proteasome regulatory particle base subunit rpt1, RPT2 - proteasome regulatory particle base subunit rpt2, EPS1 - protein disulfide isomerase eps1, SEC13 - sec13p, CDC48 - aaa family atpase cdc48, RPT5 - proteasome regulatory particle base subunit rpt5, RPN1 - proteasome regulatory particle base subunit rpn1, RPT4 - proteasome regulatory particle base subunit rpt4, PRE1 - proteasome core …
GO:0031334	positive regulation of protein complex assembly	0.000569	0.0526	5.69	5838	44	140	6	[RPT1 - proteasome regulatory particle base subunit rpt1, RPT2 - proteasome regulatory particle base subunit rpt2, POB3 - pob3p, RPT5 - proteasome regulatory particle base subunit rpt5, RPT4 - proteasome regulatory particle base subunit rpt4, SPT16 - spt16p]
GO:0033577	protein glycosylation in endoplasmic reticulum	0.000571	0.0518	41.7	5838	2	140	2	[ALG2 - gdp-man:man(1)glcnac(2)-pp-dolichol alpha-1,3-mannosyltransferase, ALG11 - alpha-1,2-mannosyltransferase alg11]
GO:0036503	ERAD pathway	0.000581	0.0518	4.79	5838	61	140	7	[RPT1 - proteasome regulatory particle base subunit rpt1, RPT2 - proteasome regulatory particle base subunit rpt2, EPS1 - protein disulfide isomerase eps1, SEC13 - sec13p, CDC48 - aaa family atpase cdc48, RPT5 - proteasome regulatory particle base subunit rpt5, RPT4 - proteasome regulatory particle base subunit rpt4]
GO:0044087	regulation of cellular component biogenesis	0.000701	0.0614	3.14	5838	146	140	11	[RPT1 - proteasome regulatory particle base subunit rpt1, RPT2 - proteasome regulatory particle base subunit rpt2, LSB3 - lsb3p, POB3 - pob3p, RPT5 - proteasome regulatory particle base subunit rpt5, NET1 - net1p, GLC7 - glc7p, RPT4 - proteasome regulatory particle base subunit rpt4, AIP1 - aip1p, SPT16 - spt16p, SKP1 - skp1p]
GO:0044699	single-organism process	0.0008	0.0689	1.26	5838	2968	140	90	[SEC27 - sec27p, RTN1 - rtn1p, CWH41 - cwh41p, YKR070W - hypothetical protein, SLC1 - 1-acylglycerol-3-phosphate o-acyltransferase slc1, ILV3 - ilv3p, SOL3 - 6-phosphogluconolactonase sol3, TVP23 - tvp23p, SHM1 - glycine hydroxymethyltransferase shm1, DRS2 - aminophospholipid-translocating p4-type atpase drs2, TRP4 - anthranilate phosphoribosyltransferase, PMI40 - mannose-6-phosphate isomerase pm…
GO:0051179	localization	0.000837	0.0709	1.49	5838	1459	140	52	[SEC27 - sec27p, COG6 - cog6p, ZUO1 - zuo1p, RPF1 - rpf1p, TVP23 - tvp23p, DRS2 - aminophospholipid-translocating p4-type atpase drs2, LHS1 - hsp70 family chaperone lhs1, EPS1 - protein disulfide isomerase eps1, VMA4 - vma4p, SEC13 - sec13p, LSB3 - lsb3p, PEX14 - pex14p, YIP3 - yip3p, APL6 - apl6p, RPT2 - proteasome regulatory particle base subunit rpt2, BCH1 - bch1p, VMA13 - vma13p, SEC17 - sec1…
GO:0051234	establishment of localization	0.000851	0.0709	1.52	5838	1314	140	48	[ACB1 - long-chain fatty acid transporter acb1, CLC1 - clc1p, COG6 - cog6p, SEC27 - sec27p, YPT6 - ypt6p, VMA16 - vma16p, CDC48 - aaa family atpase cdc48, TPO5 - tpo5p, ZUO1 - zuo1p, TVP23 - tvp23p, RPF1 - rpf1p, DRS2 - aminophospholipid-translocating p4-type atpase drs2, NUP84 - nup84p, SEC66 - sec66p, LHS1 - hsp70 family chaperone lhs1, SOP4 - sop4p, SEE1 - see1p, VMA4 - vma4p, SEC13 - sec13p, …
GO:0071705	nitrogen compound transport	0.000903	0.074	1.73	5838	796	140	33	[CLC1 - clc1p, COG6 - cog6p, SEC27 - sec27p, YPT6 - ypt6p, CDC48 - aaa family atpase cdc48, TPO5 - tpo5p, ZUO1 - zuo1p, TVP23 - tvp23p, RPF1 - rpf1p, DRS2 - aminophospholipid-translocating p4-type atpase drs2, NUP84 - nup84p, SEC66 - sec66p, LHS1 - hsp70 family chaperone lhs1, SOP4 - sop4p, SEC13 - sec13p, PEX14 - pex14p, GET3 - guanine nucleotide exchange factor get3, APL6 - apl6p, BCH1 - bch1p,…
GO:0010498	proteasomal protein catabolic process	0.000928	0.0749	3.04	5838	151	140	11	[RPT1 - proteasome regulatory particle base subunit rpt1, RPT2 - proteasome regulatory particle base subunit rpt2, EPS1 - protein disulfide isomerase eps1, SEC13 - sec13p, CDC48 - aaa family atpase cdc48, RPT5 - proteasome regulatory particle base subunit rpt5, RPN1 - proteasome regulatory particle base subunit rpn1, RPT4 - proteasome regulatory particle base subunit rpt4, PRE1 - proteasome core …
GO:0006873	cellular ion homeostasis	0.000928	0.0737	3.04	5838	151	140	11	[VMA7 - vma7p, VMA4 - vma4p, VMA16 - vma16p, VMA3 - vma3p, VMA13 - vma13p, GLC7 - glc7p, SOD1 - sod1p, SPF1 - spf1p, FTR1 - ftr1p, SKP1 - skp1p, VMA6 - vma6p]

## Sheet: swd1 age 3 (Fig. 1S2A)
	Description	P-value	FDR q-value	Enrichment	N	B	n	b	Genes
GO:0015992	proton transport	6.31e-16	3.21e-12	2.73	5838	99	1253	58	[GEX1 - gex1p, QCR6 - ubiquinol--cytochrome-c reductase subunit 6, HXT4 - hxt4p, COX7 - cytochrome c oxidase subunit vii, MPH2 - mph2p, HXT5 - hxt5p, COX12 - cytochrome c oxidase subunit vib, MAL31 - mal31p, HXT14 - hxt14p, YDL183C - hypothetical protein, COX5A - cytochrome c oxidase subunit va, MPH3 - mph3p, SNF3 - snf3p, HXT16 - hxt16p, ATP19 - atp19p, HXT3 - hxt3p, ATP18 - atp18p, HXT6 - hxt6p…
GO:0006818	hydrogen transport	1.2e-15	3.04e-12	2.7	5838	100	1253	58	[GEX1 - gex1p, QCR6 - ubiquinol--cytochrome-c reductase subunit 6, COX7 - cytochrome c oxidase subunit vii, HXT4 - hxt4p, HXT5 - hxt5p, MPH2 - mph2p, COX12 - cytochrome c oxidase subunit vib, MAL31 - mal31p, HXT14 - hxt14p, YDL183C - hypothetical protein, MPH3 - mph3p, COX5A - cytochrome c oxidase subunit va, SNF3 - snf3p, HXT16 - hxt16p, HXT3 - hxt3p, ATP19 - atp19p, ATP18 - atp18p, YDL199C - hy…
GO:0015672	monovalent inorganic cation transport	6.54e-13	1.11e-09	2.41	5838	114	1253	59	[GEX1 - gex1p, QCR6 - ubiquinol--cytochrome-c reductase subunit 6, COX7 - cytochrome c oxidase subunit vii, HXT4 - hxt4p, HXT5 - hxt5p, MPH2 - mph2p, COX12 - cytochrome c oxidase subunit vib, MAL31 - mal31p, HXT14 - hxt14p, YDL183C - hypothetical protein, COX5A - cytochrome c oxidase subunit va, MPH3 - mph3p, SNF3 - snf3p, HXT16 - hxt16p, ATP19 - atp19p, HXT3 - hxt3p, ATP18 - atp18p, HXT6 - hxt6p…
GO:0071554	cell wall organization or biogenesis	1.23e-12	1.57e-09	1.92	5838	240	1253	99	[YLR194C - hypothetical protein, KRE1 - kre1p, RIM101 - rim101p, FYV5 - fyv5p, CRR1 - crr1p, SSP1 - ssp1p, SPS2 - sps2p, PAU4 - pau4p, PAU13 - pau13p, SPS22 - sps22p, UTH1 - uth1p, DAN4 - dan4p, NCA3 - nca3p, RIM21 - rim21p, ECM7 - ecm7p, YPK2 - ypk2p, EXG2 - exg2p, SKG1 - skg1p, ECM8 - ecm8p, TUS1 - tus1p, ECM4 - ecm4p, SKN1 - skn1p, ECM30 - ecm30p, HSP150 - hsp150p, YPS6 - yps6p, PAU15 - pau15p…
GO:0044710	single-organism metabolic process	2.66e-12	2.71e-09	1.32	5838	1373	1253	389	[GLG1 - glycogenin glucosyltransferase glg1, KTR2 - ktr2p, GUT1 - glycerol kinase, CCP1 - ccp1p, GPT2 - bifunctional glycerol-3-phosphate/glycerone-phosphate o-acyltransferase gpt2, MET1 - uroporphyrinogen-iii c-methyltransferase, PET10 - pet10p, AMS1 - ams1p, FMP46 - fmp46p, LYS5 - lys5p, SHH3 - protein shh3, UTH1 - uth1p, GLK1 - glucokinase, MXR2 - mxr2p, ATP16 - f1f0 atp synthase subunit delta…
GO:0071852	fungal-type cell wall organization or biogenesis	8.54e-12	7.24e-09	1.99	5838	197	1253	84	[SBE2 - sbe2p, YLR194C - hypothetical protein, KRE1 - kre1p, SED1 - sed1p, YPS7 - yps7p, RIM101 - rim101p, MID2 - mid2p, PAU23 - pau23p, BGL2 - bgl2p, PAU24 - pau24p, CRR1 - crr1p, SSP1 - ssp1p, SPS2 - sps2p, PAU4 - pau4p, UTH1 - uth1p, SPS22 - sps22p, PAU13 - pau13p, QDR1 - qdr1p, DAN4 - dan4p, NCA3 - nca3p, RIM21 - rim21p, GAS2 - gas2p, SPO77 - spo77p, PAU14 - pau14p, EXG2 - exg2p, PAU3 - pau3p…
GO:0022904	respiratory electron transport chain	3.13e-11	2.28e-08	3.46	5838	35	1253	26	[QCR6 - ubiquinol--cytochrome-c reductase subunit 6, COX7 - cytochrome c oxidase subunit vii, QCR8 - qcr8p, YJL045W - hypothetical protein, COX8 - cytochrome c oxidase subunit viii, COX5A - cytochrome c oxidase subunit va, QCR9 - ubiquinol--cytochrome-c reductase subunit 9, SHH3 - protein shh3, SDH3 - succinate dehydrogenase cytochrome b subunit sdh3, TAZ1 - taz1p, SDH1 - succinate dehydrogenase …
GO:0022900	electron transport chain	3.13e-11	1.99e-08	3.46	5838	35	1253	26	[QCR6 - ubiquinol--cytochrome-c reductase subunit 6, COX7 - cytochrome c oxidase subunit vii, QCR8 - qcr8p, YJL045W - hypothetical protein, COX8 - cytochrome c oxidase subunit viii, COX5A - cytochrome c oxidase subunit va, QCR9 - ubiquinol--cytochrome-c reductase subunit 9, SHH3 - protein shh3, SDH3 - succinate dehydrogenase cytochrome b subunit sdh3, TAZ1 - taz1p, SDH1 - succinate dehydrogenase …
GO:0071555	cell wall organization	3.52e-11	1.99e-08	1.88	5838	228	1253	92	[SBE2 - sbe2p, YLR194C - hypothetical protein, KRE1 - kre1p, SED1 - sed1p, YPS7 - yps7p, MID2 - mid2p, PAU23 - pau23p, FYV5 - fyv5p, BGL2 - bgl2p, PAU24 - pau24p, SSP1 - ssp1p, CRR1 - crr1p, SPS2 - sps2p, PAU4 - pau4p, YGP1 - ygp1p, UTH1 - uth1p, PAU13 - pau13p, SPS22 - sps22p, QDR1 - qdr1p, DAN4 - dan4p, NCA3 - nca3p, GAS2 - gas2p, SPO77 - spo77p, PAU14 - pau14p, ECM7 - ecm7p, YPK2 - ypk2p, EXG2…
GO:0045229	external encapsulating structure organization	3.52e-11	1.79e-08	1.88	5838	228	1253	92	[SBE2 - sbe2p, YLR194C - hypothetical protein, KRE1 - kre1p, SED1 - sed1p, YPS7 - yps7p, MID2 - mid2p, PAU23 - pau23p, FYV5 - fyv5p, BGL2 - bgl2p, PAU24 - pau24p, SSP1 - ssp1p, CRR1 - crr1p, SPS2 - sps2p, PAU4 - pau4p, YGP1 - ygp1p, SPS22 - sps22p, PAU13 - pau13p, UTH1 - uth1p, QDR1 - qdr1p, DAN4 - dan4p, NCA3 - nca3p, GAS2 - gas2p, SPO77 - spo77p, PAU14 - pau14p, ECM7 - ecm7p, YPK2 - ypk2p, EXG2…
GO:0044723	single-organism carbohydrate metabolic process	5.67e-11	2.62e-08	1.93	5838	203	1253	84	[GLC3 - 1,4-alpha-glucan branching enzyme, PYK2 - pyruvate kinase pyk2, GLG1 - glycogenin glucosyltransferase glg1, CHS6 - chs6p, ATG26 - atg26p, TSL1 - tsl1p, GUT1 - glycerol kinase, GAL4 - gal4p, MPH2 - mph2p, SOR2 - l-iditol 2-dehydrogenase sor2, MAL31 - mal31p, MAL33 - mal33p, MAL32 - mal32p, MPH3 - mph3p, AMS1 - ams1p, GND2 - phosphogluconate dehydrogenase (decarboxylating) gnd2, SOR1 - sor1…
GO:0031505	fungal-type cell wall organization	1.04e-10	4.39e-08	1.97	5838	182	1253	77	[YLR194C - hypothetical protein, SBE2 - sbe2p, KRE1 - kre1p, SED1 - sed1p, YPS7 - yps7p, MID2 - mid2p, PAU23 - pau23p, BGL2 - bgl2p, PAU24 - pau24p, SSP1 - ssp1p, CRR1 - crr1p, SPS2 - sps2p, PAU4 - pau4p, SPS22 - sps22p, PAU13 - pau13p, UTH1 - uth1p, QDR1 - qdr1p, DAN4 - dan4p, NCA3 - nca3p, GAS2 - gas2p, SPO77 - spo77p, PAU14 - pau14p, EXG2 - exg2p, PAU3 - pau3p, SKG1 - skg1p, ZRG8 - zrg8p, FMP4…
GO:0044262	cellular carbohydrate metabolic process	2.97e-10	1.16e-07	2.04	5838	153	1253	67	[GLC3 - 1,4-alpha-glucan branching enzyme, CHS6 - chs6p, GLG1 - glycogenin glucosyltransferase glg1, GUT1 - glycerol kinase, TSL1 - tsl1p, MPH2 - mph2p, MAL31 - mal31p, MAL33 - mal33p, MAL32 - mal32p, MPH3 - mph3p, AMS1 - ams1p, GND2 - phosphogluconate dehydrogenase (decarboxylating) gnd2, YNR073C - putative mannitol dehydrogenase, YLR345W - bifunctional fructose-2,6-bisphosphate 2-phosphatase/6-…
GO:0015985	energy coupled proton transport, down electrochemical gradient	4.37e-10	1.59e-07	4.17	5838	19	1253	17	[YOR020W-A - hypothetical protein, ATP16 - f1f0 atp synthase subunit delta, CYT1 - ubiquinol--cytochrome-c reductase catalytic subunit cyt1, ATP17 - f1f0 atp synthase subunit f, TIM11 - tim11p, ATP14 - f1f0 atp synthase subunit h, ATP15 - f1f0 atp synthase subunit epsilon, ATP5 - atp5p, ATP20 - atp20p, ATP7 - f1f0 atp synthase subunit d, ATP1 - f1f0 atp synthase subunit alpha, ATP2 - atp2p, ATP19…
GO:0015986	ATP synthesis coupled proton transport	4.37e-10	1.48e-07	4.17	5838	19	1253	17	[YOR020W-A - hypothetical protein, ATP16 - f1f0 atp synthase subunit delta, CYT1 - ubiquinol--cytochrome-c reductase catalytic subunit cyt1, ATP17 - f1f0 atp synthase subunit f, TIM11 - tim11p, ATP14 - f1f0 atp synthase subunit h, ATP15 - f1f0 atp synthase subunit epsilon, ATP5 - atp5p, ATP20 - atp20p, ATP7 - f1f0 atp synthase subunit d, ATP19 - atp19p, ATP2 - atp2p, ATP1 - f1f0 atp synthase subu…
GO:1902600	hydrogen ion transmembrane transport	4.83e-10	1.54e-07	2.72	5838	60	1253	35	[GEX1 - gex1p, QCR6 - ubiquinol--cytochrome-c reductase subunit 6, COX7 - cytochrome c oxidase subunit vii, QCR8 - qcr8p, GEX2 - gex2p, COX12 - cytochrome c oxidase subunit vib, ATP5 - atp5p, COX8 - cytochrome c oxidase subunit viii, COX5A - cytochrome c oxidase subunit va, ATP20 - atp20p, QCR9 - ubiquinol--cytochrome-c reductase subunit 9, ATP7 - f1f0 atp synthase subunit d, ATP19 - atp19p, ATP1…
GO:0006812	cation transport	2.4e-09	7.17e-07	1.78	5838	230	1253	88	[GEX1 - gex1p, PUT4 - put4p, QCR6 - ubiquinol--cytochrome-c reductase subunit 6, HXT4 - hxt4p, COX7 - cytochrome c oxidase subunit vii, MPH2 - mph2p, HXT5 - hxt5p, COX12 - cytochrome c oxidase subunit vib, PCA1 - cation-transporting p-type atpase pca1, MAL31 - mal31p, MUP3 - mup3p, MFM1 - mfm1p, HXT14 - hxt14p, YDL183C - hypothetical protein, COX5A - cytochrome c oxidase subunit va, MPH3 - mph3p,…
GO:0008645	hexose transport	2.65e-09	7.48e-07	3.19	5838	35	1253	24	[GAL2 - gal2p, HXT13 - hxt13p, STL1 - stl1p, SKS1 - sks1p, RGT2 - rgt2p, HXT4 - hxt4p, HXT5 - hxt5p, MPH2 - mph2p, HXT9 - hxt9p, MAL31 - mal31p, HXT14 - hxt14p, MPH3 - mph3p, HXT11 - hxt11p, MAL11 - mal11p, SNF3 - snf3p, HXT16 - hxt16p, HXT3 - hxt3p, HXT8 - hxt8p, YDL199C - hypothetical protein, HXT6 - hxt6p, HXT7 - hxt7p, GLK1 - glucokinase, HXT17 - hxt17p, MTH1 - mth1p]
GO:0015758	glucose transport	2.65e-09	7.09e-07	3.19	5838	35	1253	24	[GAL2 - gal2p, HXT13 - hxt13p, STL1 - stl1p, SKS1 - sks1p, HXT4 - hxt4p, RGT2 - rgt2p, MPH2 - mph2p, HXT5 - hxt5p, HXT9 - hxt9p, HXT14 - hxt14p, MAL31 - mal31p, MPH3 - mph3p, HXT11 - hxt11p, MAL11 - mal11p, SNF3 - snf3p, HXT16 - hxt16p, HXT3 - hxt3p, HXT8 - hxt8p, YDL199C - hypothetical protein, HXT6 - hxt6p, HXT7 - hxt7p, GLK1 - glucokinase, HXT17 - hxt17p, MTH1 - mth1p]
GO:0015749	monosaccharide transport	2.65e-09	6.73e-07	3.19	5838	35	1253	24	[GAL2 - gal2p, HXT13 - hxt13p, STL1 - stl1p, SKS1 - sks1p, RGT2 - rgt2p, HXT4 - hxt4p, MPH2 - mph2p, HXT5 - hxt5p, HXT9 - hxt9p, HXT14 - hxt14p, MAL31 - mal31p, MPH3 - mph3p, HXT11 - hxt11p, MAL11 - mal11p, SNF3 - snf3p, HXT16 - hxt16p, HXT3 - hxt3p, HXT8 - hxt8p, YDL199C - hypothetical protein, HXT6 - hxt6p, GLK1 - glucokinase, HXT7 - hxt7p, HXT17 - hxt17p, MTH1 - mth1p]
GO:0005975	carbohydrate metabolic process	3.13e-09	7.57e-07	1.74	5838	252	1253	94	[GLC3 - 1,4-alpha-glucan branching enzyme, PYK2 - pyruvate kinase pyk2, GLG1 - glycogenin glucosyltransferase glg1, CHS6 - chs6p, ATG26 - atg26p, TSL1 - tsl1p, GUT1 - glycerol kinase, GAL4 - gal4p, MPH2 - mph2p, SOR2 - l-iditol 2-dehydrogenase sor2, BGL2 - bgl2p, MAL31 - mal31p, MAL33 - mal33p, MAL32 - mal32p, MPH3 - mph3p, CRR1 - crr1p, AMS1 - ams1p, GND2 - phosphogluconate dehydrogenase (decarb…
GO:0044702	single organism reproductive process	3.51e-09	8.1e-07	1.73	5838	256	1253	95	[RIM4 - rim4p, SPO11 - spo11p, VID28 - glucose-induced degradation complex subunit vid28, RIM101 - rim101p, SAE3 - sae3p, ATG26 - atg26p, REC102 - rec102p, IME2 - ime2p, SHE4 - she4p, YMR144W - hypothetical protein, AFR1 - afr1p, SPO20 - spo20p, SSP1 - ssp1p, CRR1 - crr1p, SPS2 - sps2p, HMRA1 - hmra1p, SPR28 - septin spr28, SPS22 - sps22p, YOR338W - hypothetical protein, QDR1 - qdr1p, RIM21 - rim…
GO:0030435	sporulation resulting in formation of a cellular spore	4.39e-09	9.71e-07	1.99	5838	145	1253	62	[RIM4 - rim4p, VID28 - glucose-induced degradation complex subunit vid28, SPO11 - spo11p, RIM101 - rim101p, GSM1 - gsm1p, IME2 - ime2p, SSP1 - ssp1p, CRR1 - crr1p, SPO20 - spo20p, SPS2 - sps2p, SPR28 - septin spr28, SPS22 - sps22p, YOR338W - hypothetical protein, RIM21 - rim21p, SPO23 - spo23p, SPO77 - spo77p, SPO1 - spo1p, GPA2 - gpa2p, MPC54 - mpc54p, FMP45 - fmp45p, RMD5 - ubiquitin-protein li…
GO:0034219	carbohydrate transmembrane transport	4.52e-09	9.58e-07	3.31	5838	31	1253	22	[GAL2 - gal2p, HXT13 - hxt13p, STL1 - stl1p, HXT4 - hxt4p, RGT2 - rgt2p, MPH2 - mph2p, HXT5 - hxt5p, HXT9 - hxt9p, HXT14 - hxt14p, MAL31 - mal31p, MPH3 - mph3p, HXT11 - hxt11p, MAL11 - mal11p, JEN1 - jen1p, SNF3 - snf3p, HXT16 - hxt16p, HXT3 - hxt3p, HXT8 - hxt8p, YDL199C - hypothetical protein, HXT6 - hxt6p, HXT7 - hxt7p, HXT17 - hxt17p]
GO:0006091	generation of precursor metabolites and energy	5.07e-09	1.03e-06	2.01	5838	139	1253	60	[PYK2 - pyruvate kinase pyk2, GLC3 - 1,4-alpha-glucan branching enzyme, GLG1 - glycogenin glucosyltransferase glg1, COX20 - cox20p, QCR6 - ubiquinol--cytochrome-c reductase subunit 6, COX7 - cytochrome c oxidase subunit vii, GSM1 - gsm1p, JAC1 - jac1p, COX5A - cytochrome c oxidase subunit va, PET10 - pet10p, SHH3 - protein shh3, GLK1 - glucokinase, MDH1 - malate dehydrogenase mdh1, YLR446W - hexo…
GO:0055114	oxidation-reduction process	5.27e-09	1.03e-06	1.55	5838	419	1253	139	[GLG1 - glycogenin glucosyltransferase glg1, QCR6 - ubiquinol--cytochrome-c reductase subunit 6, COX20 - cox20p, HMX1 - hmx1p, CCP1 - ccp1p, MET1 - uroporphyrinogen-iii c-methyltransferase, PET10 - pet10p, COX5A - cytochrome c oxidase subunit va, YLR460C - hypothetical protein, FMP46 - fmp46p, AAD10 - aad10p, SHH3 - protein shh3, YLR456W - pyridoxal 5'-phosphate synthase, SOR1 - sor1p, FMO1 - fmo…
GO:0035428	hexose transmembrane transport	5.72e-09	1.08e-06	3.37	5838	29	1253	21	[GAL2 - gal2p, HXT13 - hxt13p, STL1 - stl1p, HXT4 - hxt4p, RGT2 - rgt2p, MPH2 - mph2p, HXT5 - hxt5p, HXT9 - hxt9p, HXT14 - hxt14p, MAL31 - mal31p, MPH3 - mph3p, HXT11 - hxt11p, MAL11 - mal11p, SNF3 - snf3p, HXT16 - hxt16p, HXT3 - hxt3p, HXT8 - hxt8p, YDL199C - hypothetical protein, HXT6 - hxt6p, HXT7 - hxt7p, HXT17 - hxt17p]
GO:1905950	monosaccharide transmembrane transport	5.72e-09	1.04e-06	3.37	5838	29	1253	21	[GAL2 - gal2p, HXT13 - hxt13p, STL1 - stl1p, RGT2 - rgt2p, HXT4 - hxt4p, HXT5 - hxt5p, MPH2 - mph2p, HXT9 - hxt9p, MAL31 - mal31p, HXT14 - hxt14p, MPH3 - mph3p, HXT11 - hxt11p, MAL11 - mal11p, SNF3 - snf3p, HXT16 - hxt16p, HXT3 - hxt3p, HXT8 - hxt8p, YDL199C - hypothetical protein, HXT6 - hxt6p, HXT7 - hxt7p, HXT17 - hxt17p]
GO:0043934	sporulation	6.08e-09	1.06e-06	1.98	5838	146	1253	62	[RIM4 - rim4p, VID28 - glucose-induced degradation complex subunit vid28, SPO11 - spo11p, RIM101 - rim101p, GSM1 - gsm1p, IME2 - ime2p, SSP1 - ssp1p, CRR1 - crr1p, SPO20 - spo20p, SPS2 - sps2p, SPR28 - septin spr28, SPS22 - sps22p, YOR338W - hypothetical protein, RIM21 - rim21p, SPO23 - spo23p, SPO77 - spo77p, SPO1 - spo1p, GPA2 - gpa2p, MPC54 - mpc54p, FMP45 - fmp45p, RMD5 - ubiquitin-protein li…
GO:0048646	anatomical structure formation involved in morphogenesis	8.23e-09	1.39e-06	1.89	5838	170	1253	69	[RIM4 - rim4p, VID28 - glucose-induced degradation complex subunit vid28, SPO11 - spo11p, RIM101 - rim101p, ATG26 - atg26p, GSM1 - gsm1p, IME2 - ime2p, SSP1 - ssp1p, CRR1 - crr1p, SPO20 - spo20p, SPS2 - sps2p, SPR28 - septin spr28, SPS22 - sps22p, YOR338W - hypothetical protein, QDR1 - qdr1p, RIM21 - rim21p, GAS2 - gas2p, SPO23 - spo23p, SPO77 - spo77p, SPO1 - spo1p, GPA2 - gpa2p, MPC54 - mpc54p,…
GO:0006754	ATP biosynthetic process	9.78e-09	1.6e-06	3.77	5838	21	1253	17	[YOR020W-A - hypothetical protein, ATP16 - f1f0 atp synthase subunit delta, CYT1 - ubiquinol--cytochrome-c reductase catalytic subunit cyt1, ATP17 - f1f0 atp synthase subunit f, TIM11 - tim11p, ATP14 - f1f0 atp synthase subunit h, ATP15 - f1f0 atp synthase subunit epsilon, ATP5 - atp5p, ATP20 - atp20p, ATP7 - f1f0 atp synthase subunit d, ATP1 - f1f0 atp synthase subunit alpha, ATP2 - atp2p, ATP19…
GO:0070726	cell wall assembly	1.23e-08	1.95e-06	2.69	5838	52	1253	30	[IRC18 - irc18p, LOH1 - loh1p, GAS4 - gas4p, SSP1 - ssp1p, CRR1 - crr1p, SPS2 - sps2p, YGP1 - ygp1p, SPS22 - sps22p, DON1 - don1p, QDR1 - qdr1p, DTR1 - dtr1p, FKS3 - fks3p, QDR3 - qdr3p, SPO75 - spo75p, GAS2 - gas2p, SPO73 - spo73p, SPO77 - spo77p, DIT2 - dit2p, DIT1 - dit1p, SPS100 - sps100p, CHS3 - chitin synthase chs3, OSW1 - osw1p, SSP2 - ssp2p, OSW2 - osw2p, YOL047C - hypothetical protein, R…
GO:0006099	tricarboxylic acid cycle	1.52e-08	2.34e-06	3.26	5838	30	1253	21	[MLS1 - malate synthase mls1, FUM1 - fumarase fum1, MDH2 - malate dehydrogenase mdh2, ICL1 - isocitrate lyase 1, CIT2 - citrate (si)-synthase cit2, IDP3 - isocitrate dehydrogenase (nadp(+)) idp3, CIT1 - citrate (si)-synthase cit1, YJL045W - hypothetical protein, LSC2 - succinate--coa ligase (gdp-forming) subunit beta, SHH4 - protein shh4, KGD1 - alpha-ketoglutarate dehydrogenase kgd1, KGD2 - alph…
GO:0006101	citrate metabolic process	1.52e-08	2.27e-06	3.26	5838	30	1253	21	[MLS1 - malate synthase mls1, FUM1 - fumarase fum1, MDH2 - malate dehydrogenase mdh2, CIT2 - citrate (si)-synthase cit2, ICL1 - isocitrate lyase 1, IDP3 - isocitrate dehydrogenase (nadp(+)) idp3, CIT1 - citrate (si)-synthase cit1, YJL045W - hypothetical protein, LSC2 - succinate--coa ligase (gdp-forming) subunit beta, SHH4 - protein shh4, KGD1 - alpha-ketoglutarate dehydrogenase kgd1, KGD2 - alph…
GO:0030476	ascospore wall assembly	1.83e-08	2.65e-06	2.7	5838	50	1253	29	[IRC18 - irc18p, LOH1 - loh1p, GAS4 - gas4p, SSP1 - ssp1p, CRR1 - crr1p, SPS2 - sps2p, SPS22 - sps22p, DON1 - don1p, QDR1 - qdr1p, DTR1 - dtr1p, FKS3 - fks3p, QDR3 - qdr3p, SPO75 - spo75p, GAS2 - gas2p, SPO73 - spo73p, SPO77 - spo77p, DIT2 - dit2p, DIT1 - dit1p, SPS100 - sps100p, CHS3 - chitin synthase chs3, OSW1 - osw1p, SSP2 - ssp2p, OSW2 - osw2p, YOL047C - hypothetical protein, RRT8 - rrt8p, A…
GO:0042244	spore wall assembly	1.83e-08	2.58e-06	2.7	5838	50	1253	29	[IRC18 - irc18p, LOH1 - loh1p, GAS4 - gas4p, SSP1 - ssp1p, CRR1 - crr1p, SPS2 - sps2p, SPS22 - sps22p, DON1 - don1p, QDR1 - qdr1p, DTR1 - dtr1p, FKS3 - fks3p, QDR3 - qdr3p, SPO75 - spo75p, GAS2 - gas2p, SPO73 - spo73p, SPO77 - spo77p, DIT2 - dit2p, DIT1 - dit1p, SPS100 - sps100p, CHS3 - chitin synthase chs3, OSW1 - osw1p, SSP2 - ssp2p, OSW2 - osw2p, YOL047C - hypothetical protein, RRT8 - rrt8p, A…
GO:1904659	glucose transmembrane transport	1.96e-08	2.69e-06	3.33	5838	28	1253	20	[GAL2 - gal2p, HXT13 - hxt13p, STL1 - stl1p, RGT2 - rgt2p, HXT4 - hxt4p, HXT5 - hxt5p, MPH2 - mph2p, HXT9 - hxt9p, MAL31 - mal31p, HXT14 - hxt14p, MPH3 - mph3p, HXT11 - hxt11p, MAL11 - mal11p, HXT16 - hxt16p, HXT3 - hxt3p, HXT8 - hxt8p, HXT6 - hxt6p, YDL199C - hypothetical protein, HXT7 - hxt7p, HXT17 - hxt17p]
GO:0044767	single-organism developmental process	2.76e-08	3.69e-06	1.65	5838	276	1253	98	[RIM4 - rim4p, SPO11 - spo11p, VID28 - glucose-induced degradation complex subunit vid28, RIM101 - rim101p, ATG26 - atg26p, GSM1 - gsm1p, IME2 - ime2p, DNA2 - dna2p, YMR144W - hypothetical protein, SHE4 - she4p, CRR1 - crr1p, SSP1 - ssp1p, SPS2 - sps2p, SPR28 - septin spr28, SPS22 - sps22p, YOR338W - hypothetical protein, RIM21 - rim21p, GPR1 - gpr1p, SPO1 - spo1p, TEC1 - tec1p, RMD5 - ubiquitin-…
GO:0048869	cellular developmental process	2.85e-08	3.71e-06	1.69	5838	251	1253	91	[RIM4 - rim4p, VID28 - glucose-induced degradation complex subunit vid28, SPO11 - spo11p, MSN4 - msn4p, RIM101 - rim101p, MID2 - mid2p, GSM1 - gsm1p, IME2 - ime2p, DNA2 - dna2p, SHE4 - she4p, YMR144W - hypothetical protein, AFR1 - afr1p, SPO20 - spo20p, SSP1 - ssp1p, CRR1 - crr1p, GIS1 - gis1p, SPS2 - sps2p, HMRA1 - hmra1p, SPR28 - septin spr28, SPS22 - sps22p, YOR338W - hypothetical protein, RIM…
GO:0006811	ion transport	3.31e-08	4.21e-06	1.54	5838	388	1253	128	[GEX1 - gex1p, PUT4 - put4p, UPS1 - ups1p, AGP2 - agp2p, QCR6 - ubiquinol--cytochrome-c reductase subunit 6, MFM1 - mfm1p, MUP3 - mup3p, HXT14 - hxt14p, COX5A - cytochrome c oxidase subunit va, MPH3 - mph3p, RSB1 - phospholipid-translocating atpase rsb1, MEP1 - mep1p, HXT16 - hxt16p, POR1 - por1p, DAL5 - dal5p, ATP18 - atp18p, ATG22 - atg22p, ATP16 - f1f0 atp synthase subunit delta, ECM7 - ecm7p,…
GO:0071940	fungal-type cell wall assembly	3.38e-08	4.19e-06	2.65	5838	51	1253	29	[IRC18 - irc18p, LOH1 - loh1p, GAS4 - gas4p, SSP1 - ssp1p, CRR1 - crr1p, SPS2 - sps2p, SPS22 - sps22p, DON1 - don1p, QDR1 - qdr1p, DTR1 - dtr1p, FKS3 - fks3p, QDR3 - qdr3p, SPO75 - spo75p, GAS2 - gas2p, SPO73 - spo73p, SPO77 - spo77p, DIT2 - dit2p, DIT1 - dit1p, SPS100 - sps100p, CHS3 - chitin synthase chs3, OSW1 - osw1p, SSP2 - ssp2p, OSW2 - osw2p, YOL047C - hypothetical protein, RRT8 - rrt8p, A…
GO:0030154	cell differentiation	3.5e-08	4.23e-06	1.89	5838	155	1253	63	[RIM4 - rim4p, SPO11 - spo11p, VID28 - glucose-induced degradation complex subunit vid28, RIM101 - rim101p, GSM1 - gsm1p, IME2 - ime2p, CRR1 - crr1p, SSP1 - ssp1p, SPO20 - spo20p, SPS2 - sps2p, SPR28 - septin spr28, SPS22 - sps22p, YOR338W - hypothetical protein, RIM21 - rim21p, SPO23 - spo23p, SPO77 - spo77p, SPO1 - spo1p, GPA2 - gpa2p, MPC54 - mpc54p, FMP45 - fmp45p, RMD5 - ubiquitin-protein li…
GO:0072350	tricarboxylic acid metabolic process	3.77e-08	4.45e-06	3.16	5838	31	1253	21	[MLS1 - malate synthase mls1, FUM1 - fumarase fum1, MDH2 - malate dehydrogenase mdh2, ICL1 - isocitrate lyase 1, CIT2 - citrate (si)-synthase cit2, IDP3 - isocitrate dehydrogenase (nadp(+)) idp3, CIT1 - citrate (si)-synthase cit1, YJL045W - hypothetical protein, LSC2 - succinate--coa ligase (gdp-forming) subunit beta, SHH4 - protein shh4, KGD1 - alpha-ketoglutarate dehydrogenase kgd1, KGD2 - alph…
GO:0032502	developmental process	4.51e-08	5.21e-06	1.64	5838	282	1253	99	[RIM4 - rim4p, SPO11 - spo11p, VID28 - glucose-induced degradation complex subunit vid28, RIM101 - rim101p, ATG26 - atg26p, GSM1 - gsm1p, IME2 - ime2p, DNA2 - dna2p, YMR144W - hypothetical protein, SHE4 - she4p, CRR1 - crr1p, SSP1 - ssp1p, SPS2 - sps2p, SPR28 - septin spr28, SPS22 - sps22p, YOR338W - hypothetical protein, RIM21 - rim21p, GPR1 - gpr1p, SPO1 - spo1p, TEC1 - tec1p, RMD5 - ubiquitin-…
GO:0015980	energy derivation by oxidation of organic compounds	4.74e-08	5.36e-06	2.16	5838	95	1253	44	[GLC3 - 1,4-alpha-glucan branching enzyme, GPH1 - gph1p, GLG1 - glycogenin glucosyltransferase glg1, COX20 - cox20p, QCR6 - ubiquinol--cytochrome-c reductase subunit 6, NCA2 - nca2p, AAC1 - aac1p, QCR8 - qcr8p, YJL045W - hypothetical protein, JAC1 - jac1p, PET10 - pet10p, PIG1 - pig1p, QCR9 - ubiquinol--cytochrome-c reductase subunit 9, GIP2 - gip2p, SDH3 - succinate dehydrogenase cytochrome b su…
GO:0008643	carbohydrate transport	5.05e-08	5.58e-06	2.66	5838	49	1253	28	[HXT13 - hxt13p, HXT4 - hxt4p, RGT2 - rgt2p, HXT5 - hxt5p, MPH2 - mph2p, YLL053C - hypothetical protein, HXT14 - hxt14p, MAL31 - mal31p, MPH3 - mph3p, HXT11 - hxt11p, SNF3 - snf3p, HXT16 - hxt16p, HXT3 - hxt3p, HXT6 - hxt6p, YDL199C - hypothetical protein, GLK1 - glucokinase, HXT7 - hxt7p, HXT17 - hxt17p, MTH1 - mth1p, GAL2 - gal2p, STL1 - stl1p, SKS1 - sks1p, HXT9 - hxt9p, MAL11 - mal11p, JEN1 -…
GO:0010927	cellular component assembly involved in morphogenesis	1.02e-07	1.11e-05	2.36	5838	67	1253	34	[IRC18 - irc18p, LOH1 - loh1p, ATG26 - atg26p, GAS4 - gas4p, SSP1 - ssp1p, CRR1 - crr1p, SPO20 - spo20p, SPS2 - sps2p, SPS22 - sps22p, DON1 - don1p, QDR1 - qdr1p, DTR1 - dtr1p, FKS3 - fks3p, QDR3 - qdr3p, SPO75 - spo75p, GAS2 - gas2p, SPO73 - spo73p, SPO77 - spo77p, DIT2 - dit2p, DIT1 - dit1p, SPO1 - spo1p, SPS100 - sps100p, MPC54 - mpc54p, CHS3 - chitin synthase chs3, OSW1 - osw1p, SPH1 - sph1p,…
GO:0046323	glucose import	1.21e-07	1.28e-05	3.11	5838	30	1253	20	[GAL2 - gal2p, HXT13 - hxt13p, STL1 - stl1p, HXT4 - hxt4p, HXT5 - hxt5p, MPH2 - mph2p, HXT9 - hxt9p, MAL31 - mal31p, HXT14 - hxt14p, MPH3 - mph3p, HXT11 - hxt11p, MAL11 - mal11p, HXT16 - hxt16p, HXT3 - hxt3p, HXT8 - hxt8p, HXT6 - hxt6p, YDL199C - hypothetical protein, GLK1 - glucokinase, HXT7 - hxt7p, HXT17 - hxt17p]
GO:0055085	transmembrane transport	5.26e-07	5.45e-05	1.45	5838	440	1253	137	[GEX1 - gex1p, PUT4 - put4p, AGP2 - agp2p, QCR6 - ubiquinol--cytochrome-c reductase subunit 6, PEX18 - pex18p, HXT14 - hxt14p, MFM1 - mfm1p, MUP3 - mup3p, MPH3 - mph3p, COX5A - cytochrome c oxidase subunit va, MEP1 - mep1p, HXT16 - hxt16p, POR1 - por1p, DAL5 - dal5p, ATP18 - atp18p, ATG22 - atg22p, SSA4 - hsp70 family chaperone ssa4, SGE1 - sge1p, VPS73 - vps73p, ATP16 - f1f0 atp synthase subunit…
GO:0044281	small molecule metabolic process	6.41e-07	6.52e-05	1.34	5838	710	1253	204	[PYK2 - pyruvate kinase pyk2, ATG26 - atg26p, GUT1 - glycerol kinase, COQ9 - coq9p, GSM1 - gsm1p, MET1 - uroporphyrinogen-iii c-methyltransferase, AMS1 - ams1p, LYS5 - lys5p, SHH3 - protein shh3, GLK1 - glucokinase, ATP16 - f1f0 atp synthase subunit delta, PCK1 - phosphoenolpyruvate carboxykinase pck1, ASP3-4 - asparaginase asp3-4, PGM2 - phosphoglucomutase pgm2, HPA2 - hpa2p, SRT1 - srt1p, IDP3 …
GO:0009206	purine ribonucleoside triphosphate biosynthetic process	7.24e-07	7.22e-05	3.17	5838	25	1253	17	[ATP16 - f1f0 atp synthase subunit delta, YOR020W-A - hypothetical protein, ATP17 - f1f0 atp synthase subunit f, CYT1 - ubiquinol--cytochrome-c reductase catalytic subunit cyt1, TIM11 - tim11p, ATP14 - f1f0 atp synthase subunit h, ATP5 - atp5p, ATP15 - f1f0 atp synthase subunit epsilon, ATP20 - atp20p, ATP7 - f1f0 atp synthase subunit d, ATP2 - atp2p, ATP1 - f1f0 atp synthase subunit alpha, ATP19…
GO:0009145	purine nucleoside triphosphate biosynthetic process	7.24e-07	7.08e-05	3.17	5838	25	1253	17	[ATP16 - f1f0 atp synthase subunit delta, YOR020W-A - hypothetical protein, ATP17 - f1f0 atp synthase subunit f, CYT1 - ubiquinol--cytochrome-c reductase catalytic subunit cyt1, TIM11 - tim11p, ATP14 - f1f0 atp synthase subunit h, ATP5 - atp5p, ATP15 - f1f0 atp synthase subunit epsilon, ATP20 - atp20p, ATP7 - f1f0 atp synthase subunit d, ATP2 - atp2p, ATP1 - f1f0 atp synthase subunit alpha, ATP19…
GO:1903046	meiotic cell cycle process	1.44e-06	0.000138	1.6	5838	241	1253	83	[RIM4 - rim4p, MHF1 - mhf1p, SPO11 - spo11p, VID28 - glucose-induced degradation complex subunit vid28, SAE3 - sae3p, RIM101 - rim101p, ATG26 - atg26p, REC102 - rec102p, DNA2 - dna2p, SPO20 - spo20p, CRR1 - crr1p, SSP1 - ssp1p, SPS2 - sps2p, SPR28 - septin spr28, SPS22 - sps22p, YOR338W - hypothetical protein, QDR1 - qdr1p, MLH2 - mismatch repair protein mlh2, MSC3 - msc3p, RIM21 - rim21p, MAM1 -…
GO:0003006	developmental process involved in reproduction	2.37e-06	0.000223	1.8	5838	140	1253	54	[VID28 - glucose-induced degradation complex subunit vid28, RIM101 - rim101p, ATG26 - atg26p, YMR144W - hypothetical protein, SHE4 - she4p, AFR1 - afr1p, CRR1 - crr1p, SSP1 - ssp1p, SPO20 - spo20p, SPS2 - sps2p, HMRA1 - hmra1p, SPR28 - septin spr28, SPS22 - sps22p, YOR338W - hypothetical protein, QDR1 - qdr1p, RIM21 - rim21p, GAS2 - gas2p, SPO77 - spo77p, SPO1 - spo1p, GPA2 - gpa2p, MPC54 - mpc54…
GO:0034220	ion transmembrane transport	2.73e-06	0.000253	1.61	5838	226	1253	78	[GEX1 - gex1p, PUT4 - put4p, AGP2 - agp2p, QCR6 - ubiquinol--cytochrome-c reductase subunit 6, COX7 - cytochrome c oxidase subunit vii, SUL1 - sul1p, COX12 - cytochrome c oxidase subunit vib, PCA1 - cation-transporting p-type atpase pca1, MUP3 - mup3p, MFM1 - mfm1p, COX5A - cytochrome c oxidase subunit va, MEP1 - mep1p, ATP19 - atp19p, ATP18 - atp18p, PMC1 - calcium-transporting atpase pmc1, ATG2…
GO:0006081	cellular aldehyde metabolic process	2.95e-06	0.000268	2.38	5838	51	1253	26	[MLS1 - malate synthase mls1, SNZ2 - snz2p, AAD4 - aad4p, SNO2 - sno2p, ICL1 - isocitrate lyase 1, CIT2 - citrate (si)-synthase cit2, TKL2 - transketolase tkl2, SNO4 - sno4p, GLO4 - hydroxyacylglutathione hydrolase glo4, NQM1 - sedoheptulose-7-phosphate:d-glyceraldehyde-3-phosphate transaldolase nqm1, GND2 - phosphogluconate dehydrogenase (decarboxylating) gnd2, AAD10 - aad10p, GLO2 - hydroxyacyl…
GO:0009201	ribonucleoside triphosphate biosynthetic process	3.62e-06	0.000323	2.93	5838	27	1253	17	[ATP16 - f1f0 atp synthase subunit delta, YOR020W-A - hypothetical protein, ATP17 - f1f0 atp synthase subunit f, CYT1 - ubiquinol--cytochrome-c reductase catalytic subunit cyt1, TIM11 - tim11p, ATP14 - f1f0 atp synthase subunit h, ATP5 - atp5p, ATP15 - f1f0 atp synthase subunit epsilon, ATP20 - atp20p, ATP7 - f1f0 atp synthase subunit d, ATP2 - atp2p, ATP1 - f1f0 atp synthase subunit alpha, ATP19…
GO:0098655	cation transmembrane transport	4.5e-06	0.000394	1.74	5838	153	1253	57	[GEX1 - gex1p, PUT4 - put4p, QCR6 - ubiquinol--cytochrome-c reductase subunit 6, COX7 - cytochrome c oxidase subunit vii, COX12 - cytochrome c oxidase subunit vib, PCA1 - cation-transporting p-type atpase pca1, MFM1 - mfm1p, COX5A - cytochrome c oxidase subunit va, MEP1 - mep1p, ATP19 - atp19p, ATP18 - atp18p, PMC1 - calcium-transporting atpase pmc1, COA6 - coa6p, ATP16 - f1f0 atp synthase subuni…
GO:0051321	meiotic cell cycle	5.56e-06	0.000479	1.85	5838	116	1253	46	[RIM4 - rim4p, ZIP1 - zip1p, SPO11 - spo11p, RIM101 - rim101p, SAE3 - sae3p, CSM4 - csm4p, PCH2 - pch2p, REC8 - rec8p, REC102 - rec102p, SPO22 - spo22p, RIM15 - rim15p, RED1 - red1p, HOP1 - hop1p, SPO19 - spo19p, IME2 - ime2p, ADY2 - ady2p, CST9 - sumo ligase cst9, DMC1 - dmc1p, RMR1 - rmr1p, SSP1 - ssp1p, SPS2 - sps2p, DON1 - don1p, NDT80 - ndt80p, MSC3 - msc3p, MAM1 - mam1p, SPO23 - spo23p, HOP…
GO:0015761	mannose transport	6.96e-06	0.00059	3.49	5838	16	1253	12	[HXT13 - hxt13p, HXT11 - hxt11p, SNF3 - snf3p, HXT16 - hxt16p, HXT3 - hxt3p, HXT4 - hxt4p, HXT8 - hxt8p, HXT6 - hxt6p, HXT7 - hxt7p, HXT5 - hxt5p, HXT17 - hxt17p, HXT9 - hxt9p]
GO:0045721	negative regulation of gluconeogenesis	7.63e-06	0.000636	4.19	5838	10	1253	9	[VID30 - glucose-induced degradation complex subunit vid30, UBC8 - e2 ubiquitin-conjugating protein ubc8, RMD5 - ubiquitin-protein ligase rmd5, FYV10 - glucose-induced degradation complex subunit fyv10, VID28 - glucose-induced degradation complex subunit vid28, YGR066C - hypothetical protein, UBP14 - ubp14p, GID7 - glucose-induced degradation complex subunit gid7, VID24 - glucose-induced degradat…
GO:0006122	mitochondrial electron transport, ubiquinol to cytochrome c	8.65e-06	0.000709	3.88	5838	12	1253	10	[QCR9 - ubiquinol--cytochrome-c reductase subunit 9, RIP1 - ubiquinol--cytochrome-c reductase catalytic subunit rip1, QCR7 - ubiquinol--cytochrome-c reductase subunit 7, CYT1 - ubiquinol--cytochrome-c reductase catalytic subunit cyt1, QCR6 - ubiquinol--cytochrome-c reductase subunit 6, QCR2 - ubiquinol--cytochrome-c reductase subunit 2, CYC1 - cyc1p, QCR8 - qcr8p, COR1 - ubiquinol--cytochrome-c r…
GO:0044712	single-organism catabolic process	8.93e-06	0.00072	1.48	5838	308	1253	98	[ATG7 - atg7p, PYK2 - pyruvate kinase pyk2, CUE4 - cue4p, HMX1 - hmx1p, GLO4 - hydroxyacylglutathione hydrolase glo4, AMS1 - ams1p, UTH1 - uth1p, GLK1 - glucokinase, YOR059C - putative hydrolase, YLR446W - hexokinase, YHR202W - hypothetical protein, ASP3-4 - asparaginase asp3-4, SPO1 - spo1p, PGM2 - phosphoglucomutase pgm2, YJR107W - hypothetical protein, IDP3 - isocitrate dehydrogenase (nadp(+))…
GO:0071496	cellular response to external stimulus	1.09e-05	0.000863	2.14	5838	63	1253	29	[ATG7 - atg7p, SIP2 - sip2p, MSN4 - msn4p, SNO4 - sno4p, ATG8 - atg8p, NPR2 - npr2p, IML1 - iml1p, PRB1 - prb1p, RIM15 - rim15p, SIP5 - sip5p, DCS1 - dcs1p, SIP18 - sip18p, VHR1 - vhr1p, NPP1 - npp1p, ATH1 - alpha,alpha-trehalase ath1, HSP31 - hsp31p, PEP4 - pep4p, ASP3-4 - asparaginase asp3-4, YOR062C - hypothetical protein, ATG11 - atg11p, YJL144W - hypothetical protein, MTL1 - mtl1p, DCS2 - dc…
GO:0007154	cell communication	1.09e-05	0.000849	2.14	5838	63	1253	29	[ATG7 - atg7p, SIP2 - sip2p, MSN4 - msn4p, SNO4 - sno4p, ATG8 - atg8p, NPR2 - npr2p, IML1 - iml1p, PRB1 - prb1p, RIM15 - rim15p, SIP5 - sip5p, DCS1 - dcs1p, SIP18 - sip18p, VHR1 - vhr1p, NPP1 - npp1p, ATH1 - alpha,alpha-trehalase ath1, HSP31 - hsp31p, PEP4 - pep4p, ASP3-4 - asparaginase asp3-4, YOR062C - hypothetical protein, ATG11 - atg11p, YJL144W - hypothetical protein, MTL1 - mtl1p, DCS2 - dc…
GO:0031668	cellular response to extracellular stimulus	1.09e-05	0.000837	2.14	5838	63	1253	29	[ATG7 - atg7p, SIP2 - sip2p, MSN4 - msn4p, SNO4 - sno4p, ATG8 - atg8p, NPR2 - npr2p, IML1 - iml1p, PRB1 - prb1p, RIM15 - rim15p, SIP5 - sip5p, DCS1 - dcs1p, SIP18 - sip18p, VHR1 - vhr1p, NPP1 - npp1p, ATH1 - alpha,alpha-trehalase ath1, HSP31 - hsp31p, PEP4 - pep4p, ASP3-4 - asparaginase asp3-4, YOR062C - hypothetical protein, ATG11 - atg11p, DCS2 - dcs2p, MTL1 - mtl1p, YJL144W - hypothetical prot…
GO:0045333	cellular respiration	1.72e-05	0.0013	2.2	5838	55	1253	26	[COX20 - cox20p, QCR6 - ubiquinol--cytochrome-c reductase subunit 6, NCA2 - nca2p, AAC1 - aac1p, QCR8 - qcr8p, YJL045W - hypothetical protein, JAC1 - jac1p, PET10 - pet10p, QCR9 - ubiquinol--cytochrome-c reductase subunit 9, SDH3 - succinate dehydrogenase cytochrome b subunit sdh3, MDH1 - malate dehydrogenase mdh1, SDH1 - succinate dehydrogenase flavoprotein subunit sdh1, MBR1 - mbr1p, RSF1 - rsf…
GO:0046034	ATP metabolic process	1.73e-05	0.00129	2.24	5838	52	1253	25	[PYK2 - pyruvate kinase pyk2, GSM1 - gsm1p, ERR3 - phosphopyruvate hydratase err3, ATP5 - atp5p, ATP20 - atp20p, YKL162C - hypothetical protein, ATP7 - f1f0 atp synthase subunit d, ATP19 - atp19p, ATP18 - atp18p, GLK1 - glucokinase, ATP3 - atp3p, YLR446W - hexokinase, ATP16 - f1f0 atp synthase subunit delta, YOR020W-A - hypothetical protein, ATP17 - f1f0 atp synthase subunit f, CYT1 - ubiquinol--…
GO:0009991	response to extracellular stimulus	2.16e-05	0.00159	2.06	5838	68	1253	30	[ATG7 - atg7p, SIP2 - sip2p, MSN4 - msn4p, SNO4 - sno4p, ATG8 - atg8p, NPR2 - npr2p, IML1 - iml1p, PRB1 - prb1p, RIM15 - rim15p, SIP5 - sip5p, DCS1 - dcs1p, GIS1 - gis1p, SIP18 - sip18p, NPP1 - npp1p, VHR1 - vhr1p, ATH1 - alpha,alpha-trehalase ath1, HSP31 - hsp31p, PEP4 - pep4p, ASP3-4 - asparaginase asp3-4, YOR062C - hypothetical protein, ATG11 - atg11p, MTL1 - mtl1p, DCS2 - dcs2p, YJL144W - hyp…
GO:0009142	nucleoside triphosphate biosynthetic process	2.64e-05	0.00192	2.64	5838	30	1253	17	[ATP16 - f1f0 atp synthase subunit delta, YOR020W-A - hypothetical protein, ATP17 - f1f0 atp synthase subunit f, CYT1 - ubiquinol--cytochrome-c reductase catalytic subunit cyt1, TIM11 - tim11p, ATP14 - f1f0 atp synthase subunit h, ATP5 - atp5p, ATP15 - f1f0 atp synthase subunit epsilon, ATP20 - atp20p, ATP7 - f1f0 atp synthase subunit d, ATP1 - f1f0 atp synthase subunit alpha, ATP2 - atp2p, ATP19…
GO:0006772	thiamine metabolic process	3.02e-05	0.00217	3.58	5838	13	1253	10	[PET18 - pet18p, THI12 - thi12p, THI20 - trifunctional hydroxymethylpyrimidine kinase/phosphomethylpyrimidine kinase/thiaminase, THI2 - thi2p, THI11 - thi11p, THI5 - thi5p, THI13 - thi13p, SNO2 - sno2p, THI4 - thi4p, THI6 - bifunctional hydroxyethylthiazole kinase/thiamine-phosphate diphosphorylase]
GO:0015755	fructose transport	4.6e-05	0.00325	3.11	5838	18	1253	12	[HXT13 - hxt13p, HXT11 - hxt11p, SNF3 - snf3p, HXT16 - hxt16p, HXT3 - hxt3p, HXT4 - hxt4p, HXT6 - hxt6p, HXT8 - hxt8p, HXT7 - hxt7p, HXT5 - hxt5p, HXT17 - hxt17p, HXT9 - hxt9p]
GO:0010906	regulation of glucose metabolic process	4.69e-05	0.00327	2.56	5838	31	1253	17	[PCL7 - pcl7p, UBC8 - e2 ubiquitin-conjugating protein ubc8, VID30 - glucose-induced degradation complex subunit vid30, VID28 - glucose-induced degradation complex subunit vid28, YGR066C - hypothetical protein, UBP14 - ubp14p, GSM1 - gsm1p, PIG2 - pig2p, PIG1 - pig1p, IGD1 - igd1p, RMD5 - ubiquitin-protein ligase rmd5, FYV10 - glucose-induced degradation complex subunit fyv10, CAT8 - cat8p, PSK1 …
GO:0007131	reciprocal meiotic recombination	5.69e-05	0.00391	2.12	5838	55	1253	25	[RIM4 - rim4p, ZIP1 - zip1p, SPO11 - spo11p, SAE3 - sae3p, PCH2 - pch2p, REC8 - rec8p, REC102 - rec102p, RED1 - red1p, CST9 - sumo ligase cst9, DMC1 - dmc1p, RMR1 - rmr1p, MLH2 - mismatch repair protein mlh2, MSC3 - msc3p, ECM11 - ecm11p, RAD51 - recombinase rad51, HOP2 - hop2p, MND1 - mnd1p, MSC1 - msc1p, MLH3 - mismatch repair protein mlh3, MSH4 - muts family protein msh4, TOP3 - dna topoisomer…
GO:0031669	cellular response to nutrient levels	5.69e-05	0.00385	2.12	5838	55	1253	25	[ATG7 - atg7p, SIP2 - sip2p, MSN4 - msn4p, SNO4 - sno4p, ATG8 - atg8p, NPR2 - npr2p, IML1 - iml1p, PRB1 - prb1p, RIM15 - rim15p, SIP5 - sip5p, DCS1 - dcs1p, VHR1 - vhr1p, NPP1 - npp1p, HSP31 - hsp31p, ASP3-4 - asparaginase asp3-4, PEP4 - pep4p, YOR062C - hypothetical protein, ATG11 - atg11p, MTL1 - mtl1p, DCS2 - dcs2p, YKR075C - hypothetical protein, HSP32 - hsp32p, HSP33 - hsp33p, SDS24 - sds24p…
GO:0035825	reciprocal DNA recombination	5.69e-05	0.0038	2.12	5838	55	1253	25	[RIM4 - rim4p, ZIP1 - zip1p, SPO11 - spo11p, SAE3 - sae3p, PCH2 - pch2p, REC8 - rec8p, REC102 - rec102p, RED1 - red1p, CST9 - sumo ligase cst9, DMC1 - dmc1p, RMR1 - rmr1p, MLH2 - mismatch repair protein mlh2, MSC3 - msc3p, ECM11 - ecm11p, RAD51 - recombinase rad51, HOP2 - hop2p, MND1 - mnd1p, MSC1 - msc1p, MLH3 - mismatch repair protein mlh3, MSH4 - muts family protein msh4, TOP3 - dna topoisomer…
GO:0009060	aerobic respiration	6.07e-05	0.00401	2.28	5838	43	1253	21	[MBR1 - mbr1p, RSF1 - rsf1p, QCR7 - ubiquinol--cytochrome-c reductase subunit 7, QCR6 - ubiquinol--cytochrome-c reductase subunit 6, COX20 - cox20p, QCR2 - ubiquinol--cytochrome-c reductase subunit 2, NCA2 - nca2p, AAC1 - aac1p, QCR8 - qcr8p, QCR10 - ubiquinol--cytochrome-c reductase subunit 10, COR1 - ubiquinol--cytochrome-c reductase subunit cor1, PET20 - pet20p, JAC1 - jac1p, PET10 - pet10p, I…
GO:0034637	cellular carbohydrate biosynthetic process	7.77e-05	0.00507	2.05	5838	59	1253	26	[KRE6 - kre6p, KRE9 - kre9p, GLC3 - 1,4-alpha-glucan branching enzyme, CHS6 - chs6p, GLG1 - glycogenin glucosyltransferase glg1, GAS5 - gas5p, TSL1 - tsl1p, GAS4 - gas4p, PIG1 - pig1p, FKS3 - fks3p, GAS2 - gas2p, SHC1 - shc1p, CHS7 - chs7p, PGM2 - phosphoglucomutase pgm2, GLG2 - glg2p, GAC1 - gac1p, CHS3 - chitin synthase chs3, GFA1 - glutamine--fructose-6-phosphate transaminase (isomerizing) gfa…
GO:0009250	glucan biosynthetic process	8.02e-05	0.00516	2.48	5838	32	1253	17	[KRE6 - kre6p, KRE9 - kre9p, GLC3 - 1,4-alpha-glucan branching enzyme, GLG1 - glycogenin glucosyltransferase glg1, PGM2 - phosphoglucomutase pgm2, GAS5 - gas5p, GAC1 - gac1p, GLG2 - glg2p, GAS4 - gas4p, GDB1 - bifunctional 4-alpha-glucanotransferase/amylo-alpha-1,6-glucosidase, HKR1 - hkr1p, PIG1 - pig1p, IGD1 - igd1p, SKN1 - skn1p, FKS3 - fks3p, GAS2 - gas2p, GSC2 - gsc2p]
GO:0044264	cellular polysaccharide metabolic process	8.06e-05	0.00512	1.94	5838	72	1253	30	[KRE6 - kre6p, KRE9 - kre9p, GLC3 - 1,4-alpha-glucan branching enzyme, GPH1 - gph1p, GLG1 - glycogenin glucosyltransferase glg1, CHS6 - chs6p, GAS5 - gas5p, GAS4 - gas4p, PIG1 - pig1p, GIP2 - gip2p, FKS3 - fks3p, GAS2 - gas2p, PCL7 - pcl7p, SHC1 - shc1p, CHS7 - chs7p, PGM2 - phosphoglucomutase pgm2, EXG2 - exg2p, GLG2 - glg2p, GAC1 - gac1p, ATG11 - atg11p, GFA1 - glutamine--fructose-6-phosphate t…
GO:0009205	purine ribonucleoside triphosphate metabolic process	8.21e-05	0.00515	2.08	5838	56	1253	25	[PYK2 - pyruvate kinase pyk2, GSM1 - gsm1p, ERR3 - phosphopyruvate hydratase err3, ATP5 - atp5p, ATP20 - atp20p, YKL162C - hypothetical protein, ATP7 - f1f0 atp synthase subunit d, ATP19 - atp19p, ATP18 - atp18p, GLK1 - glucokinase, ATP3 - atp3p, YLR446W - hexokinase, ATP16 - f1f0 atp synthase subunit delta, YOR020W-A - hypothetical protein, ATP17 - f1f0 atp synthase subunit f, CYT1 - ubiquinol--…
GO:0042723	thiamine-containing compound metabolic process	8.55e-05	0.0053	3.33	5838	14	1253	10	[PET18 - pet18p, THI12 - thi12p, THI20 - trifunctional hydroxymethylpyrimidine kinase/phosphomethylpyrimidine kinase/thiaminase, THI2 - thi2p, THI11 - thi11p, THI5 - thi5p, THI13 - thi13p, SNO2 - sno2p, THI4 - thi4p, THI6 - bifunctional hydroxyethylthiazole kinase/thiamine-phosphate diphosphorylase]
GO:0033692	cellular polysaccharide biosynthetic process	8.93e-05	0.00547	2.14	5838	50	1253	23	[SHC1 - shc1p, KRE6 - kre6p, KRE9 - kre9p, CHS7 - chs7p, GLC3 - 1,4-alpha-glucan branching enzyme, GLG1 - glycogenin glucosyltransferase glg1, CHS6 - chs6p, PGM2 - phosphoglucomutase pgm2, GAS5 - gas5p, GLG2 - glg2p, GAC1 - gac1p, CHS3 - chitin synthase chs3, GFA1 - glutamine--fructose-6-phosphate transaminase (isomerizing) gfa1, GAS4 - gas4p, GDB1 - bifunctional 4-alpha-glucanotransferase/amylo-…
GO:0032787	monocarboxylic acid metabolic process	9.21e-05	0.00558	1.6	5838	160	1253	55	[MCT1 - [acyl-carrier-protein] s-malonyltransferase, PYK2 - pyruvate kinase pyk2, ATG26 - atg26p, GLO4 - hydroxyacylglutathione hydrolase glo4, ACH1 - ach1p, GND2 - phosphogluconate dehydrogenase (decarboxylating) gnd2, TES1 - tes1p, FMS1 - polyamine oxidase, GLK1 - glucokinase, FAA2 - medium-chain fatty acid-coa ligase faa2, YLR446W - hexokinase, ASP3-4 - asparaginase asp3-4, ISA1 - isa1p, IDP3 …
GO:0044699	single-organism process	9.48e-05	0.00567	1.09	5838	2968	1253	696	[RIM4 - rim4p, GEX1 - gex1p, SPO11 - spo11p, GLG1 - glycogenin glucosyltransferase glg1, NPC2 - npc2p, RIM101 - rim101p, KTR2 - ktr2p, GUT1 - glycerol kinase, FYV5 - fyv5p, CCP1 - ccp1p, MOS1 - mos1p, MUP3 - mup3p, GPT2 - bifunctional glycerol-3-phosphate/glycerone-phosphate o-acyltransferase gpt2, MET1 - uroporphyrinogen-iii c-methyltransferase, YMR144W - hypothetical protein, PET10 - pet10p, FM…
GO:0006111	regulation of gluconeogenesis	0.0001	0.00594	2.94	5838	19	1253	12	[VID30 - glucose-induced degradation complex subunit vid30, UBC8 - e2 ubiquitin-conjugating protein ubc8, RMD5 - ubiquitin-protein ligase rmd5, FYV10 - glucose-induced degradation complex subunit fyv10, VID28 - glucose-induced degradation complex subunit vid28, CAT8 - cat8p, YGR066C - hypothetical protein, UBP14 - ubp14p, GSM1 - gsm1p, GID7 - glucose-induced degradation complex subunit gid7, SIP4…
GO:0031667	response to nutrient levels	0.00011	0.0064	2.02	5838	60	1253	26	[ATG7 - atg7p, SIP2 - sip2p, MSN4 - msn4p, SNO4 - sno4p, ATG8 - atg8p, NPR2 - npr2p, IML1 - iml1p, PRB1 - prb1p, RIM15 - rim15p, SIP5 - sip5p, DCS1 - dcs1p, GIS1 - gis1p, VHR1 - vhr1p, NPP1 - npp1p, HSP31 - hsp31p, ASP3-4 - asparaginase asp3-4, PEP4 - pep4p, YOR062C - hypothetical protein, ATG11 - atg11p, DCS2 - dcs2p, MTL1 - mtl1p, YKR075C - hypothetical protein, HSP33 - hsp33p, HSP32 - hsp32p, …
GO:0042724	thiamine-containing compound biosynthetic process	0.00011	0.00634	3.49	5838	12	1253	9	[THI12 - thi12p, THI20 - trifunctional hydroxymethylpyrimidine kinase/phosphomethylpyrimidine kinase/thiaminase, THI2 - thi2p, THI11 - thi11p, THI13 - thi13p, THI5 - thi5p, SNO2 - sno2p, THI4 - thi4p, THI6 - bifunctional hydroxyethylthiazole kinase/thiamine-phosphate diphosphorylase]
GO:0009228	thiamine biosynthetic process	0.00011	0.00627	3.49	5838	12	1253	9	[THI12 - thi12p, THI20 - trifunctional hydroxymethylpyrimidine kinase/phosphomethylpyrimidine kinase/thiaminase, THI2 - thi2p, THI5 - thi5p, THI13 - thi13p, THI11 - thi11p, SNO2 - sno2p, THI4 - thi4p, THI6 - bifunctional hydroxyethylthiazole kinase/thiamine-phosphate diphosphorylase]
GO:0000023	maltose metabolic process	0.00011	0.0062	3.49	5838	12	1253	9	[MPH3 - mph3p, IMA1 - ima1p, MAL11 - mal11p, MAL12 - mal12p, IMA3 - ima3p, MPH2 - mph2p, MAL31 - mal31p, MAL33 - mal33p, MAL32 - mal32p]
GO:0000271	polysaccharide biosynthetic process	0.00013	0.00726	2.1	5838	51	1253	23	[SHC1 - shc1p, KRE6 - kre6p, KRE9 - kre9p, CHS7 - chs7p, GLC3 - 1,4-alpha-glucan branching enzyme, GLG1 - glycogenin glucosyltransferase glg1, CHS6 - chs6p, PGM2 - phosphoglucomutase pgm2, GAS5 - gas5p, GAC1 - gac1p, GLG2 - glg2p, CHS3 - chitin synthase chs3, GFA1 - glutamine--fructose-6-phosphate transaminase (isomerizing) gfa1, GAS4 - gas4p, GDB1 - bifunctional 4-alpha-glucanotransferase/amylo-…
GO:0019740	nitrogen utilization	0.000131	0.00723	3.73	5838	10	1253	8	[MEP2 - mep2p, MEP1 - mep1p, GDH1 - glutamate dehydrogenase (nadp(+)) gdh1, GDH3 - glutamate dehydrogenase (nadp(+)) gdh3, MEP3 - mep3p, ATO2 - ato2p, ADY2 - ady2p, UGA3 - uga3p]
GO:0098662	inorganic cation transmembrane transport	0.000136	0.00742	1.7	5838	115	1253	42	[GEX1 - gex1p, QCR6 - ubiquinol--cytochrome-c reductase subunit 6, COX7 - cytochrome c oxidase subunit vii, GEX2 - gex2p, QCR8 - qcr8p, COX12 - cytochrome c oxidase subunit vib, PCA1 - cation-transporting p-type atpase pca1, MFM1 - mfm1p, COX8 - cytochrome c oxidase subunit viii, ATP5 - atp5p, COX5A - cytochrome c oxidase subunit va, ATP20 - atp20p, QCR9 - ubiquinol--cytochrome-c reductase subuni…
GO:0000422	autophagy of mitochondrion	0.000139	0.00751	2.33	5838	36	1253	18	[ATG7 - atg7p, PTC6 - ptc6p, ATG31 - atg31p, ATG1 - atg1p, ATG4 - atg4p, ATG8 - atg8p, ATG33 - atg33p, ATG11 - atg11p, ATG32 - atg32p, ATG13 - atg13p, UTH1 - uth1p, ATG2 - atg2p, YLR422W - hypothetical protein, ATG17 - atg17p, YIL165C - hypothetical protein, YOR019W - hypothetical protein, ATG9 - atg9p, FUN14 - fun14p]
GO:0061726	mitochondrion disassembly	0.000139	0.00743	2.33	5838	36	1253	18	[ATG7 - atg7p, PTC6 - ptc6p, ATG31 - atg31p, ATG1 - atg1p, ATG4 - atg4p, ATG8 - atg8p, ATG33 - atg33p, ATG11 - atg11p, ATG32 - atg32p, ATG13 - atg13p, UTH1 - uth1p, ATG2 - atg2p, YLR422W - hypothetical protein, ATG17 - atg17p, YIL165C - hypothetical protein, YOR019W - hypothetical protein, ATG9 - atg9p, FUN14 - fun14p]
GO:0009605	response to external stimulus	0.000147	0.00777	1.89	5838	74	1253	30	[ATG7 - atg7p, SIP2 - sip2p, MSN4 - msn4p, SNO4 - sno4p, ATG8 - atg8p, NPR2 - npr2p, IML1 - iml1p, PRB1 - prb1p, RIM15 - rim15p, SIP5 - sip5p, DCS1 - dcs1p, GIS1 - gis1p, SIP18 - sip18p, VHR1 - vhr1p, NPP1 - npp1p, ATH1 - alpha,alpha-trehalase ath1, HSP31 - hsp31p, PEP4 - pep4p, ASP3-4 - asparaginase asp3-4, YOR062C - hypothetical protein, ATG11 - atg11p, YJL144W - hypothetical protein, DCS2 - dc…
GO:0009199	ribonucleoside triphosphate metabolic process	0.000164	0.0086	2.01	5838	58	1253	25	[PYK2 - pyruvate kinase pyk2, GSM1 - gsm1p, ERR3 - phosphopyruvate hydratase err3, ATP5 - atp5p, ATP20 - atp20p, YKL162C - hypothetical protein, ATP7 - f1f0 atp synthase subunit d, ATP19 - atp19p, ATP18 - atp18p, GLK1 - glucokinase, ATP3 - atp3p, YLR446W - hexokinase, YOR020W-A - hypothetical protein, ATP16 - f1f0 atp synthase subunit delta, CYT1 - ubiquinol--cytochrome-c reductase catalytic subu…
GO:0009144	purine nucleoside triphosphate metabolic process	0.000164	0.00851	2.01	5838	58	1253	25	[PYK2 - pyruvate kinase pyk2, GSM1 - gsm1p, ERR3 - phosphopyruvate hydratase err3, ATP5 - atp5p, ATP20 - atp20p, YKL162C - hypothetical protein, ATP7 - f1f0 atp synthase subunit d, ATP19 - atp19p, ATP18 - atp18p, GLK1 - glucokinase, ATP3 - atp3p, YLR446W - hexokinase, YOR020W-A - hypothetical protein, ATP16 - f1f0 atp synthase subunit delta, CYT1 - ubiquinol--cytochrome-c reductase catalytic subu…
GO:0006073	cellular glucan metabolic process	0.000175	0.00901	2.03	5838	55	1253	24	[PCL7 - pcl7p, KRE9 - kre9p, KRE6 - kre6p, GLC3 - 1,4-alpha-glucan branching enzyme, GPH1 - gph1p, GLG1 - glycogenin glucosyltransferase glg1, PGM2 - phosphoglucomutase pgm2, GAS5 - gas5p, EXG2 - exg2p, GLG2 - glg2p, GAC1 - gac1p, ATG11 - atg11p, GAS4 - gas4p, GDB1 - bifunctional 4-alpha-glucanotransferase/amylo-alpha-1,6-glucosidase, HKR1 - hkr1p, PIG1 - pig1p, IGD1 - igd1p, GIP2 - gip2p, SGA1 -…
GO:0044042	glucan metabolic process	0.000175	0.00892	2.03	5838	55	1253	24	[PCL7 - pcl7p, KRE9 - kre9p, KRE6 - kre6p, GLC3 - 1,4-alpha-glucan branching enzyme, GPH1 - gph1p, GLG1 - glycogenin glucosyltransferase glg1, PGM2 - phosphoglucomutase pgm2, GAS5 - gas5p, GAC1 - gac1p, GLG2 - glg2p, EXG2 - exg2p, ATG11 - atg11p, GAS4 - gas4p, GDB1 - bifunctional 4-alpha-glucanotransferase/amylo-alpha-1,6-glucosidase, HKR1 - hkr1p, PIG1 - pig1p, IGD1 - igd1p, GIP2 - gip2p, SGA1 -…
GO:0022414	reproductive process	0.000183	0.00923	1.32	5838	451	1253	128	[RIM4 - rim4p, SPO11 - spo11p, VID28 - glucose-induced degradation complex subunit vid28, SOG2 - sog2p, RIM101 - rim101p, ATG26 - atg26p, FYV5 - fyv5p, IME2 - ime2p, DNA2 - dna2p, YMR144W - hypothetical protein, SHE4 - she4p, SSP1 - ssp1p, CRR1 - crr1p, SPS2 - sps2p, SPR28 - septin spr28, SPS22 - sps22p, YOR338W - hypothetical protein, RIM21 - rim21p, MSC3 - msc3p, MAM1 - mam1p, SPO1 - spo1p, SST…
GO:0006767	water-soluble vitamin metabolic process	0.000186	0.00929	2.06	5838	52	1253	23	[THI12 - thi12p, SNZ2 - snz2p, THI20 - trifunctional hydroxymethylpyrimidine kinase/phosphomethylpyrimidine kinase/thiaminase, PNC1 - nicotinamidase, THI13 - thi13p, THI5 - thi5p, BIO4 - dethiobiotin synthase, SNO2 - sno2p, SNZ3 - snz3p, ISA1 - isa1p, BIO3 - adenosylmethionine-8-amino-7-oxononanoate transaminase, THI6 - bifunctional hydroxyethylthiazole kinase/thiamine-phosphate diphosphorylase, …
GO:0006766	vitamin metabolic process	0.000186	0.0092	2.06	5838	52	1253	23	[THI12 - thi12p, SNZ2 - snz2p, THI20 - trifunctional hydroxymethylpyrimidine kinase/phosphomethylpyrimidine kinase/thiaminase, PNC1 - nicotinamidase, THI13 - thi13p, THI5 - thi5p, BIO4 - dethiobiotin synthase, SNO2 - sno2p, ISA1 - isa1p, SNZ3 - snz3p, BIO3 - adenosylmethionine-8-amino-7-oxononanoate transaminase, THI6 - bifunctional hydroxyethylthiazole kinase/thiamine-phosphate diphosphorylase, …
GO:0005976	polysaccharide metabolic process	0.000187	0.00913	1.81	5838	85	1253	33	[KRE9 - kre9p, KRE6 - kre6p, GLC3 - 1,4-alpha-glucan branching enzyme, GPH1 - gph1p, GLG1 - glycogenin glucosyltransferase glg1, CHS6 - chs6p, GAS5 - gas5p, GAS4 - gas4p, PIG1 - pig1p, GIP2 - gip2p, UTH1 - uth1p, FKS3 - fks3p, GAS2 - gas2p, PCL7 - pcl7p, SHC1 - shc1p, CHS7 - chs7p, PGM2 - phosphoglucomutase pgm2, EXG2 - exg2p, GLG2 - glg2p, GAC1 - gac1p, ATG11 - atg11p, CHS3 - chitin synthase chs…
GO:0009141	nucleoside triphosphate metabolic process	0.000261	0.0126	1.91	5838	66	1253	27	[PYK2 - pyruvate kinase pyk2, GSM1 - gsm1p, ERR3 - phosphopyruvate hydratase err3, ATP5 - atp5p, SRL4 - srl4p, ATP20 - atp20p, YKL162C - hypothetical protein, ATP7 - f1f0 atp synthase subunit d, ATP19 - atp19p, ATP18 - atp18p, NPP1 - npp1p, GLK1 - glucokinase, ATP3 - atp3p, YLR446W - hexokinase, ATP16 - f1f0 atp synthase subunit delta, YOR020W-A - hypothetical protein, ATP17 - f1f0 atp synthase s…
GO:0007039	protein catabolic process in the vacuole	0.000289	0.0138	3.23	5838	13	1253	9	[YBR139W - carboxypeptidase c, VID28 - glucose-induced degradation complex subunit vid28, YGR066C - hypothetical protein, YOR062C - hypothetical protein, YKR075C - hypothetical protein, PAI3 - pai3p, PRB1 - prb1p, APE1 - ape1p, VID24 - glucose-induced degradation complex subunit vid24]
GO:0010677	negative regulation of cellular carbohydrate metabolic process	0.000301	0.0143	2.85	5838	18	1253	11	[IGD1 - igd1p, VID30 - glucose-induced degradation complex subunit vid30, UBC8 - e2 ubiquitin-conjugating protein ubc8, RMD5 - ubiquitin-protein ligase rmd5, FYV10 - glucose-induced degradation complex subunit fyv10, VID28 - glucose-induced degradation complex subunit vid28, YGR066C - hypothetical protein, PSK1 - psk1p, UBP14 - ubp14p, GID7 - glucose-induced degradation complex subunit gid7, VID2…
GO:0045912	negative regulation of carbohydrate metabolic process	0.000301	0.0142	2.85	5838	18	1253	11	[IGD1 - igd1p, VID30 - glucose-induced degradation complex subunit vid30, UBC8 - e2 ubiquitin-conjugating protein ubc8, RMD5 - ubiquitin-protein ligase rmd5, FYV10 - glucose-induced degradation complex subunit fyv10, VID28 - glucose-induced degradation complex subunit vid28, YGR066C - hypothetical protein, PSK1 - psk1p, UBP14 - ubp14p, GID7 - glucose-induced degradation complex subunit gid7, VID2…
GO:0098660	inorganic ion transmembrane transport	0.000329	0.0153	1.61	5838	130	1253	45	[GEX1 - gex1p, QCR6 - ubiquinol--cytochrome-c reductase subunit 6, SUL1 - sul1p, COX7 - cytochrome c oxidase subunit vii, GEX2 - gex2p, QCR8 - qcr8p, MIR1 - mir1p, COX12 - cytochrome c oxidase subunit vib, PCA1 - cation-transporting p-type atpase pca1, MFM1 - mfm1p, COX8 - cytochrome c oxidase subunit viii, ATP5 - atp5p, COX5A - cytochrome c oxidase subunit va, ATP20 - atp20p, QCR9 - ubiquinol--c…
GO:0043328	protein transport to vacuole involved in ubiquitin-dependent protein catabolic process via the multivesicular body sorting pathway	0.00038	0.0176	2.66	5838	21	1253	12	[VPS36 - vps36p, COS5 - cos5p, COS4 - cos4p, COS1 - cos1p, COS12 - cos12p, COS6 - cos6p, SSH4 - ssh4p, COS7 - cos7p, COS8 - cos8p, GGA1 - gga1p, COS3 - cos3p, SNF8 - snf8p]
GO:0006123	mitochondrial electron transport, cytochrome c to oxygen	0.000389	0.0178	3.39	5838	11	1253	8	[COX5A - cytochrome c oxidase subunit va, COX6 - cytochrome c oxidase subunit vi, COX7 - cytochrome c oxidase subunit vii, CYC1 - cyc1p, COX4 - cytochrome c oxidase subunit iv, COX13 - cytochrome c oxidase subunit via, COX8 - cytochrome c oxidase subunit viii, COX9 - cytochrome c oxidase subunit viia]
GO:0046185	aldehyde catabolic process	0.000389	0.0177	3.39	5838	11	1253	8	[GOR1 - gor1p, HSP31 - hsp31p, HSP32 - hsp32p, HSP33 - hsp33p, GLO2 - hydroxyacylglutathione hydrolase glo2, SNO4 - sno4p, GLO4 - hydroxyacylglutathione hydrolase glo4, HFD1 - hfd1p]
GO:0042594	response to starvation	0.000395	0.0178	2.01	5838	51	1253	22	[SIP2 - sip2p, ATG7 - atg7p, PEP4 - pep4p, ASP3-4 - asparaginase asp3-4, MSN4 - msn4p, YOR062C - hypothetical protein, NPR2 - npr2p, ATG8 - atg8p, PRB1 - prb1p, RIM15 - rim15p, IML1 - iml1p, ATG11 - atg11p, SIP5 - sip5p, DCS1 - dcs1p, GIS1 - gis1p, DCS2 - dcs2p, MTL1 - mtl1p, YKR075C - hypothetical protein, VHR1 - vhr1p, NPP1 - npp1p, SDS24 - sds24p, DDR2 - ddr2p]
GO:0009267	cellular response to starvation	0.000423	0.0189	2.04	5838	48	1253	21	[ATG7 - atg7p, SIP2 - sip2p, ASP3-4 - asparaginase asp3-4, PEP4 - pep4p, MSN4 - msn4p, YOR062C - hypothetical protein, ATG8 - atg8p, NPR2 - npr2p, ATG11 - atg11p, PRB1 - prb1p, RIM15 - rim15p, IML1 - iml1p, SIP5 - sip5p, DCS1 - dcs1p, MTL1 - mtl1p, DCS2 - dcs2p, YKR075C - hypothetical protein, VHR1 - vhr1p, NPP1 - npp1p, SDS24 - sds24p, DDR2 - ddr2p]
GO:0044257	cellular protein catabolic process	0.000439	0.0194	2.52	5838	24	1253	13	[VID28 - glucose-induced degradation complex subunit vid28, YGR066C - hypothetical protein, YOR062C - hypothetical protein, PAI3 - pai3p, APE1 - ape1p, PRB1 - prb1p, YBR139W - carboxypeptidase c, SNA3 - sna3p, SNA2 - sna2p, YKR075C - hypothetical protein, SNT2 - snt2p, ASK10 - ask10p, VID24 - glucose-induced degradation complex subunit vid24]
GO:0061709	reticulophagy	0.000493	0.0216	3.62	5838	9	1253	7	[ATG1 - atg1p, ATG2 - atg2p, YOR152C - hypothetical protein, ATG8 - atg8p, YLR312C - hypothetical protein, ATG11 - atg11p, ATG9 - atg9p]
GO:0072329	monocarboxylic acid catabolic process	0.000508	0.0221	2.26	5838	33	1253	16	[ASP3-4 - asparaginase asp3-4, IDP3 - isocitrate dehydrogenase (nadp(+)) idp3, DCI1 - putative dodecenoyl-coa isomerase dci1, EEB1 - eeb1p, UGA3 - uga3p, POX1 - acyl-coa oxidase, UGA1 - 4-aminobutyrate transaminase, GOR1 - gor1p, FOX2 - bifunctional hydroxyacyl-coa dehydrogenase/enoyl-coa hydratase fox2, TES1 - tes1p, SPS19 - sps19p, FDH1 - formate dehydrogenase (nad+), POT1 - acetyl-coa c-acyltr…
GO:0006121	mitochondrial electron transport, succinate to ubiquinone	0.000554	0.0238	3.99	5838	7	1253	6	[SHH3 - protein shh3, SDH3 - succinate dehydrogenase cytochrome b subunit sdh3, YJL045W - hypothetical protein, SDH4 - succinate dehydrogenase membrane anchor subunit sdh4, SHH4 - protein shh4, SDH1 - succinate dehydrogenase flavoprotein subunit sdh1]
GO:0061727	methylglyoxal catabolic process to lactate	0.000554	0.0236	3.99	5838	7	1253	6	[HSP31 - hsp31p, HSP32 - hsp32p, HSP33 - hsp33p, GLO2 - hydroxyacylglutathione hydrolase glo2, SNO4 - sno4p, GLO4 - hydroxyacylglutathione hydrolase glo4]
GO:0019243	methylglyoxal catabolic process to D-lactate via S-lactoyl-glutathione	0.000554	0.0235	3.99	5838	7	1253	6	[HSP31 - hsp31p, GLO2 - hydroxyacylglutathione hydrolase glo2, HSP33 - hsp33p, HSP32 - hsp32p, SNO4 - sno4p, GLO4 - hydroxyacylglutathione hydrolase glo4]
GO:0042182	ketone catabolic process	0.000554	0.0233	3.99	5838	7	1253	6	[HSP31 - hsp31p, HSP32 - hsp32p, HSP33 - hsp33p, GLO2 - hydroxyacylglutathione hydrolase glo2, SNO4 - sno4p, GLO4 - hydroxyacylglutathione hydrolase glo4]
GO:0051596	methylglyoxal catabolic process	0.000554	0.0231	3.99	5838	7	1253	6	[HSP31 - hsp31p, GLO2 - hydroxyacylglutathione hydrolase glo2, HSP33 - hsp33p, HSP32 - hsp32p, SNO4 - sno4p, GLO4 - hydroxyacylglutathione hydrolase glo4]
GO:0009438	methylglyoxal metabolic process	0.000554	0.0229	3.99	5838	7	1253	6	[HSP31 - hsp31p, HSP32 - hsp32p, HSP33 - hsp33p, GLO2 - hydroxyacylglutathione hydrolase glo2, SNO4 - sno4p, GLO4 - hydroxyacylglutathione hydrolase glo4]
GO:0042364	water-soluble vitamin biosynthetic process	0.000593	0.0243	2	5838	49	1253	21	[THI12 - thi12p, SNZ2 - snz2p, THI20 - trifunctional hydroxymethylpyrimidine kinase/phosphomethylpyrimidine kinase/thiaminase, THI13 - thi13p, THI5 - thi5p, BIO4 - dethiobiotin synthase, SNO2 - sno2p, ISA1 - isa1p, SNZ3 - snz3p, BIO3 - adenosylmethionine-8-amino-7-oxononanoate transaminase, THI6 - bifunctional hydroxyethylthiazole kinase/thiamine-phosphate diphosphorylase, ALD3 - aldehyde dehydro…
GO:0009110	vitamin biosynthetic process	0.000593	0.0241	2	5838	49	1253	21	[THI12 - thi12p, SNZ2 - snz2p, THI20 - trifunctional hydroxymethylpyrimidine kinase/phosphomethylpyrimidine kinase/thiaminase, THI13 - thi13p, THI5 - thi5p, BIO4 - dethiobiotin synthase, SNO2 - sno2p, ISA1 - isa1p, SNZ3 - snz3p, BIO3 - adenosylmethionine-8-amino-7-oxononanoate transaminase, THI6 - bifunctional hydroxyethylthiazole kinase/thiamine-phosphate diphosphorylase, ALD3 - aldehyde dehydro…
GO:0044282	small molecule catabolic process	0.000704	0.0284	1.62	5838	112	1253	39	[SNO4 - sno4p, GLO4 - hydroxyacylglutathione hydrolase glo4, BNA2 - bna2p, POX1 - acyl-coa oxidase, GAD1 - glutamate decarboxylase gad1, TES1 - tes1p, GLO2 - hydroxyacylglutathione hydrolase glo2, CAR1 - arginase, YJR096W - hypothetical protein, HSP31 - hsp31p, THI20 - trifunctional hydroxymethylpyrimidine kinase/phosphomethylpyrimidine kinase/thiaminase, ASP3-4 - asparaginase asp3-4, XKS1 - xylu…
GO:0043255	regulation of carbohydrate biosynthetic process	0.000771	0.0309	2.19	5838	34	1253	16	[PCL7 - pcl7p, UBC8 - e2 ubiquitin-conjugating protein ubc8, VID30 - glucose-induced degradation complex subunit vid30, VID28 - glucose-induced degradation complex subunit vid28, YGR066C - hypothetical protein, UBP14 - ubp14p, GSM1 - gsm1p, PIG2 - pig2p, PIG1 - pig1p, FYV10 - glucose-induced degradation complex subunit fyv10, RMD5 - ubiquitin-protein ligase rmd5, CAT8 - cat8p, PSK1 - psk1p, SIP4 …
GO:0009311	oligosaccharide metabolic process	0.000771	0.0306	2.19	5838	34	1253	16	[YMR196W - hypothetical protein, PGM2 - phosphoglucomutase pgm2, IMA3 - ima3p, TSL1 - tsl1p, MPH2 - mph2p, MAL31 - mal31p, MAL33 - mal33p, MAL32 - mal32p, MPH3 - mph3p, IMA1 - ima1p, AMS1 - ams1p, MAL11 - mal11p, MAL12 - mal12p, FBP1 - fructose 1,6-bisphosphate 1-phosphatase, ATH1 - alpha,alpha-trehalase ath1, NTH1 - alpha,alpha-trehalase nth1]
GO:0044805	late nucleophagy	0.000876	0.0345	2.74	5838	17	1253	10	[ATG7 - atg7p, ATG1 - atg1p, ATG31 - atg31p, ATG2 - atg2p, ATG4 - atg4p, ATG17 - atg17p, ATG8 - atg8p, ATG9 - atg9p, ATG13 - atg13p, ATG23 - atg23p]

## Sheet: 48hr wt vs COMPASS 1 (Fig. 2B)
GO Term	Description	P-value	FDR q-value	Enrichment	N	B	n	b	Genes
GO:0022613	ribonucleoprotein complex biogenesis	1.19e-10	6.07e-07	3.94	5838	225	191	29	[RRP36 - rrp36p, LCP5 - lcp5p, FAF1 - faf1p, RPF1 - rpf1p, RSA4 - rsa4p, MAK11 - mak11p, LTV1 - ltv1p, RIA1 - ria1p, URB1 - urb1p, UTP6 - utp6p, UTP21 - utp21p, RIX7 - putative aaa family atpase rix7, NOP8 - nop8p, UTP4 - utp4p, RRP5 - rrp5p, RIX1 - rix1p, UTP18 - utp18p, NSA1 - nsa1p, NOP12 - nop12p, SYO1 - syo1p, NOP2 - nop2p, RIO2 - rio2p, DIP2 - dip2p, UTP25 - utp25p, ENP2 - enp2p, DBP7 - dbp…
GO:0042254	ribosome biogenesis	1.35e-10	3.44e-07	4.19	5838	197	191	27	[RRP36 - rrp36p, LCP5 - lcp5p, FAF1 - faf1p, RPF1 - rpf1p, RSA4 - rsa4p, MAK11 - mak11p, RIA1 - ria1p, URB1 - urb1p, UTP6 - utp6p, UTP21 - utp21p, RIX7 - putative aaa family atpase rix7, UTP4 - utp4p, NOP8 - nop8p, RRP5 - rrp5p, RIX1 - rix1p, UTP18 - utp18p, NSA1 - nsa1p, NOP12 - nop12p, SYO1 - syo1p, NOP2 - nop2p, RIO2 - rio2p, DIP2 - dip2p, UTP25 - utp25p, ENP2 - enp2p, DBP7 - dbp7p, RPA12 - rp…
GO:0034660	ncRNA metabolic process	5.63e-09	9.55e-06	2.61	5838	480	191	41	[RRP36 - rrp36p, FAF1 - faf1p, LAS1 - las1p, LCP5 - lcp5p, ZUO1 - zuo1p, RPF1 - rpf1p, NCS2 - ncs2p, RRN6 - rrn6p, BFR2 - bfr2p, MAK11 - mak11p, RET1 - ret1p, URB1 - urb1p, RRN11 - rrn11p, UTP6 - utp6p, UTP21 - utp21p, TRM2 - trm2p, TRF5 - non-canonical poly(a) polymerase trf5, SAP190 - sap190p, RPC82 - rpc82p, RPO31 - rpo31p, SSZ1 - ssz1p, SUA5 - sua5p, CTR9 - ctr9p, STP1 - stp1p, UTP4 - utp4p, …
GO:0016072	rRNA metabolic process	7.37e-09	9.39e-06	3.15	5838	301	191	31	[RRP36 - rrp36p, LAS1 - las1p, LCP5 - lcp5p, FAF1 - faf1p, ZUO1 - zuo1p, RPF1 - rpf1p, BFR2 - bfr2p, RRN6 - rrn6p, MAK11 - mak11p, URB1 - urb1p, RRN11 - rrn11p, UTP6 - utp6p, UTP21 - utp21p, TRF5 - non-canonical poly(a) polymerase trf5, SSZ1 - ssz1p, UTP4 - utp4p, NOP8 - nop8p, RRP5 - rrp5p, RIX1 - rix1p, UTP18 - utp18p, NSA1 - nsa1p, NOP12 - nop12p, NOP2 - nop2p, RIO2 - rio2p, DIP2 - dip2p, UTP2…
GO:0034470	ncRNA processing	1.01e-08	1.03e-05	2.85	5838	376	191	35	[RRP36 - rrp36p, LAS1 - las1p, LCP5 - lcp5p, FAF1 - faf1p, ZUO1 - zuo1p, RPF1 - rpf1p, NCS2 - ncs2p, BFR2 - bfr2p, MAK11 - mak11p, URB1 - urb1p, UTP6 - utp6p, TRM2 - trm2p, UTP21 - utp21p, TRF5 - non-canonical poly(a) polymerase trf5, SAP190 - sap190p, SSZ1 - ssz1p, SUA5 - sua5p, CTR9 - ctr9p, STP1 - stp1p, UTP4 - utp4p, NOP8 - nop8p, RRP5 - rrp5p, RIX1 - rix1p, UTP18 - utp18p, NSA1 - nsa1p, NOP1…
GO:0044085	cellular component biogenesis	3.99e-08	3.39e-05	3.08	5838	288	191	29	[RRP36 - rrp36p, LCP5 - lcp5p, FAF1 - faf1p, RPF1 - rpf1p, RSA4 - rsa4p, MAK11 - mak11p, LTV1 - ltv1p, RIA1 - ria1p, URB1 - urb1p, UTP6 - utp6p, UTP21 - utp21p, RIX7 - putative aaa family atpase rix7, UTP4 - utp4p, NOP8 - nop8p, RRP5 - rrp5p, RIX1 - rix1p, UTP18 - utp18p, NSA1 - nsa1p, NOP12 - nop12p, SYO1 - syo1p, NOP2 - nop2p, RIO2 - rio2p, DIP2 - dip2p, UTP25 - utp25p, ENP2 - enp2p, DBP7 - dbp…
GO:0006364	rRNA processing	5.54e-08	4.03e-05	3.2	5838	258	191	27	[RRP36 - rrp36p, LCP5 - lcp5p, LAS1 - las1p, FAF1 - faf1p, ZUO1 - zuo1p, RPF1 - rpf1p, BFR2 - bfr2p, MAK11 - mak11p, URB1 - urb1p, UTP6 - utp6p, UTP21 - utp21p, SSZ1 - ssz1p, UTP4 - utp4p, NOP8 - nop8p, RRP5 - rrp5p, RIX1 - rix1p, UTP18 - utp18p, NSA1 - nsa1p, NOP12 - nop12p, NOP2 - nop2p, RIO2 - rio2p, DIP2 - dip2p, UTP25 - utp25p, ENP2 - enp2p, DBP7 - dbp7p, REX2 - rex2p, PWP2 - pwp2p]
GO:0006396	RNA processing	1.34e-07	8.56e-05	2.34	5838	536	191	41	[RRP36 - rrp36p, FAF1 - faf1p, LCP5 - lcp5p, LAS1 - las1p, ZUO1 - zuo1p, RPF1 - rpf1p, CFT1 - cft1p, NCS2 - ncs2p, DCP2 - dcp2p, BFR2 - bfr2p, MAK11 - mak11p, RSE1 - rse1p, CBP2 - cbp2p, URB1 - urb1p, UTP6 - utp6p, UTP21 - utp21p, TRM2 - trm2p, TRF5 - non-canonical poly(a) polymerase trf5, PAN3 - pan3p, SAP190 - sap190p, SSZ1 - ssz1p, SUA5 - sua5p, STP1 - stp1p, RNA15 - rna15p, CTR9 - ctr9p, UTP4…
GO:0090304	nucleic acid metabolic process	1.95e-07	0.00011	1.66	5838	1494	191	81	[FAF1 - faf1p, LCP5 - lcp5p, LAS1 - las1p, NUP120 - nup120p, SAE3 - sae3p, ZUO1 - zuo1p, RPF1 - rpf1p, RRN6 - rrn6p, GZF3 - gzf3p, MSH6 - mismatch repair atpase msh6, CBP2 - cbp2p, RET1 - ret1p, FHL1 - fhl1p, TRM2 - trm2p, CDC39 - ccr4-not core subunit cdc39, TRF5 - non-canonical poly(a) polymerase trf5, PAN3 - pan3p, RPC82 - rpc82p, SSZ1 - ssz1p, SKI3 - ski3p, RTS2 - rts2p, STP1 - stp1p, RIX1 - …
GO:0071840	cellular component organization or biogenesis	5.07e-07	0.000258	1.5	5838	1992	191	98	[LCP5 - lcp5p, LAS1 - las1p, FAF1 - faf1p, SHE3 - she3p, SPC97 - spc97p, ECM29 - ecm29p, NUP188 - nup188p, MYO4 - myosin 4, SPC24 - spc24p, YMR124W - hypothetical protein, RIX7 - putative aaa family atpase rix7, RIX1 - rix1p, SGO1 - sgo1p, NSA1 - nsa1p, TRZ1 - trz1p, PKH1 - pkh1p, ENP2 - enp2p, RDH54 - dna-dependent atpase rdh54, NUP133 - nup133p, RRP36 - rrp36p, SMC5 - dna repair atpase smc5, CI…
GO:0006139	nucleobase-containing compound metabolic process	7.54e-07	0.000349	1.56	5838	1701	191	87	[FAF1 - faf1p, LAS1 - las1p, LCP5 - lcp5p, NUP120 - nup120p, SAE3 - sae3p, ZUO1 - zuo1p, SIS2 - phosphopantothenoylcysteine decarboxylase complex subunit sis2, RPF1 - rpf1p, RRN6 - rrn6p, GZF3 - gzf3p, MSH6 - mismatch repair atpase msh6, CBP2 - cbp2p, RET1 - ret1p, TRM2 - trm2p, FHL1 - fhl1p, CDC39 - ccr4-not core subunit cdc39, TRF5 - non-canonical poly(a) polymerase trf5, PAN3 - pan3p, RPC82 - …
GO:0006725	cellular aromatic compound metabolic process	1.53e-06	0.00065	1.53	5838	1782	191	89	[FAF1 - faf1p, LAS1 - las1p, LCP5 - lcp5p, NUP120 - nup120p, SAE3 - sae3p, HEM1 - 5-aminolevulinate synthase, ZUO1 - zuo1p, SIS2 - phosphopantothenoylcysteine decarboxylase complex subunit sis2, RPF1 - rpf1p, RRN6 - rrn6p, GZF3 - gzf3p, MSH6 - mismatch repair atpase msh6, CBP2 - cbp2p, RET1 - ret1p, TRM2 - trm2p, FHL1 - fhl1p, CDC39 - ccr4-not core subunit cdc39, TRF5 - non-canonical poly(a) poly…
GO:0071426	ribonucleoprotein complex export from nucleus	1.62e-06	0.000636	6.64	5838	46	191	10	[RIX7 - putative aaa family atpase rix7, NUP116 - nup116p, NUP85 - nup85p, LTV1 - ltv1p, NUP120 - nup120p, NIC96 - nic96p, ZUO1 - zuo1p, YAR1 - yar1p, RPF1 - rpf1p, RIX1 - rix1p]
GO:0071428	rRNA-containing ribonucleoprotein complex export from nucleus	1.62e-06	0.00059	6.64	5838	46	191	10	[RIX7 - putative aaa family atpase rix7, NUP116 - nup116p, NUP85 - nup85p, LTV1 - ltv1p, NUP120 - nup120p, NIC96 - nic96p, ZUO1 - zuo1p, YAR1 - yar1p, RPF1 - rpf1p, RIX1 - rix1p]
GO:0033753	establishment of ribosome localization	1.62e-06	0.000551	6.64	5838	46	191	10	[RIX7 - putative aaa family atpase rix7, NUP116 - nup116p, NUP85 - nup85p, LTV1 - ltv1p, NUP120 - nup120p, NIC96 - nic96p, ZUO1 - zuo1p, YAR1 - yar1p, RPF1 - rpf1p, RIX1 - rix1p]
GO:0000054	ribosomal subunit export from nucleus	1.62e-06	0.000516	6.64	5838	46	191	10	[RIX7 - putative aaa family atpase rix7, NUP116 - nup116p, NUP85 - nup85p, LTV1 - ltv1p, NUP120 - nup120p, NIC96 - nic96p, ZUO1 - zuo1p, YAR1 - yar1p, RPF1 - rpf1p, RIX1 - rix1p]
GO:0046483	heterocycle metabolic process	1.94e-06	0.000582	1.52	5838	1791	191	89	[FAF1 - faf1p, LAS1 - las1p, LCP5 - lcp5p, NUP120 - nup120p, SAE3 - sae3p, HEM1 - 5-aminolevulinate synthase, ZUO1 - zuo1p, SIS2 - phosphopantothenoylcysteine decarboxylase complex subunit sis2, RPF1 - rpf1p, RRN6 - rrn6p, GZF3 - gzf3p, MSH6 - mismatch repair atpase msh6, CBP2 - cbp2p, RET1 - ret1p, TRM2 - trm2p, FHL1 - fhl1p, CDC39 - ccr4-not core subunit cdc39, TRF5 - non-canonical poly(a) poly…
GO:0033750	ribosome localization	2e-06	0.000567	6.5	5838	47	191	10	[RIX7 - putative aaa family atpase rix7, NUP116 - nup116p, NUP85 - nup85p, LTV1 - ltv1p, NUP120 - nup120p, NIC96 - nic96p, ZUO1 - zuo1p, YAR1 - yar1p, RPF1 - rpf1p, RIX1 - rix1p]
GO:0051640	organelle localization	2.28e-06	0.00061	3.74	5838	139	191	17	[RIX7 - putative aaa family atpase rix7, NUP85 - nup85p, CIK1 - cik1p, NUP120 - nup120p, NIC96 - nic96p, ZUO1 - zuo1p, RPF1 - rpf1p, MDM32 - mdm32p, RIX1 - rix1p, NUP116 - nup116p, LTV1 - ltv1p, MDM20 - mdm20p, YAR1 - yar1p, KAR3 - kar3p, FZO1 - fzo1p, NUP133 - nup133p, SLK19 - slk19p]
GO:0051656	establishment of organelle localization	4e-06	0.00102	4.57	5838	87	191	13	[RIX7 - putative aaa family atpase rix7, NUP85 - nup85p, NUP120 - nup120p, CIK1 - cik1p, NIC96 - nic96p, ZUO1 - zuo1p, RPF1 - rpf1p, RIX1 - rix1p, NUP116 - nup116p, LTV1 - ltv1p, YAR1 - yar1p, KAR3 - kar3p, SLK19 - slk19p]
GO:1901360	organic cyclic compound metabolic process	4.21e-06	0.00102	1.49	5838	1849	191	90	[FAF1 - faf1p, LAS1 - las1p, LCP5 - lcp5p, NUP120 - nup120p, SAE3 - sae3p, HEM1 - 5-aminolevulinate synthase, ZUO1 - zuo1p, SIS2 - phosphopantothenoylcysteine decarboxylase complex subunit sis2, RPF1 - rpf1p, RRN6 - rrn6p, GZF3 - gzf3p, MSH6 - mismatch repair atpase msh6, CBP2 - cbp2p, RET1 - ret1p, TRM2 - trm2p, FHL1 - fhl1p, CDC39 - ccr4-not core subunit cdc39, TRF5 - non-canonical poly(a) poly…
GO:0006611	protein export from nucleus	7.58e-06	0.00175	5.66	5838	54	191	10	[RIX7 - putative aaa family atpase rix7, NUP116 - nup116p, NUP85 - nup85p, LTV1 - ltv1p, NUP120 - nup120p, NIC96 - nic96p, ZUO1 - zuo1p, YAR1 - yar1p, RPF1 - rpf1p, RIX1 - rix1p]
GO:1903047	mitotic cell cycle process	2.06e-05	0.00455	2.47	5838	309	191	25	[CDC5 - polo kinase cdc5, CIK1 - cik1p, HOS3 - hos3p, SPC97 - spc97p, LTE1 - lte1p, PPH21 - pph21p, TID3 - tid3p, CDC53 - cullin cdc53, IBD2 - ibd2p, GPN2 - gpn2p, GRR1 - grr1p, BUD4 - bud4p, SGS1 - sgs1p, SWI5 - swi5p, CHS2 - chitin synthase chs2, KAR3 - kar3p, SLK19 - slk19p, SAP190 - sap190p, HOF1 - hof1p, NDD1 - ndd1p, CTR9 - ctr9p, YCG1 - ycg1p, SGO1 - sgo1p, BFA1 - bfa1p, FIN1 - fin1p]
GO:0034641	cellular nitrogen compound metabolic process	2.26e-05	0.0048	1.41	5838	2062	191	95	[FAF1 - faf1p, LAS1 - las1p, LCP5 - lcp5p, NUP120 - nup120p, SAE3 - sae3p, HEM1 - 5-aminolevulinate synthase, ZUO1 - zuo1p, SIS2 - phosphopantothenoylcysteine decarboxylase complex subunit sis2, RPF1 - rpf1p, PAN6 - pantoate--beta-alanine ligase pan6, DUG3 - glutamine amidotransferase subunit dug3, RRN6 - rrn6p, GZF3 - gzf3p, MSH6 - mismatch repair atpase msh6, CBP2 - cbp2p, RET1 - ret1p, TRM2 - …
GO:0030490	maturation of SSU-rRNA	3.08e-05	0.00626	4.42	5838	76	191	11	[RRP36 - rrp36p, FAF1 - faf1p, RIO2 - rio2p, DIP2 - dip2p, UTP6 - utp6p, UTP25 - utp25p, ENP2 - enp2p, UTP4 - utp4p, RRP5 - rrp5p, PWP2 - pwp2p, BFR2 - bfr2p]
GO:0000462	maturation of SSU-rRNA from tricistronic rRNA transcript (SSU-rRNA, 5.8S rRNA, LSU-rRNA)	3.13e-05	0.00614	4.85	5838	63	191	10	[RRP36 - rrp36p, FAF1 - faf1p, RIO2 - rio2p, DIP2 - dip2p, UTP6 - utp6p, UTP25 - utp25p, ENP2 - enp2p, UTP4 - utp4p, PWP2 - pwp2p, BFR2 - bfr2p]
GO:0016070	RNA metabolic process	4.03e-05	0.0076	1.59	5838	1211	191	63	[FAF1 - faf1p, LCP5 - lcp5p, LAS1 - las1p, ZUO1 - zuo1p, RPF1 - rpf1p, RRN6 - rrn6p, GZF3 - gzf3p, CBP2 - cbp2p, RET1 - ret1p, TRM2 - trm2p, FHL1 - fhl1p, CDC39 - ccr4-not core subunit cdc39, TRF5 - non-canonical poly(a) polymerase trf5, PAN3 - pan3p, RPC82 - rpc82p, SKI3 - ski3p, SSZ1 - ssz1p, STP1 - stp1p, RIX1 - rix1p, RRP5 - rrp5p, NSA1 - nsa1p, NOP12 - nop12p, TRZ1 - trz1p, TAF11 - taf11p, E…
GO:0022402	cell cycle process	5.24e-05	0.00953	1.96	5838	562	191	36	[CDC5 - polo kinase cdc5, SMC5 - dna repair atpase smc5, CIK1 - cik1p, HOS3 - hos3p, SAE3 - sae3p, SPC97 - spc97p, LTE1 - lte1p, HUG1 - hug1p, PPH21 - pph21p, CDC53 - cullin cdc53, TID3 - tid3p, MSH6 - mismatch repair atpase msh6, IBD2 - ibd2p, GRR1 - grr1p, ESC8 - esc8p, GPN2 - gpn2p, BUD4 - bud4p, SPO71 - spo71p, SGS1 - sgs1p, SWI5 - swi5p, ECM11 - ecm11p, CHS2 - chitin synthase chs2, KAR3 - ka…
GO:0000470	maturation of LSU-rRNA	7.3e-05	0.0128	5.56	5838	44	191	8	[MAK11 - mak11p, NOP12 - nop12p, LAS1 - las1p, NOP2 - nop2p, URB1 - urb1p, DBP7 - dbp7p, NOP8 - nop8p, RPF1 - rpf1p]
GO:0000463	maturation of LSU-rRNA from tricistronic rRNA transcript (SSU-rRNA, 5.8S rRNA, LSU-rRNA)	7.45e-05	0.0126	6.48	5838	33	191	7	[MAK11 - mak11p, NOP12 - nop12p, NOP2 - nop2p, URB1 - urb1p, DBP7 - dbp7p, NOP8 - nop8p, RPF1 - rpf1p]
GO:0006606	protein import into nucleus	9.45e-05	0.0155	4.74	5838	58	191	9	[NUP116 - nup116p, NUP85 - nup85p, SYO1 - syo1p, NUP120 - nup120p, NIC96 - nic96p, GPN2 - gpn2p, NUP188 - nup188p, BLM10 - blm10p, NUP133 - nup133p]
GO:0006361	transcription initiation from RNA polymerase I promoter	0.000135	0.0214	22.92	5838	4	191	3	[RRN3 - rrn3p, RRN11 - rrn11p, RRN6 - rrn6p]
GO:1902593	single-organism nuclear import	0.000141	0.0218	4.51	5838	61	191	9	[NUP116 - nup116p, NUP85 - nup85p, SYO1 - syo1p, NUP120 - nup120p, NIC96 - nic96p, GPN2 - gpn2p, NUP188 - nup188p, BLM10 - blm10p, NUP133 - nup133p]
GO:0051170	nuclear import	0.000141	0.0212	4.51	5838	61	191	9	[NUP116 - nup116p, NUP85 - nup85p, SYO1 - syo1p, NUP120 - nup120p, NIC96 - nic96p, GPN2 - gpn2p, NUP188 - nup188p, BLM10 - blm10p, NUP133 - nup133p]
GO:0000055	ribosomal large subunit export from nucleus	0.000151	0.022	7.05	5838	26	191	6	[RIX7 - putative aaa family atpase rix7, NUP116 - nup116p, NUP85 - nup85p, NUP120 - nup120p, NIC96 - nic96p, RPF1 - rpf1p]
GO:0034504	protein localization to nucleus	0.000182	0.0258	4.37	5838	63	191	9	[NUP116 - nup116p, NUP85 - nup85p, SYO1 - syo1p, NUP120 - nup120p, NIC96 - nic96p, GPN2 - gpn2p, NUP188 - nup188p, BLM10 - blm10p, NUP133 - nup133p]
GO:0044260	cellular macromolecule metabolic process	0.000193	0.0265	1.31	5838	2401	191	103	[FAF1 - faf1p, LCP5 - lcp5p, LAS1 - las1p, GZF3 - gzf3p, CBP2 - cbp2p, TRM2 - trm2p, TRF5 - non-canonical poly(a) polymerase trf5, RPC82 - rpc82p, SKI3 - ski3p, RTS2 - rts2p, STP1 - stp1p, RMT2 - rmt2p, RIX1 - rix1p, UBP11 - ubp11p, NSA1 - nsa1p, TRZ1 - trz1p, PKH1 - pkh1p, ENP2 - enp2p, RDH54 - dna-dependent atpase rdh54, NUP133 - nup133p, RRP36 - rrp36p, SMC5 - dna repair atpase smc5, HOS3 - ho…
GO:0043170	macromolecule metabolic process	0.000275	0.0369	1.29	5838	2510	191	106	[FAF1 - faf1p, LCP5 - lcp5p, LAS1 - las1p, GZF3 - gzf3p, CBP2 - cbp2p, MGR3 - mgr3p, TRM2 - trm2p, TRF5 - non-canonical poly(a) polymerase trf5, RPC82 - rpc82p, SKI3 - ski3p, RTS2 - rts2p, STP1 - stp1p, RMT2 - rmt2p, RIX1 - rix1p, UBP11 - ubp11p, NSA1 - nsa1p, TRZ1 - trz1p, PKH1 - pkh1p, ENP2 - enp2p, RDH54 - dna-dependent atpase rdh54, NUP133 - nup133p, RRP36 - rrp36p, SMC5 - dna repair atpase s…
GO:0042274	ribosomal small subunit biogenesis	0.000349	0.0456	6.11	5838	30	191	6	[RRP36 - rrp36p, LTV1 - ltv1p, UTP25 - utp25p, ENP2 - enp2p, UTP21 - utp21p, YAR1 - yar1p]
GO:0051276	chromosome organization	0.000354	0.0451	2.32	5838	264	191	20	[CDC5 - polo kinase cdc5, SMC5 - dna repair atpase smc5, CIK1 - cik1p, NUP120 - nup120p, SUA5 - sua5p, YCG1 - ycg1p, BRE2 - bre2p, OGG1 - 8-oxoguanine glycosylase ogg1, PIF1 - pif1p, SGO1 - sgo1p, NUP116 - nup116p, MEC1 - mec1p, ARP8 - arp8p, ESC8 - esc8p, SGS1 - sgs1p, ECM11 - ecm11p, RDH54 - dna-dependent atpase rdh54, KAR3 - kar3p, FIN1 - fin1p, NUP133 - nup133p]
GO:0006913	nucleocytoplasmic transport	0.000407	0.0506	2.7	5838	170	191	15	[RIX7 - putative aaa family atpase rix7, NUP85 - nup85p, NUP120 - nup120p, NIC96 - nic96p, ZUO1 - zuo1p, NUP188 - nup188p, RPF1 - rpf1p, RIX1 - rix1p, BLM10 - blm10p, NUP116 - nup116p, SYO1 - syo1p, LTV1 - ltv1p, GPN2 - gpn2p, YAR1 - yar1p, NUP133 - nup133p]
GO:0000480	endonucleolytic cleavage in 5'-ETS of tricistronic rRNA transcript (SSU-rRNA, 5.8S rRNA, LSU-rRNA)	0.000421	0.0511	5.92	5838	31	191	6	[LCP5 - lcp5p, DIP2 - dip2p, UTP6 - utp6p, RRP5 - rrp5p, UTP18 - utp18p, PWP2 - pwp2p]
GO:0051169	nuclear transport	0.000434	0.0514	2.68	5838	171	191	15	[RIX7 - putative aaa family atpase rix7, NUP85 - nup85p, NUP120 - nup120p, NIC96 - nic96p, ZUO1 - zuo1p, NUP188 - nup188p, RPF1 - rpf1p, RIX1 - rix1p, BLM10 - blm10p, NUP116 - nup116p, SYO1 - syo1p, LTV1 - ltv1p, GPN2 - gpn2p, YAR1 - yar1p, NUP133 - nup133p]
GO:0009987	cellular process	0.000458	0.053	1.12	5838	4548	191	167	[LCP5 - lcp5p, FAF1 - faf1p, LAS1 - las1p, GEX1 - gex1p, SHE3 - she3p, SPC97 - spc97p, HEM1 - 5-aminolevulinate synthase, LTE1 - lte1p, ECM29 - ecm29p, SIS2 - phosphopantothenoylcysteine decarboxylase complex subunit sis2, NUP188 - nup188p, SIP5 - sip5p, MYO4 - myosin 4, GZF3 - gzf3p, CBP2 - cbp2p, SPC24 - spc24p, YML082W - putative cystathionine gamma-synthase, TRM2 - trm2p, YMR124W - hypothetic…
GO:0031503	protein complex localization	0.0006	0.0679	5.56	5838	33	191	6	[NUP85 - nup85p, NUP120 - nup120p, GPN2 - gpn2p, BLM10 - blm10p, NUP133 - nup133p, SLK19 - slk19p]
GO:0006996	organelle organization	0.000622	0.0688	1.6	5838	857	191	45	[CDC5 - polo kinase cdc5, SMC5 - dna repair atpase smc5, CIK1 - cik1p, NUP120 - nup120p, SHE3 - she3p, SPC97 - spc97p, MDH2 - malate dehydrogenase mdh2, NUP188 - nup188p, MDM32 - mdm32p, OGG1 - 8-oxoguanine glycosylase ogg1, MYO4 - myosin 4, PIF1 - pif1p, TID3 - tid3p, DCP2 - dcp2p, ARP8 - arp8p, SPC24 - spc24p, MDM20 - mdm20p, ESC8 - esc8p, RIA1 - ria1p, BUD4 - bud4p, SGS1 - sgs1p, ECM11 - ecm11…
GO:0050658	RNA transport	0.000832	0.0901	2.63	5838	163	191	14	[RIX7 - putative aaa family atpase rix7, NUP85 - nup85p, NUP120 - nup120p, SHE3 - she3p, NIC96 - nic96p, ZUO1 - zuo1p, NUP188 - nup188p, RPF1 - rpf1p, MYO4 - myosin 4, RIX1 - rix1p, NUP116 - nup116p, LTV1 - ltv1p, YAR1 - yar1p, NUP133 - nup133p]
GO:0051236	establishment of RNA localization	0.000832	0.0882	2.63	5838	163	191	14	[RIX7 - putative aaa family atpase rix7, NUP85 - nup85p, NUP120 - nup120p, SHE3 - she3p, NIC96 - nic96p, ZUO1 - zuo1p, NUP188 - nup188p, RPF1 - rpf1p, MYO4 - myosin 4, RIX1 - rix1p, NUP116 - nup116p, LTV1 - ltv1p, YAR1 - yar1p, NUP133 - nup133p]
GO:0000469	cleavage involved in rRNA processing	0.000838	0.0871	3.57	5838	77	191	9	[RRP36 - rrp36p, LAS1 - las1p, LCP5 - lcp5p, DIP2 - dip2p, UTP6 - utp6p, REX2 - rex2p, RRP5 - rrp5p, UTP18 - utp18p, PWP2 - pwp2p]
GO:0007346	regulation of mitotic cell cycle	0.000911	0.0927	2.72	5838	146	191	13	[CIK1 - cik1p, LTE1 - lte1p, SIS2 - phosphopantothenoylcysteine decarboxylase complex subunit sis2, PPH21 - pph21p, SGO1 - sgo1p, BFA1 - bfa1p, IBD2 - ibd2p, GRR1 - grr1p, SGS1 - sgs1p, ZDS2 - zds2p, KAR3 - kar3p, FIN1 - fin1p, SLK19 - slk19p]
GO:0050657	nucleic acid transport	0.000938	0.0937	2.59	5838	165	191	14	[RIX7 - putative aaa family atpase rix7, NUP85 - nup85p, NUP120 - nup120p, SHE3 - she3p, NIC96 - nic96p, ZUO1 - zuo1p, NUP188 - nup188p, RPF1 - rpf1p, MYO4 - myosin 4, RIX1 - rix1p, NUP116 - nup116p, LTV1 - ltv1p, YAR1 - yar1p, NUP133 - nup133p]
GO:0000819	sister chromatid segregation	0.000973	0.0953	5.09	5838	36	191	6	[CIK1 - cik1p, SGS1 - sgs1p, RDH54 - dna-dependent atpase rdh54, YCG1 - ycg1p, FIN1 - fin1p, SGO1 - sgo1p]
GO:0006997	nucleus organization	0.000973	0.0935	5.09	5838	36	191	6	[NUP116 - nup116p, NUP85 - nup85p, NUP120 - nup120p, NIC96 - nic96p, NUP188 - nup188p, NUP133 - nup133p]

## Sheet: 48hr wt vs COMPASS 2 (Fig. 2B)
GO Term	Description	P-value	FDR q-value	Enrichment	N	B	n	b	Genes
GO:0071554	cell wall organization or biogenesis	3.77e-09	1.92e-05	3.03	5838	240	273	34	[YPS1 - yps1p, DSE1 - dse1p, SED1 - sed1p, WSC4 - wsc4p, SCW11 - scw11p, KTR7 - ktr7p, PAU23 - pau23p, BGL2 - bgl2p, YHR097C - hypothetical protein, PIR1 - pir1p, SIM1 - sim1p, PUN1 - pun1p, YGP1 - ygp1p, RPI1 - rpi1p, SCW10 - scw10p, PGU1 - pgu1p, RIM21 - rim21p, CTS1 - cts1p, DSE2 - dse2p, LST8 - lst8p, SRL1 - srl1p, EXG1 - exg1p, EXG2 - exg2p, CRH1 - crh1p, MSB2 - msb2p, PST1 - pst1p, CWP1 - c…
GO:0071555	cell wall organization	5.22e-08	0.000133	2.91	5838	228	273	31	[YPS1 - yps1p, DSE1 - dse1p, SED1 - sed1p, WSC4 - wsc4p, SCW11 - scw11p, KTR7 - ktr7p, PAU23 - pau23p, BGL2 - bgl2p, PIR1 - pir1p, SIM1 - sim1p, PUN1 - pun1p, YGP1 - ygp1p, SCW10 - scw10p, PGU1 - pgu1p, CTS1 - cts1p, DSE2 - dse2p, LST8 - lst8p, SRL1 - srl1p, EXG1 - exg1p, EXG2 - exg2p, CRH1 - crh1p, MSB2 - msb2p, PST1 - pst1p, CWP1 - cwp1p, CWP2 - cwp2p, SPI1 - spi1p, SUN4 - sun4p, ECM3 - putativ…
GO:0045229	external encapsulating structure organization	5.22e-08	8.87e-05	2.91	5838	228	273	31	[YPS1 - yps1p, DSE1 - dse1p, SED1 - sed1p, WSC4 - wsc4p, SCW11 - scw11p, KTR7 - ktr7p, PAU23 - pau23p, BGL2 - bgl2p, PIR1 - pir1p, SIM1 - sim1p, PUN1 - pun1p, YGP1 - ygp1p, SCW10 - scw10p, PGU1 - pgu1p, CTS1 - cts1p, DSE2 - dse2p, LST8 - lst8p, SRL1 - srl1p, EXG1 - exg1p, EXG2 - exg2p, CRH1 - crh1p, MSB2 - msb2p, PST1 - pst1p, CWP1 - cwp1p, CWP2 - cwp2p, SPI1 - spi1p, SUN4 - sun4p, ECM3 - putativ…
GO:0071852	fungal-type cell wall organization or biogenesis	3.43e-07	0.000436	2.93	5838	197	273	27	[YPS1 - yps1p, SED1 - sed1p, SCW11 - scw11p, KTR7 - ktr7p, PAU23 - pau23p, BGL2 - bgl2p, YHR097C - hypothetical protein, PIR1 - pir1p, PUN1 - pun1p, SIM1 - sim1p, RPI1 - rpi1p, SCW10 - scw10p, RIM21 - rim21p, LST8 - lst8p, SRL1 - srl1p, EXG1 - exg1p, EXG2 - exg2p, CRH1 - crh1p, PST1 - pst1p, MSB2 - msb2p, CWP1 - cwp1p, CWP2 - cwp2p, SPI1 - spi1p, SUN4 - sun4p, TIP1 - tip1p, YPS3 - yps3p, CIS3 - c…
GO:0016052	carbohydrate catabolic process	4.22e-07	0.00043	4.39	5838	78	273	16	[PGM2 - phosphoglucomutase pgm2, TPI1 - triose-phosphate isomerase tpi1, SNF6 - snf6p, EXG1 - exg1p, EXG2 - exg2p, PGK1 - phosphoglycerate kinase, SIM1 - sim1p, SUN4 - sun4p, ENO1 - phosphopyruvate hydratase eno1, YHR210C - aldose 1-epimerase superfamily protein, PGU1 - pgu1p, GPM1 - phosphoglycerate mutase gpm1, TDH1 - tdh1p, YJR096W - hypothetical protein, CTS1 - cts1p, DSE4 - dse4p]
GO:0006733	oxidoreduction coenzyme metabolic process	2.72e-06	0.00231	3.84	5838	89	273	16	[TPI1 - triose-phosphate isomerase tpi1, NMA1 - nicotinamide-nucleotide adenylyltransferase nma1, COQ9 - coq9p, BNA7 - arylformamidase, NQM1 - sedoheptulose-7-phosphate:d-glyceraldehyde-3-phosphate transaldolase nqm1, BNA5 - kynureninase, YAH1 - yah1p, PGK1 - phosphoglycerate kinase, BNA1 - bna1p, YMR315W - hypothetical protein, BNA6 - nicotinate-nucleotide diphosphorylase (carboxylating), ENO1 -…
GO:0031505	fungal-type cell wall organization	3.21e-06	0.00233	2.82	5838	182	273	24	[YPS1 - yps1p, LST8 - lst8p, SED1 - sed1p, SRL1 - srl1p, SCW11 - scw11p, EXG1 - exg1p, KTR7 - ktr7p, EXG2 - exg2p, CRH1 - crh1p, PST1 - pst1p, MSB2 - msb2p, PAU23 - pau23p, BGL2 - bgl2p, CWP1 - cwp1p, CWP2 - cwp2p, SPI1 - spi1p, PIR1 - pir1p, PUN1 - pun1p, SIM1 - sim1p, SUN4 - sun4p, SCW10 - scw10p, TIP1 - tip1p, YPS3 - yps3p, CIS3 - cis3p]
GO:0006732	coenzyme metabolic process	3.39e-06	0.00216	2.98	5838	158	273	22	[PAD1 - phenylacrylic acid decarboxylase pad1, FMN1 - riboflavin kinase, TPI1 - triose-phosphate isomerase tpi1, NMA1 - nicotinamide-nucleotide adenylyltransferase nma1, NQM1 - sedoheptulose-7-phosphate:d-glyceraldehyde-3-phosphate transaldolase nqm1, COQ9 - coq9p, BNA7 - arylformamidase, BNA5 - kynureninase, ALD3 - aldehyde dehydrogenase (nad(+)) ald3, YAH1 - yah1p, RMA1 - putative tetrahydrofol…
GO:0044283	small molecule biosynthetic process	5.13e-06	0.0029	2.33	5838	294	273	32	[FMN1 - riboflavin kinase, HOR2 - glycerol-1-phosphatase hor2, COQ9 - coq9p, YAH1 - yah1p, PGK1 - phosphoglycerate kinase, RMA1 - putative tetrahydrofolate synthase, ENO1 - phosphopyruvate hydratase eno1, FMS1 - polyamine oxidase, ERG9 - bifunctional farnesyl-diphosphate farnesyltransferase/squalene synthase, FOL2 - gtp cyclohydrolase i, HIS2 - histidinol-phosphatase, GPM1 - phosphoglycerate muta…
GO:0019362	pyridine nucleotide metabolic process	7.34e-06	0.00374	3.99	5838	75	273	14	[TPI1 - triose-phosphate isomerase tpi1, NMA1 - nicotinamide-nucleotide adenylyltransferase nma1, BNA7 - arylformamidase, NQM1 - sedoheptulose-7-phosphate:d-glyceraldehyde-3-phosphate transaldolase nqm1, BNA5 - kynureninase, PGK1 - phosphoglycerate kinase, BNA1 - bna1p, YMR315W - hypothetical protein, BNA6 - nicotinate-nucleotide diphosphorylase (carboxylating), ENO1 - phosphopyruvate hydratase e…
GO:0046496	nicotinamide nucleotide metabolic process	7.34e-06	0.0034	3.99	5838	75	273	14	[TPI1 - triose-phosphate isomerase tpi1, NMA1 - nicotinamide-nucleotide adenylyltransferase nma1, BNA7 - arylformamidase, NQM1 - sedoheptulose-7-phosphate:d-glyceraldehyde-3-phosphate transaldolase nqm1, BNA5 - kynureninase, PGK1 - phosphoglycerate kinase, BNA1 - bna1p, YMR315W - hypothetical protein, BNA6 - nicotinate-nucleotide diphosphorylase (carboxylating), ENO1 - phosphopyruvate hydratase e…
GO:0000272	polysaccharide catabolic process	1.41e-05	0.00596	7.88	5838	19	273	7	[SIM1 - sim1p, SUN4 - sun4p, EXG1 - exg1p, EXG2 - exg2p, PGU1 - pgu1p, DSE4 - dse4p, CTS1 - cts1p]
GO:0005975	carbohydrate metabolic process	1.41e-05	0.00554	2.38	5838	252	273	28	[TPS1 - alpha,alpha-trehalose-phosphate synthase (udp-forming) tps1, SCW11 - scw11p, SNF6 - snf6p, HOR2 - glycerol-1-phosphatase hor2, NQM1 - sedoheptulose-7-phosphate:d-glyceraldehyde-3-phosphate transaldolase nqm1, BGL2 - bgl2p, PGK1 - phosphoglycerate kinase, YPR147C - hypothetical protein, SIM1 - sim1p, GAL80 - gal80p, ENO1 - phosphopyruvate hydratase eno1, SCW10 - scw10p, PGU1 - pgu1p, GPM1 …
GO:0072524	pyridine-containing compound metabolic process	3.74e-05	0.0136	3.48	5838	86	273	14	[TPI1 - triose-phosphate isomerase tpi1, NMA1 - nicotinamide-nucleotide adenylyltransferase nma1, BNA7 - arylformamidase, NQM1 - sedoheptulose-7-phosphate:d-glyceraldehyde-3-phosphate transaldolase nqm1, BNA5 - kynureninase, PGK1 - phosphoglycerate kinase, BNA1 - bna1p, YMR315W - hypothetical protein, BNA6 - nicotinate-nucleotide diphosphorylase (carboxylating), ENO1 - phosphopyruvate hydratase e…
GO:0044281	small molecule metabolic process	3.98e-05	0.0135	1.69	5838	710	273	56	[FMN1 - riboflavin kinase, NMA1 - nicotinamide-nucleotide adenylyltransferase nma1, COQ9 - coq9p, YAH1 - yah1p, FAA3 - long-chain fatty acid-coa ligase faa3, BNA1 - bna1p, YGP1 - ygp1p, SHH3 - protein shh3, ENO1 - phosphopyruvate hydratase eno1, FMS1 - polyamine oxidase, ERG9 - bifunctional farnesyl-diphosphate farnesyltransferase/squalene synthase, FOL2 - gtp cyclohydrolase i, HIS2 - histidinol-…
GO:0051186	cofactor metabolic process	4.99e-05	0.0159	2.46	5838	200	273	23	[FMN1 - riboflavin kinase, PAD1 - phenylacrylic acid decarboxylase pad1, TPI1 - triose-phosphate isomerase tpi1, NMA1 - nicotinamide-nucleotide adenylyltransferase nma1, NQM1 - sedoheptulose-7-phosphate:d-glyceraldehyde-3-phosphate transaldolase nqm1, COQ9 - coq9p, BNA7 - arylformamidase, BNA5 - kynureninase, ALD3 - aldehyde dehydrogenase (nad(+)) ald3, YAH1 - yah1p, PGK1 - phosphoglycerate kinas…
GO:0044282	small molecule catabolic process	5.54e-05	0.0166	3.05	5838	112	273	16	[PAD1 - phenylacrylic acid decarboxylase pad1, ASP3-4 - asparaginase asp3-4, PGM2 - phosphoglucomutase pgm2, TPI1 - triose-phosphate isomerase tpi1, BNA7 - arylformamidase, DLD1 - dld1p, BNA5 - kynureninase, FDC1 - putative phenylacrylic acid decarboxylase fdc1, EEB1 - eeb1p, BNA6 - nicotinate-nucleotide diphosphorylase (carboxylating), GCV3 - glycine decarboxylase subunit h, YHR210C - aldose 1-e…
GO:0046364	monosaccharide biosynthetic process	0.000114	0.0323	7.13	5838	18	273	6	[ENO1 - phosphopyruvate hydratase eno1, XYL2 - d-xylulose reductase xyl2, TPI1 - triose-phosphate isomerase tpi1, GPM1 - phosphoglycerate mutase gpm1, TDH1 - tdh1p, PGK1 - phosphoglycerate kinase]
GO:0019752	carboxylic acid metabolic process	0.000121	0.0324	1.9	5838	406	273	36	[NMA1 - nicotinamide-nucleotide adenylyltransferase nma1, BNA7 - arylformamidase, FAA3 - long-chain fatty acid-coa ligase faa3, RMA1 - putative tetrahydrofolate synthase, PGK1 - phosphoglycerate kinase, BNA1 - bna1p, YGP1 - ygp1p, SHH3 - protein shh3, ENO1 - phosphopyruvate hydratase eno1, FMS1 - polyamine oxidase, GCV3 - glycine decarboxylase subunit h, FOL2 - gtp cyclohydrolase i, HIS2 - histid…
GO:0034627	'de novo' NAD biosynthetic process	0.000146	0.0373	12.22	5838	7	273	4	[BNA1 - bna1p, BNA6 - nicotinate-nucleotide diphosphorylase (carboxylating), NMA1 - nicotinamide-nucleotide adenylyltransferase nma1, BNA5 - kynureninase]
GO:0000920	cell separation after cytokinesis	0.00016	0.0389	6.75	5838	19	273	6	[DSE2 - dse2p, DSE1 - dse1p, HYM1 - hym1p, EGT2 - egt2p, CTS1 - cts1p, DSE4 - dse4p]
GO:0009108	coenzyme biosynthetic process	0.000175	0.0405	3.2	5838	87	273	13	[FMN1 - riboflavin kinase, PAD1 - phenylacrylic acid decarboxylase pad1, NMA1 - nicotinamide-nucleotide adenylyltransferase nma1, COQ9 - coq9p, BNA7 - arylformamidase, BNA5 - kynureninase, YAH1 - yah1p, ALD3 - aldehyde dehydrogenase (nad(+)) ald3, RMA1 - putative tetrahydrofolate synthase, BNA1 - bna1p, BNA6 - nicotinate-nucleotide diphosphorylase (carboxylating), FMS1 - polyamine oxidase, FOL2 -…
GO:0044712	single-organism catabolic process	0.00021	0.0465	2.01	5838	308	273	29	[SNF6 - snf6p, BNA7 - arylformamidase, ICY2 - icy2p, LCL2 - lcl2p, PGK1 - phosphoglycerate kinase, AYR1 - acylglycerone-phosphate reductase, ENO1 - phosphopyruvate hydratase eno1, GCV3 - glycine decarboxylase subunit h, GPM1 - phosphoglycerate mutase gpm1, YOR059C - putative hydrolase, YJR096W - hypothetical protein, TDH1 - tdh1p, PLB3 - plb3p, ADH1 - alcohol dehydrogenase adh1, PAD1 - phenylacry…
GO:0043436	oxoacid metabolic process	0.000275	0.0584	1.82	5838	423	273	36	[NMA1 - nicotinamide-nucleotide adenylyltransferase nma1, BNA7 - arylformamidase, FAA3 - long-chain fatty acid-coa ligase faa3, RMA1 - putative tetrahydrofolate synthase, PGK1 - phosphoglycerate kinase, BNA1 - bna1p, YGP1 - ygp1p, SHH3 - protein shh3, ENO1 - phosphopyruvate hydratase eno1, FMS1 - polyamine oxidase, GCV3 - glycine decarboxylase subunit h, FOL2 - gtp cyclohydrolase i, HIS2 - histid…
GO:0042537	benzene-containing compound metabolic process	0.000282	0.0574	10.69	5838	8	273	4	[PAD1 - phenylacrylic acid decarboxylase pad1, BNA7 - arylformamidase, BNA5 - kynureninase, FDC1 - putative phenylacrylic acid decarboxylase fdc1]
GO:0006082	organic acid metabolic process	0.000288	0.0565	1.82	5838	424	273	36	[NMA1 - nicotinamide-nucleotide adenylyltransferase nma1, BNA7 - arylformamidase, FAA3 - long-chain fatty acid-coa ligase faa3, RMA1 - putative tetrahydrofolate synthase, PGK1 - phosphoglycerate kinase, BNA1 - bna1p, YGP1 - ygp1p, SHH3 - protein shh3, ENO1 - phosphopyruvate hydratase eno1, FMS1 - polyamine oxidase, GCV3 - glycine decarboxylase subunit h, FOL2 - gtp cyclohydrolase i, HIS2 - histid…
GO:0009435	NAD biosynthetic process	0.000305	0.0574	7.64	5838	14	273	5	[BNA1 - bna1p, BNA6 - nicotinate-nucleotide diphosphorylase (carboxylating), NMA1 - nicotinamide-nucleotide adenylyltransferase nma1, BNA7 - arylformamidase, BNA5 - kynureninase]
GO:0019674	NAD metabolic process	0.000364	0.0662	4.99	5838	30	273	7	[BNA1 - bna1p, BNA6 - nicotinate-nucleotide diphosphorylase (carboxylating), NMA1 - nicotinamide-nucleotide adenylyltransferase nma1, BNA7 - arylformamidase, BNA5 - kynureninase, ADH5 - alcohol dehydrogenase adh5, ADH1 - alcohol dehydrogenase adh1]
GO:1904029	regulation of cyclin-dependent protein kinase activity	0.000452	0.0794	4.83	5838	31	273	7	[YPL014W - hypothetical protein, CLB1 - clb1p, PCL1 - pcl1p, PCL2 - pcl2p, PCL9 - pcl9p, CAK1 - cak1p, CLN1 - cln1p]
GO:1901575	organic substance catabolic process	0.000532	0.0902	1.62	5838	606	273	46	[FUB1 - fub1p, YPS1 - yps1p, CPS1 - cps1p, SNF6 - snf6p, BNA7 - arylformamidase, LCL2 - lcl2p, PGK1 - phosphoglycerate kinase, SIM1 - sim1p, AYR1 - acylglycerone-phosphate reductase, LCL3 - lcl3p, ENO1 - phosphopyruvate hydratase eno1, FMS1 - polyamine oxidase, GCV3 - glycine decarboxylase subunit h, PGU1 - pgu1p, YOR059C - putative hydrolase, GPM1 - phosphoglycerate mutase gpm1, YJR096W - hypoth…
GO:0006094	gluconeogenesis	0.000615	0.101	6.68	5838	16	273	5	[ENO1 - phosphopyruvate hydratase eno1, TPI1 - triose-phosphate isomerase tpi1, GPM1 - phosphoglycerate mutase gpm1, TDH1 - tdh1p, PGK1 - phosphoglycerate kinase]
GO:0019319	hexose biosynthetic process	0.000615	0.0979	6.68	5838	16	273	5	[ENO1 - phosphopyruvate hydratase eno1, TPI1 - triose-phosphate isomerase tpi1, GPM1 - phosphoglycerate mutase gpm1, TDH1 - tdh1p, PGK1 - phosphoglycerate kinase]
GO:0016054	organic acid catabolic process	0.000648	0.1	3.14	5838	75	273	11	[PAD1 - phenylacrylic acid decarboxylase pad1, BNA6 - nicotinate-nucleotide diphosphorylase (carboxylating), ASP3-4 - asparaginase asp3-4, GCV3 - glycine decarboxylase subunit h, BNA7 - arylformamidase, DLD1 - dld1p, BNA5 - kynureninase, ADH5 - alcohol dehydrogenase adh5, FDC1 - putative phenylacrylic acid decarboxylase fdc1, EEB1 - eeb1p, ADH1 - alcohol dehydrogenase adh1]
GO:0046395	carboxylic acid catabolic process	0.000648	0.097	3.14	5838	75	273	11	[PAD1 - phenylacrylic acid decarboxylase pad1, BNA6 - nicotinate-nucleotide diphosphorylase (carboxylating), ASP3-4 - asparaginase asp3-4, GCV3 - glycine decarboxylase subunit h, BNA7 - arylformamidase, BNA5 - kynureninase, DLD1 - dld1p, ADH5 - alcohol dehydrogenase adh5, FDC1 - putative phenylacrylic acid decarboxylase fdc1, EEB1 - eeb1p, ADH1 - alcohol dehydrogenase adh1]
GO:0044711	single-organism biosynthetic process	0.000685	0.0996	1.6	5838	613	273	46	[TPS1 - alpha,alpha-trehalose-phosphate synthase (udp-forming) tps1, FMN1 - riboflavin kinase, GPI15 - gpi15p, HOR2 - glycerol-1-phosphatase hor2, YKR070W - hypothetical protein, NMA1 - nicotinamide-nucleotide adenylyltransferase nma1, BNA7 - arylformamidase, COQ9 - coq9p, YAH1 - yah1p, RMA1 - putative tetrahydrofolate synthase, PGK1 - phosphoglycerate kinase, BNA1 - bna1p, AYR1 - acylglycerone-p…
GO:0019359	nicotinamide nucleotide biosynthetic process	0.000838	0.119	6.29	5838	17	273	5	[BNA1 - bna1p, BNA6 - nicotinate-nucleotide diphosphorylase (carboxylating), NMA1 - nicotinamide-nucleotide adenylyltransferase nma1, BNA7 - arylformamidase, BNA5 - kynureninase]
GO:0034354	'de novo' NAD biosynthetic process from tryptophan	0.000943	0.13	12.83	5838	5	273	3	[BNA1 - bna1p, BNA6 - nicotinate-nucleotide diphosphorylase (carboxylating), BNA5 - kynureninase]
GO:0006753	nucleoside phosphate metabolic process	0.000953	0.128	2.2	5838	185	273	19	[FMN1 - riboflavin kinase, APA2 - apa2p, TPI1 - triose-phosphate isomerase tpi1, NMA1 - nicotinamide-nucleotide adenylyltransferase nma1, URA8 - ura8p, BNA7 - arylformamidase, NQM1 - sedoheptulose-7-phosphate:d-glyceraldehyde-3-phosphate transaldolase nqm1, BNA5 - kynureninase, PGK1 - phosphoglycerate kinase, BNA1 - bna1p, YMR315W - hypothetical protein, BNA6 - nicotinate-nucleotide diphosphoryla…
GO:0005996	monosaccharide metabolic process	0.000988	0.129	3.19	5838	67	273	10	[GAL80 - gal80p, ENO1 - phosphopyruvate hydratase eno1, PGM2 - phosphoglucomutase pgm2, TPI1 - triose-phosphate isomerase tpi1, XYL2 - d-xylulose reductase xyl2, YHR210C - aldose 1-epimerase superfamily protein, GPM1 - phosphoglycerate mutase gpm1, TDH1 - tdh1p, YJR096W - hypothetical protein, PGK1 - phosphoglycerate kinase]

[truncated: 3 more sheets: wt v spp1 48h (Fig. 2C), wt v swd1 48h 1 (Fig. 2S1C), wt v swd1 48h 2 (Fig. 2S1C)]
