# Supplementary material for: Tri-methylation of histone H3 lysine 4 facilitates gene expression in ageing cells
Source: eLife. 2018 Oct 2;7:e34081. doi: 10.7554/eLife.34081 (PMC6168286; doi:10.7554/eLife.34081)
Supplement: Supplementary file 3. — For hierarchical clustering diagrams, this includes the expression data and identifier for each gene. [file elife-34081-supp3.xlsx]

## Sheet: 1B
wildtype	swd1	spp1	set1 CD
39.1304	8.51064	21.3741	24.0964
28	3.22581	1.36986	22.7273
44.2308	30.5556	11.5385	25
85.7143	12.6984	21.1111	18.1818
32.7273	13.8889	27.7778	6.0241
39.6226	4.47761	13.5922	11.7647
81.6901	12.6582	14.2857	3.06122
55.6818	22.3684		9.89011
80.7229	7.01754
44.1558

## Sheet: 1C
	wt 48hr	wt 24hr	wt 7.5hr	wt log	K4me3 48hr	K4me3 24hr	K4me3 7.4hr	K4me3 log
-57.4228	-10.3867
-74.151	25.4056
-66.1381	27.2944
-53.0386	10.6508
-61.8326	2.44239
-26.5252		5.16045
-40.5141		36.7936
-33.9149		30.7578
-29.6953		11.9981
-2.74901		7.09434
8.31027			8.46616
11.9165			10.8237
13.8561			13.3922
38.9707			-3.92897
50.0302			-0.79309
45.5793				31.601
55.5174				10.4766
47.1681				16.0444
45.1537				29.0433
51.7909				-6.42274
-34.6469					-19.3575
-47.9913					-18.03
-34.0807					-6.43515
-58.565					-5.28804
-70.6285					1.46752
-61.4734					-28.9067
-56.6019					-14.0956
-64.133					-12.6645
-0.86032						-17.4838
-14.6337						-12.7895
-19.6041						3.83753
4.50502						7.08643
-20.8207						-3.7285
-16.5765						-7.78796
-22.5829						-9.05389
29.3285							-3.5744
34.2711							-18.9347
36.3038							-16.5185
53.4728							7.93049
63.7289							29.0706
45.2096							-2.32099
-1.68152							-8.81929
20.9068							-2.21945
24.4572							-11.9266
39.8825								-22.5762
25.6441								-7.49166
47.6934								-12.3266
44.9979								-9.29859
41.0498								-10.1452
18.8431								8.71346
34.4718								-18.5951
37.8023								-13.651

## Sheet: 1D
H3 difference	age difference	age only
0.046045	1.08281
0.37938	0.882808
3.73832	2.93387
0.379379	1.9998
5.55957	2.80978
1.62504	1.34361
1.46569	1.96972
1.17397	2.54242
1.02098	1.80703
2.87666	3.91425
2.50632	2.36614
2.27739	0.788701
4.31948	2.3129
4.53067	1.36173
1.54625	0.575594
-1.73715	-0.4951
-1.69439	-0.4223
-0.01295	0.549259
0.195362	1.11502
-0.22777	0.5812
-0.39943	0.92818
3.74614	1.40926
0.972834	1.58065
0.833777	0.499115
0.375947	0.718561
1.8973	0.70232
2.75841	0.312822
1.30418	0.544948
0.328762	0.196444
2.79419	0.728381
2.64943	0.863709
0.175143	0.093903
1.05202	0.239292
-0.98366	-0.43439
-0.90262	0.074282
1.34282	0.468613
2.31273	0.97155
0.409883	1.35228
-0.17972	-1.04545
-0.25474	-0.86381
3.1545	-0.18754
2.63081	2.1196
-0.4256	-0.39515
-1.15389	-0.53666
-0.91694	-0.17126
0.212577	0.505171
3.55567	2.18463
0.321237	-0.09609
1.51104	0.559071
0.628866	0.947793
1.14292	0.698181
1.35169	1.18007
-0.14516	0.527336
2.68156	1.9986
0.715203	0.572956
0.315737	1.03828
0.090108	0.108417
-0.75592	-0.54673
2.44769	0.791932
-1.45316	0.224494
0.148777	0.485348
0.843593	-0.11999
0.096065	0.49418
0.191972	0.482694
0.47907	-0.024
5.32589	4.47967
1.75429	0.983253
0.328711	1.96279
-0.57104	-0.29493
-0.40519	0.151097
2.10702	0.949786
0.082707	0.360079
0.509468	0.331641
0.324799	0.104024
-0.00073	0.650246
1.92205	0.797794
0.30423	0.522823
1.62627	0.75063
0.01039	0.165001
1.73385	0.483542
1.73402	-0.04092
-1.97372	-0.96496
2.00285	1.00093
0.921973	0.214518
0.746587	-0.0485
-0.27261	0.495732
0.775946	0.205246
1.43765	-0.03352
0.725207	-0.24246
1.86648	1.98594
1.7216	1.46564
0.288657	0.50997
0.743586	-0.4495
0.988091	1.11349
2.47498	1.05862
2.26664	0.697422
3.38032	3.0731
2.53645	1.29653
0.45862	0.862539
-1.21488	0.849654
-1.08364	1.32063
0.323878	1.42316
2.02306	0.831731
1.18279	0.514972
2.44942	2.24388
2.23346	3.32804
1.98168	0.870425
1.70651	1.71979
2.886	1.38441
4.59249	2.7343
2.48783	-0.15118
1.48295	0.818593
0.702683	-0.09019
0.352552	0.583206
3.97316	0.791607
4.88948	1.02201
2.69755	-3.81453
2.87651	1.57306
2.72407	1.79701
0.4903	1.37437
0.895132	1.61614
-0.63953	0.692396
-0.11137	0.421239
1.20402	1.98795
1.5237	2.38713
0.718687	2.21158
-0.00462	0.622008
0.590255	0.934831
2.38549	1.29101
0.14572	0.349181
0.445904	0.231437
1.11189	0.305103
-0.77341	0.139629
2.05714	1.06724
1.9077	0.65241
2.89286	1.76146
3.43646	1.87711
-0.59814	0.619575
-0.88243	1.01478
3.37056	1.76186
0.807871	-0.03572
0.120373	0.918806
0.109288	1.34256
0.029038	1.4638
1.10685	0.442737
-1.9868	-0.8152
1.38535	0.927862
-0.62728	0.041227
-0.26427	0.215246
0.308131	0.540233
1.66313	0.936881
-2.36988	-0.83976
1.04638	0.26212
0.519968	0.498827
0.626175	0.712852
0.253551	0.3966
0.26637	0.107823
1.45257	0.366191
0.347471	0.82394
-0.05539	0.092213
1.27047	3.56461
-1.24094	0.289564
-1.51458	-0.53772
7.99268	2.52888
0.75906	0.433216
0.894042	1.1115
-2.255	-1.03721
2.95931	0.739
-0.04093	0.504087
0.437394	0.635651
0.944395	-0.08168
0.713665	0.078656
0.938991	0.525557
-0.35521	-0.25311
-0.00249	0.052774
5.63825	1.74757
5.89821	2.12103
3.53543	2.04299
1.45044	0.193979
0.312769	1.42277
0.057056	1.0136
1.75497	1.19496
0.256855	0.477647
3.35356	1.24669
-0.26876	0.153588
0.205291	0.186645
-0.32009	-0.20527
0.191975	0.623153
1.8509	0.345521
0.17702	0.581467
-0.06629	-0.03528
1.88413	0.462171
-0.04264	0.158602
3.77103	3.42974
3.06084	3.46287
-0.0489	0.137634
2.16296	0.771057
-0.2876	1.37522
1.9832	0.230136
2.93678	3.57475
-0.55016	0.219844
-0.54895	0.755786
-0.77307	0.613669
1.81628	1.68722
-1.61147	-0.68325
-1.09276	-0.93261
0.549047	0.729658
0.779681	0.440259
-0.62778	0.169211
1.54119	-0.05582
2.30494	0.978695
0.596401	1.00115
0.988045	-0.63797
0.886348	0.426379
-0.46695	1.08715
1.01611	2.33337
2.54692	2.0234
-0.79776	-0.54992
-2.29511	-0.95829
-0.3682	0.090832
1.3715	0.413501
-1.28756	-0.91073
-0.12552	0.361956
0.056824	0.031987
0.306458	0.626808
-0.22031	0.283577
0.459713	1.11694
-0.56412	0.126933
0.145538	0.546444
-0.27413	3.49675
1.77067	1.4884
0.511439	0.471119
1.26702	0.507093
-0.64617	-0.08469
-0.42826	0.112964
1.65447	0.719615
0.49661	0.221562
1.8805	0.622008
1.66825	0.270459
-0.15457	-0.11596
-1.31525	0.226864
-1.31273	0.12489
1.95122	0.68611
0.916233	0.437537
1.54195	1.20402
-0.76397	0.109088
0.378233	-1.0122
0.484374	-0.81164
-0.41781	0.758318
3.03391	1.0886
-0.24294	0.131367
-0.11536	0.380865
-0.34778	1.3651
-0.86133	1.89708
2.54908	1.8611
3.4313	0.942343
0.706165	1.29246
0.486267	-0.31047
-5.32257	-0.30668
-0.49071	-0.02135
-0.05529	2.11211
1.73567	1.20558
1.90745	1.55309
0.278044	1.12262
1.10208	0.665807
-0.25587	0.36764
0.742379	0.308989
0.827022	-0.09835
3.95746	1.80477
3.09468	1.31151
2.14758	1.39587
1.67626	1.22969
0.281177	0.235683
-0.12901	1.51507
0.545387	0.908559
-2.07232	-0.58539
0.864621	0.64576
1.49903	0.305169
0.460226	-0.44342
-0.14401	-0.03485
0.369494	-0.19922
-1.89788	-0.77556
2.32114	1.08897
2.22118	1.85487
-0.81448	-0.50631
0.558796	0.448877
-1.70007	0.878702
-0.75923	0.725624
1.3536	0.688422
-1.25336	1.39803
4.87929	3.70627
-0.12771	0.548732
-0.29472	0.106142
1.57962	0.812263
1.07698	0.842076
3.64313	1.43656
0.534814	0.54604
3.43119	1.17818
-1.78715	-0.80977
0.143262	-0.37435
3.62344	2.288
1.53736	2.1474
0.826032	0.349919
0.710374	1.31053
0.206917	3.5149
0.216776	0.443615
0.794844	1.21392
-0.47118	3.93887
-0.51222	3.84049
1.31952	0.517176
1.13529	0.147168
-0.22699	0.323517
0.413962	0.841962
1.54774	-0.34442
0.312408	0.003858
1.11641	1.0789
1.39479	1.14902
1.11122	0.69966
0.822774	0.641876
0.740521	0.739077
0.619198	1.66916
-0.89009	0.648104
-0.62897	-0.55373
0.153455	1.53846
1.58763	1.38122
8.36311	6.53714
3.07165	2.39526
1.29056	1.44807
-0.16025	0.154541
4.06082	3.39358
2.30686	1.77988
0.519676	1.03458
-1.03922	0.173456
-1.4901	-0.79898
0.249827	-0.05954
0.302928	0.248464
0.26902	0.586521
1.78622	2.75214
-0.96743	-0.57078
-1.58911	-0.71988
3.95421	-0.74839
2.12088	3.00275
0.494211	0.178837
-0.34163	-0.03767
1.24447	-0.51437
1.36906	-0.74373
-0.7302	0.545969
-0.41944	0.649055
0.609197	0.672513
1.88215	-0.22848
4.48207	-1.40584
-0.41433	0.307863
0.254952	0.207813
-0.04186	0.441228
1.41584	0.721116
1.215	1.34099
1.94596	1.5141
0.482023	1.03828
1.30971	0.306499
0.743583	0.478317
2.00529	1.11931
0.170876	-0.33405
1.05585	1.89717
-0.93027	0.006638
0.559339	0.834057
2.49634	1.27932
0.363839	0.573317
0.042103	0.772421
0.099598	0.711251
0.788216	0.539398
-0.16046	0.5121
1.48204	0.069556
0.742149	-0.60767
1.05496	1.66123
1.89508	0.00074
5.88357	2.20575
6.07986	1.60139
-0.64493	-0.34733
1.08568	1.27068
1.64987	0.37999
-2.14257	-0.55321
-2.22666	-1.21593
-0.68289	0.485395
1.26096	0.181687
1.38809	-0.08983
0.934803	0.437326
1.01522	0.939417
-0.41297	0.376833
-0.7136	0.403141
-0.23619	-0.41445
2.03546	1.29898
-0.58696	-0.25058
0.938341	-0.14697
1.17904	0.371129
0.190367	-0.51059
1.62881	1.11099
-0.74269	0.763559
-0.13511	0.789446
1.73707	0.899721
1.49784	1.08099
-0.09358	0.427724
2.84317	1.08562
1.57854	1.25046
1.2572	0.947521
0.530597	0.416758
0.880496	0.27779
-1.21999	-0.82545
-1.5509	-0.72129
2.08914	1.46649
0.733904	0.753971
-0.16383	-0.06748
4.52182	2.78727
4.26964	2.15172
0.60839	0.519855
0.023097	1.59511
-0.91415	0.538135
1.43986	0.155267
1.24181	0.447025
-1.47828	-0.29169
-0.70244	-0.34936
3.06166	1.29451
1.11733	1.52868
-1.38368	0.010423
-1.38797	0.058128
0.561957	0.825802
1.19486	0.768649
-0.84878	-0.22993
-0.80178	0.907586
0.982372	0.442491
-0.042	-0.2249
2.14324	0.669296
-0.04864	0.193184
1.52877	0.167001
1.20609	0.438511
2.95353	2.44043
0.767497	0.403827
0.440743	0.144453
0.64476	0.487758
2.15511	0.711048
0.767586	-0.2078
0.538274	0.167886
0.545497	0.343392
0.736567	-0.12533
2.15473	0.095443
1.25769	0.371906
3.59365	1.24718
-2.69972	-1.11639
2.88162	2.30511
3.21597	2.01339
1.27988	2.39363
3.65501	0.304373
2.94197	0.628321
7.30922	0.703933
-0.74023	-0.32192
0.63484	0.366222
-1.94044	-0.97461
-0.4763	-0.33802
-2.35216	-0.93164
-3.42414	-0.75776
-0.06497	0.142655
1.1397	0.257403
0.565543	0.456839
1.80648	0.210144
0.013945	-0.466
0.718685	0.270922
1.38535	1.36364
0.843166	0.464018
-0.10721	0.02302
-0.00109	0.638473
0.74462	0.212639
5.02981	4.5993
0.652251	1.01817
4.2901	3.65342
-0.44673	0.356176
3.58708	2.88048
0.228572	0.656199
-1.1583	0.134918
-1.1628	0.610607
-0.79883	0.939581
1.03341	1.27356
3.71994	2.22276
1.04617	0.647339
0.528638	0.546186
2.08859	0.762254
1.10289	0.833467
1.95928	1.78473
2.80606	0.551399
0.696055	0.207932
0.185652	0.914499
-0.20875	0.150296
0.13651	0.412004
-0.38751	-0.03724
-0.19462	-0.15076
2.81245	2.32611
2.40112	1.05208
1.41278	0.723564
0.857033	1.17714
1.63101	0.53706
2.21491	1.25222
2.40498	1.43016
0.754211	0.047075
0.522274	0.939001
-0.42467	0.374643
1.41851	1.80283
-0.92045	1.67828
2.12681	0.742246
4.34542	-0.03183
3.469	0.281178
0.002081	-0.23852
-0.05397	0.68998
1.02732	0.711687
0.369844	0.91761
1.07588	0.975138
0.721071	0.537272
2.23657	0.844627
4.7927	2.95953
2.26723	1.93265
1.43635	0.531782
-0.39792	0.352609
1.05652	-1.39736
-0.19746	-0.279
0.736622	0.028824
-0.91084	-0.61873
-0.84064	0.167853
-1.11969	-0.33135
4.57846	2.15906
0.475433	0.227192
-0.35638	-0.35405
0.944306	1.01529
-0.55096	0.215062
1.04766	1.03181
2.83419	1.63861
1.8827	1.1834
1.19743	0.919906
1.47799	1.16115
0.512658	0.784308
-0.17402	0.261659
0.157863	-0.16438
-0.20484	1.16695
-0.03197	0.101599
0.988141	0.657956
0.216841	-0.4155
-0.43229	-0.03763
-0.09416	-0.27423
-0.63289	0.029778
0.317306	1.6997
2.26946	1.32379
-1.46257	-0.15163
0.679056	0.519831
-0.09154	0.313338
0.253515	0.181827
1.38013	0.396038
0.146454	0.600282
0.564652	0.493028
0.417399	0.783817
1.32841	0.141686
2.56713	1.6164
0.350038	0.09497
-0.31118	0.379072
-1.10964	-0.14994
4.65204	3.3935
4.60381	2.40348
0.464142	0.121969
0.261578	0.864124
0.518888	0.171852
2.48518	0.896235
0.234919	0.972678
2.86655	0.311508
0.820021	2.36288
0.854317	1.14582
3.26549	2.40024
0.921135	2.14646
1.51571	-0.02661
0.046046	3.52044
1.58415	2.12449
3.3575	2.20997
0.096714	1.3694
4.65597	3.57319
2.93331	0.801753
5.36688	3.4739
0.621359	1.19023
2.53736	3.24198
4.20625	2.73597
4.33857	1.3225
2.88795	0.198091
0.891236	1.54051
1.24103	1.55891
2.33085	2.0348
6.88268	-0.45709
0.414644	0.210866
1.08753	0.296822
-0.26903	-0.39705
1.30042	1.00308
1.31455	0.878192
2.98445	1.30228
0.658669	0.744757
0.352828	1.09725
0.368439	1.075
0.365722	0.361207
-1.1163	-0.42919
-0.5625	0.580803
2.12769	0.615439
0.603922	-0.35705
0.697553	1.78238
5.66298	5.0215
6.81076	4.16864
0.643189	0.362897
1.1916	0.294767
1.22234	-0.48041
3.21512	1.36413
1.50737	0.380471
2.81241	0.39807
2.965	1.50397
2.86042	1.76923
2.50723	1.23527
1.91451	1.72194
0.134595	-0.65948
1.6768	0.107742
1.6605	1.64026
0.196756	0.651479
1.29079	1.05994
2.35897	0.555163
-0.28951	-0.01539
-1.21403	-0.04124
0.56682	0.00202
-0.15909	-0.25129
2.85083	4.10778
3.67333	2.36283
5.05413	2.48786
0.856519	1.51689
1.998	-0.00172
1.44523	0.146078
1.16087	0.335179
3.29916	3.35988
3.26016	3.43743
3.48965	3.0026
1.28952	0.595909
0.483662	0.244435
1.19989	0.666154
0.415817	0.543596
2.94283	1.84228
-0.37922	-0.01704
-0.66448	0.004744
0.371188	0.559921
1.75902	1.10247
0.263976	0.000805
0.052975	-0.01508
0.991264	0.735461
1.93951	0.935522
-0.56737	0.355166
-1.17093	0.08821
2.2645	1.1189
1.58034	0.93568
3.47566	2.35212
1.29665	0.31343
0.173739	0.28961
0.122339	0.294437
0.011375	1.77531
0.083102	1.56268
1.60474	2.37091
-0.38645	0.323585
-0.3923	0.081932
4.2344	2.69415
0.588753	0.550268
-0.6149	-1.08598
-1.02511	-0.7675
1.50597	0.958288
0.783546	0.705389
1.07976	-0.11859
-0.32033	0.284208
0.925776	2.93143
1.49266	1.10618
-0.34943	0.323167
4.36697	1.65914
-0.23611	0.338526
-0.57959	0.163894
1.37959	4.64588
1.47697	1.48998
1.22993	0.532522
3.19966	1.30079
-0.65403	0.437481
-0.23081	0.043961
3.41627	2.24269
0.393608	0.9315
0.463246	0.222677
0.786575	0.117364
-0.0385	-0.42046
1.60318	0.243507
-1.74496	-0.68545
2.11034	0.814925
1.03332	0.496065
0.162001	-0.40832
-0.0974	0.031577
0.526961	1.36533
-0.77511	0.636826
2.40323	1.18333
1.826	0.666486
0.926061	3.3033
1.33469	1.42414
1.06259	1.70912
0.961003	0.687586
-0.64607	0.039836
-0.07839	-0.0438
2.46556	0.595478
2.30484	0.670151
0.441277	0.10233
0.469192	0.070109
-0.2378	-0.27533
0.283375	0.110599
0.593124	0.35127
1.08852	0.806234
-1.39839	-0.06483
0.674938	-0.08737
-1.22992	-0.28445
1.58169	0.605327
-0.79029	-0.41812
1.45481	0.589866
1.74164	0.764035
2.61735	1.70497
3.5385	1.4266
3.64562	1.1227
1.49544	0.288378
3.21939	0.459967
1.17723	0.553037
1.76361	1.07936
1.32825	0.807402
1.20028	0.485344
0.82614	-0.16793
2.59824	1.50795
0.344073	0.745139
-0.67338	0.858974
-0.32863	0.74615
0.750546	1.09688
0.051904	0.040033
0.454564	1.89723
1.79864	0.577384
1.29768	0.984607
-0.0425	0.763839
0.966957	1.28526
1.45538	-0.2701
2.76935	0.728043
0.849066	0.556976
-0.27149	0.233327
-0.30741	0.209104
1.33348	0.227124
3.45679	1.14659
-0.81656	0.005769
2.94985	1.4977
0.884534	0.170461
-0.02016	0.657303
-0.441	0.469897
-0.05561	0.686213
2.71869	1.43264
1.04565	0.941189
0.546303	1.27103
1.38535	1.39997
5.58797	1.55357
2.97898	2.41353
2.48776	2.31443
2.7911	2.33003
4.36826	1.79578
0.712712	1.97299
2.21	3.02353
5.74857	1.26853
0.740439	0.316753
3.72782	0.831094
-0.05529	0.882809
0.774886	1.2547
0.825995	2.00158
2.75978	1.84707
5.84669	3.37731
5.56031	2.12195
7.63726	2.61641
6.14586	1.92895
1.55204	1.39461
0.205071	-0.3336
2.06568	2.11321
-0.2684	0.075339
2.4888	1.16281
1.80162	0.825119
-0.72289	0.300033
-1.2939	-0.26292
0.096113	0.730683
2.25213	1.80563
1.51462	1.03895
-1.9034	0.758527
1.09603	0.790908
0.261784	1.55442
-2.08915	-1.17068
-2.01845	-0.79998
-1.3711	0.974608
-0.94717	-0.40821
0.179316	-0.12284
0.915085	0.31435
4.30935	1.99225
5.27531	1.92635
1.32114	1.48181
1.62178	0.951233
-0.04745	-0.00157
5.24198	1.59429
1.08934	0.225334
1.41981	1.06013
2.54596	1.54182
3.9441	2.57521
0.476165	0.273111
-1.0562	0.087992
4.1984	0.680347
4.8114	1.67186
0.588925	0.257987
-2.66473	-0.55889
-0.1516	0.571014
1.78053	1.22008
-1.94976	-0.12215
4.847	2.04828
0.458022	-0.04493
-0.04874	0.201747
1.63149	-0.48536
0.809967	0.834067
2.9471	1.91475
1.29118	-0.49179
1.94763	1.17062
4.27929	1.12439
-0.03146	0.023642
0.610139	1.45407
1.95365	0.379988
-1.44988	-0.47771
-1.94356	-1.0606
1.19182	0.21363
1.29281	0.084157
0.220573	0.154435
4.45898	1.46073
5.96821	1.47274
-0.60999	-0.88243
-0.5418	-0.12045
-1.44075	-0.26108
3.55285	1.03938
0.16207	-0.44998
-0.45409	2.97626
0.852411	0.771492
1.31629	0.52732
-0.49662	0.189469
1.57728	0.747993
2.14727	0.716572
0.259697	0.400459
0.962589	0.742191
0.288344	0.976818
0.213829	1.08989
-0.01351	0.485124
0.565447	1.20568
4.70364	3.73903
1.05623	0.438502
-1.17739	-0.32428
-0.08638	-0.05482
-0.39226	0.00528
0.678541	0.310371
-0.29946	-0.30254
2.29768	1.46419
0.276443	0.246824
0.769042	0.580395
-0.08082	-0.266
0.995377	1.74361
1.22003	0.495576
1.58034	0.697425
0.446058	0.588332
0.199111	0.302103
1.37984	-0.34757
-0.33651	0.027717
2.27385	0.521692
0.172188	-0.43626
0.439164	-0.96481
0.551816	-0.76193
0.713201	-0.25686
2.20114	1.13562
0.356171	-0.6544
0.032433	0.330225
1.8251	0.563128
0.016407	-0.36261
0.045469	0.315488
-1.14593	-0.43022
1.29268	0.839081
1.9179	-0.27016
0.657117	0.592855
3.31607	1.30245
1.43556	1.25297
-0.77621	0.708286
-1.95998	-0.60926
0.869087	0.609801
0.719832	0.396943
-1.10119	0.518399
0.469768	0.900673
1.82053	0.360113
0.631398	-0.14279
1.8805	2.68219
-1.26357	-0.64326
0.251237	0.113639
-1.23038	0.407509
1.32639	1.58949
0.846678	0.030611
1.44657	0.629654
2.56575	1.07535
3.99732	1.3442
0.30682	-0.02703
-1.53598	0.116472
0.380352	0.379976
1.91604	1.14565
1.35174	0.926279
0.270876	0.235342
0.126243	-0.08913
1.04068	0.807405
1.24103	0.453828
4.65364	4.51704
0.658508	0.952528
0.737486	-0.20026
-0.85115	0.109286
3.56547	2.04963
2.19058	0.565959
0.762772	0.469153
1.81398	0.569262
2.15588	0.275653
2.00881	0.624983
0.380934	0.98003
1.60588	-0.07809
2.31766	0.126421
0.979736	0.70814
-0.26611	0.138194
2.42712	0.625572
1.65846	0.976883
-0.09418	0.319374
-2.04349	-0.61707
-1.66706	0.127802
0.785455	0.702997
1.52395	0.203036
-1.15301	-0.39999
1.16935	1.06187
0.234698	0.46571
1.34664	0.759495
1.5786	0.376317
1.62187	0.59269
1.08328	0.58833
1.17378	0.470729
0.658592	0.376511
4.77836	2.88029
-1.6599	-0.49996
-2.26008	-1.0018
-2.53461	-0.89837
-2.44392	-0.74453
0.93534	0.600883
1.56928	1.52757
0.310913	-0.12957
2.92324	0.233158
0.482453	0.256057
-1.49267	-0.68382
-0.78825	-0.41463
1.05662	0.334785
0.847889	1.3462
1.60489	1.03978
1.23592	0.699779
0.949747	0.581669
1.11503	0.67118
-1.28811	1.45498
0.771286	0.650981
0.790239	0.611412
-0.88007	-1.34912
-0.08236	-0.23497
0.583889	-0.47299
-1.60501	-0.59583
-0.87597	-0.39829
2.63391	0.972907
1.00844	-0.04557
0.885531	1.59472
0.973334	0.581395
-1.56794	-1.15172
1.5193	1.14329
0.715449	0.973519
-0.68451	0.248436
-1.37166	-0.40023
-1.55093	-0.09294
1.29952	1.43818
0.625505	3.13296
-0.00071	0.115753
1.31242	0.579578
2.78798	0.402983
0.988975	0.679669
1.31818	0.439562
-0.2542	-0.31948
2.9538	-0.0417
2.96434	-0.50191
-0.34439	-0.5446
1.06087	1.84083
0.957742	1.0844
-1.04212	0.073365
1.02421	1.25507
2.1114	0.494287
0.201091	0.658581
-0.28046	0.404222
-0.60399	-0.36961
1.60713	0.140176
-0.61685	0.11098
1.60865	0.66025
2.81845	1.50178
2.25446	1.32462
1.92416	0.842295
1.58034	1.41381
3.83283	2.46249
2.45565	2.67597
1.37055	0.507245
1.23876	1.02081
4.60474	3.24329
1.68635	1.52559
0.30586	-0.02747
-0.4483	0.82766
1.53736	1.10121
0.287427	0.7067
-1.53694	0.112333
-1.30133	-0.96647
0.697851	0.359335
0.890211	0.649329
1.84348	0.791993
1.89783	1.10689
1.9878	1.65952
0.858728	0.317368
1.82002	2.65247
-0.4128	0.230626
0.279025	0.490142
2.00689	0.175513
-0.4506	1.18327
1.36501	-0.62344
-0.28326	-0.05403
1.43247	0.007411
2.75757	1.66656
-0.98725	-0.26888
0.458799	1.04158
1.04121	1.15304
0.630833	0.847802
0.674445	0.361634
1.5227	0.530201
7.27247	2.06777
6.15152	1.90047
2.81061	1.3915
3.84298	2.30018
0.594931	0.100557
-2.14374	-0.37787
0.097394	0.226565
3.1491	0.455706
0.046045	2.3618
-0.00462	2.73529
-0.6766	-0.12252
0.911723	0.101591
3.74823	3.26096
2.88771	0.666178
0.467915	0.040611
3.12987	0.016885
4.65265	1.49711
-1.85742	-0.81114
-0.10092	-0.05246
-2.25376	-0.81148
-0.06985	0.410768
0.987743	0.244448
0.684961	0.566292
1.26555	0.124376
2.25643	1.22397
0.861493	0.685117
1.86501	0.7236
-1.40749	0.156638
0.334993	0.483081
3.24614	1.38077
3.23928	0.440236
0.9077	3.17591
4.01578	5.37182
0.884277	-0.01237
2.22465	0.03238
-0.40733	-0.66016
1.46675	0.446951
1.58329	0.567973
1.73776	0.615083
-0.28441	0.467799
4.02079	2.93082
1.74512	2.45861
1.7391	-0.28748
-0.08727	-0.12941
-2.15064	0.851
0.001551	0.314167
0.876663	0.303731
0.400094	0.131035
-0.88928	-1.06989
0.984144	0.307531
1.2271	0.328651
1.14989	-0.25909
0.066753	0.353828
1.8847	2.02173
0.488931	0.26536
1.14819	0.800712
1.86749	1.48306
1.07607	2.52794
-0.554	-0.59208
0.764324	0.904518
-1.02866	-0.07708
0.725294	0.393282
-1.6773	-0.77396
1.05407	0.531931
1.19509	0.608362
1.90787	0.745437
0.410899	0.522282
2.25999	0.747155
3.48049	4.98103
-0.09641	-0.41164
0.470529	0.404086
-0.24702	0.738102
0.931565	0.946982
-1.1234	-0.31945
2.03072	1.55032
1.00159	2.75018
1.7031	1.2025
0.745282	1.11906
-0.25214	0.419913
1.12156	0.39221
0.908961	0.277176
2.45131	0.981342
-0.93791	-0.51552
-0.01658	0.442778
1.97753	2.36297
-1.00478	0.384575
-0.15517	-0.26015
1.998	0.725125
0.31939	-0.16458
1.12899	0.604546
-1.04004	-0.75395
0.029339	0.762881
0.751262	0.2508
0.959048	1.28689
1.77073	1.34702
1.00704	1.16377
0.904141	0.083666
1.04656	-0.01159
2.40636	2.43086
1.87183	1.86926
0.613968	0.186034
-0.66625	0.32067
-1.33211	-0.48619
2.56679	1.6229
1.00377	1.39627
1.62727	0.838316
-0.77403	0.170195
2.62344	0.901357
0.728852	0.254627
1.00506	0.386892
0.277872	0.811775
-0.71433	-0.13753
-0.13767	-0.6506
-0.20151	-0.97693
1.60418	0.192407
0.707961	0.954502
-0.34737	0.378932
1.14941	0.194461
1.04828	-0.28115
1.11882	0.379936
1.75187	0.60133
-1.98832	-0.57754
2.01353	3.5264
-1.3963	-0.77555
1.39251	0.044594
1.21786	0.896203
2.01057	0.191171
2.51819	1.42133
2.35059	1.22766
1.71339	1.24471
-0.41678	0.283937
0.788328	0.672317
-1.03597	-0.28275
0.668545	0.486469
2.67821	0.916395
2.07318	0.744765
2.14329	0.478275
2.18335	0.424545
1.16255	0.241665
0.964342	0.94483
-0.12659	0.355902
1.13041	0.046365
-0.85312	-0.1916
0.456719	0.830747
1.67103	0.480791
0.785214	1.07368
2.01973	0.222753
0.123577	-0.45097
0.279839	-0.04273
-0.12076	0.406212
0.871538	0.288249
0.631449	0.771241
0.709692	0.018748
0.698378	0.66
1.34251	0.916767
-1.01522	0.164148
0.245242	0.142044
0.083622	0.347914
0.08349	0.221468
0.329651	0.576375
-0.98116	0.660482
-1.46189	-0.24354
0.772366	0.127574
1.70714	0.697507
-0.50281	-0.40518
0.929238	0.630191
3.05701	1.26076
0.032064	0.088684
1.03565	-0.52401
0.583726	0.211227
-0.40737	0.253844
0.345506	0.004664
2.41269	0.748933
1.61883	1.08511
0.23616	-0.23334
0.796165	0.58328
3.04177	3.83121
-1.55309	-0.47853
1.26303	1.12373
-1.16718	-0.71392
0.834814	0.32523
0.614734	0.209697
0.513367	0.707237
2.73849	2.17062
1.86301	1.17434
1.16631	0.305376
0.548957	0.548828
1.10749	0.332637
-0.31054	0.370728
3.23432	1.48206
0.352175	0.685862
1.24701	0.447428
1.18634	0.157207
0.763847	0.362782
1.18219	1.34671
-1.76641	-0.85512
-1.7075	-0.32931
1.55808	0.038952
-0.55184	-0.12528
2.01473	0.622461
2.37734	0.718457
1.76533	0.494022
-0.25135	-0.46838
1.9077	1.25241
1.07634	0.380867
0.990441	0.657635
2.00283	0.652504
1.57958	0.436457
1.43602	1.75904
1.33468	1.06482
0.275585	-0.37762
1.77063	0.649403
2.06682	0.3925
1.61168	1.07523
2.33962	0.78819
0.312523	0.284516
3.22424	0.187491
0.633507	0.429755
0.911935	0.283551
0.897332	0.342552
3.32372	1.50176
3.53973	1.62063
2.45948	2.19043
3.55987	1.09399
-0.03811	0.213753
-0.77039	-0.26268
1.73152	0.291418
1.19718	1.46902
2.41167	2.61985
2.543	2.83807
1.29178	0.158966
5.89646	3.45028
0.41804	0.519992
1.53252	0.825592
0.103876	0.191138
0.200328	1.34357
3.80683	2.09943
0.949222	-0.18151
0.236706	-0.31748
-1.28226	-0.81108
1.20999	0.30647
1.94761	0.269201
0.347624	0.357017
1.2704	1.98429
1.34629	1.82459
1.27351	0.58066
-0.50706	0.133627
2.10671	0.012237
0.424569	0.074255
0.605179	0.316056
-0.19589	0.059857
-0.92779	-0.23072
0.247105	0.176741
0.421048	0.044631
1.15933	0.440629
2.24525	1.24894
1.06978	0.327768
0.492251	0.104506
-1.12753	-0.1781
0.2102	1.10909
2.24701	1.4974
1.94596	1.99594
2.83548	0.548753
0.146821	1.55649
3.79879	1.22201
-0.0074	0.534736
0.43586	-0.21167
3.44499	1.42377
0.275632	1.41221
1.06985	1.53588
3.32965	0.898825
0.968848	-0.20514
3.751	2.35599
4.25702	2.26842
0.433206	0.544541
0.809986	1.27426
3.42325	0.807939
3.16613	1.13956
1.70095	2.127
2.19067	-0.38159
0.526586	1.78024
2.40558	1.4214
-0.35248	0.394657
0.285276	0.638766
1.67171	-0.23341
0.26639	-0.39134
1.02832	0.453441
0.422758	0.690952
1.23163	1.38506
1.6875	2.04353
-0.02971	0.621694
1.36005	1.40281
-0.51444	1.28219
-0.38902	1.45206
-1.03333	0.201402
1.47609	2.04346
-0.50879	1.48281
0.673227	0.082546
-0.41856	-0.69803
0.252218	-1.48734
1.62109	0.610473
0.802784	0.848624
0.632076	0.58204
2.80133	0.827571
1.36915	0.634656
1.45131	0.943323
-0.01156	0.432077
0.589249	0.496166
1.31122	-0.10003
1.85648	0.329573
-0.64729	-0.50254
0.492077	0.946342
1.13187	0.615419
1.21751	0.699571
-0.07235	0.554176
0.421556	0.372298
-1.1362	1.15469
0.533623	-0.06748
-0.90583	-0.20469
0.80731	0.08547
-1.25301	0.159094
0.307683	-0.57875
-0.58497	0.676783
1.1012	0.828073
1.08563	0.823375
0.2143	0.563654
-0.26085	0.059497
2.00098	1.84684
0.549822	0.232555
-0.13003	0.280198
0.138408	-0.18887
0.291748	1.67307
0.469439	0.654026
1.25583	1.23061
1.26174	0.577804
2.36489	0.915717
1.6871	2.16945
2.514	1.46515
1.37277	0.691153
-0.10771	1.37488
2.85815	0.535162
-0.49936	1.30338
0.517413	0.879088
-1.7889	-0.39098
0.896498	0.014791
-0.98487	1.37701
2.02838	0.749894
-0.49861	-0.63926
0.644069	0.224046
0.473027	0.476226
-0.07955	0.02746
-0.03573	-0.23379
1.59075	0.75827
1.9753	0.720289
-0.37467	-0.0282
1.30072	0.973862
0.166062	-0.08071
0.518405	0.532182
0.694206	0.614415
0.188585	0.419752
1.33775	0.122783
1.51039	0.857444
-0.25178	-0.04421
-0.47755	1.11321
-1.4093	-0.57569
3.06997	2.96809
2.93473	2.75582
0.946693	0.676043
0.688954	1.6261
-0.86703	-0.63875
-0.93594	0.302094
0.452457	0.527445
0.278684	1.08784
1.55004	1.44463
0.483654	0.853783
-0.30345	0.2538
-1.03552	-0.59921
0.462865	-0.02337
0.592701	-0.43259
2.14118	-1.16377
1.05839	-0.06789
-0.28288	1.47513
0.976026	1.21459
0.959508	0.827233
-0.20718	0.203196
-0.61735	-0.73975
0.958707	0.619845
1.91456	0.63516
-0.54823	0.451181
0.013196	0.136766
0.367297	0.231033
2.45781	0.202333
1.79377	2.3381
2.20028	3.01428
0.876073	-0.18438
0.452694	0.006053
1.6671	0.821389
1.1636	0.13059
0.885441	0.319034
0.873154	-0.16068
-0.52922	0.060946
-0.59436	0.50934
6.53696	4.7147
0.944434	1.59817
0.656589	0.57415
0.772026	0.477021
-0.47595	1.49096
-1.42171	-0.02821
0.708437	1.13318
2.01638	2.71707
0.808676	0.443517
-0.15744	0.164105
2.0636	1.6773
-2.93562	-0.69361
1.18582	0.388324
-0.53649	-1.30358
-1.68693	-0.71392
2.93231	1.03225
1.67467	1.03196
-0.1796	0.414083
1.5972	0.213693
1.0889	0.226093
1.54234	1.17152
1.74136	0.495687
0.05705	0.400096
0.02157	0.213229
0.058594	-0.30109
-0.46584	0.166535
-0.47362	0.055928
-0.89634	-0.23484
-1.93902	-0.59061
0.68082	0.240343
4.99526	1.96041
3.84031	1.98227
6.30088	2.90427
0.864192	0.041718
0.879245	0.950112
3.51578	1.91748
1.20402	2.33228
0.57188	0.446086
-0.87343	-0.06879
0.935147	0.533893
1.01491	0.11364
0.024658	0.760213
-0.83422	-0.46372
-0.64614	-0.46139
1.89243	0.041099
0.987699	-0.05841
0.136673	-0.06318
-2.03922	-0.83968
-2.39657	-0.68382
0.509738	0.199611
0.970809	1.30395
1.76756	0.908038
0.207147	0.350533
-0.17549	0.417309
-0.25335	0.479895
4.02458	1.02958
4.71111	1.23884
0.653631	0.197401
1.58986	0.122182
-2.07522	-0.8972
1.58615	0.025174
1.77888	0.648758
0.139145	-0.69511
-0.31529	-0.3631
0.165176	0.6042
0.624065	0.641853
3.04476	0.893234
0.775942	0.160901
1.21506	1.26147
0.318383	0.456243
0.375718	-0.23892
-0.06845	1.1015
2.31545	1.50484
2.01183	0.9231
0.407714	0.461827
0.617028	0.857495
4.23494	0.505624
-2.75846	-0.87205
-0.18645	-0.04006
0.298051	-0.38131
-1.93148	-0.97689
1.84028	0.345149
0.240981	0.71029
1.80637	1.83997
-0.82152	-0.13708
-0.31749	-0.28193
-0.01901	0.542289
0.737888	0.393715
-0.51763	0.143419
0.486282	0.961833
0.601749	0.400028
1.39753	3.1563
0.764041	1.41782
2.6147	0.528313
0.546498	0.498341
0.716323	0.460282
1.25232	0.278495
-0.54509	-0.51877
0.767894	0.316136
1.00135	0.933517
0.413874	0.564827
-0.11601	0.364161
0.808414	0.420103
-3.03699	-0.92537
1.97078	0.544168
1.08568	1.02405
-0.25544	0.882448
1.58268	0.553016
-0.005	-0.32273
1.41438	0.431168
0.918681	0.977907
3.40546	0.602938
1.93194	-0.03006
0.064899	0.865027
-0.22482	0.235758
1.41245	0.280191
2.7229	0.903948
1.11704	0.81467
0.47849	0.217369
2.17392	0.854499
0.946045	0.686528
1.16256	0.808846
3.54213	0.872003
1.63272	0.934161
1.85329	0.348991
-0.16986	0.424145
1.99729	0.518593
-1.23716	-0.61897
-0.0301	0.054677
0.427115	0.120728
1.61244	0.594008
-2.25017	-0.16086
1.53809	0.652496
-0.47115	-0.87965
0.618311	0.795752
0.939363	1.38319
0.060555	0.639253
0.891239	0.621147
0.955984	0.136325
-1.20278	-0.13633
-0.93067	-0.88483
-0.47547	0.232875
0.190366	0.493996
1.94283	0.6506
-0.03822	0.755243
1.20413	0.651741
0.794475	-0.12392
1.02847	0.383459
2.15197	1.11708
-0.19286	0.46539
3.37976	0.56145
-0.34081	0.197322
0.733927	0.459004
1.98781	-0.20703
7.59173	2.13847
5.12392	1.99024
0.675644	0.661536
-1.57006	-0.1633
-1.30561	0.076979
0.402843	1.76582
2.49266	2.3607
0.995377	2.37168
-0.26093	-0.10409
0.262577	0.389251
3.44731	0.06338
-0.69244	1.91848
1.70781	1.14571
0.060398	-0.14788
1.5447	0.701971
4.0607	2.43083
3.90013	2.77825
3.43797	2.82569
3.99632	1.95876
0.913674	0.486687
0.984295	0.602081
0.809586	0.285547
2.45082	1.64737
3.11122	1.08118
3.88986	3.509
0.523699	1.54719
1.38535	2.69169
0.258054	2.20667
0.436291	2.19411
0.564657	1.19156
1.12752	1.17053
3.98929	2.98908
2.94019	1.18495
5.63428	1.87612
4.87214	2.63581
-1.58656	0.118186
1.28639	1.37104
3.16863	1.45894
3.57837	1.42792
3.00544	1.03777
2.5435	1.30938
1.63836	0.956648
0.227376	0.879827
7.87057	1.38144
2.8717	1.16102
-1.30668	-0.07048
0.321137	0.694148
-0.1359	0.499745
-0.10323	0.583373
1.00277	0.524399
2.22275	2.03636
1.45205	0.908124
0.977735	1.05938
2.59514	1.73642
0.856744	0.817333
0.894726	-0.00901
-0.11604	0.012643
-2.06122	-0.43891
0.847843	0.473332
2.37673	1.37748
-0.37263	-0.18416
0.358242	1.0352
0.584248	0.718657
-1.94027	-0.76636
-1.49225	-0.19507
2.88932	0.230004
1.9067	0.85807
2.06739	0.729902
0.014369	0.243707
1.55153	0.192699
3.5379	2.88557
2.30376	0.594874
-0.00462	1.86942
0.766776	0.863197
-2.81679	-1.11886
2.65447	0.605834
-0.38047	-0.06997
1.32784	0.494824
1.7219	0.711736
1.18949	0.135419
-1.00091	-0.05268
-0.798	-0.32535
0.89447	0.943907
-0.4465	0.740736
0.037857	0.41403
1.10906	1.70413
0.79167	0.476667
2.47524	0.878517
0.698542	1.03516
-0.8074	-0.13692
1.7317	4.06448
0.787232	0.474045
0.669078	1.15129
0.48133	0.310515
-0.26484	0.122833
3.09361	0.933343
0.123696	0.599988
1.21845	1.16471
-1.69401	-0.38052
0.777102	0.112652
1.88821	1.33551
2.5777	2.1887
-0.43501	0.983523
-0.29814	0.448174
-0.10112	0.589657
0.479032	-0.07805
-0.01441	0.254747
0.611377	0.80781
1.71869	1.80339
2.08455	2.62098
5.25549	1.80895
5.66321	2.23509
5.5844	3.61596
-0.59244	0.324841
1.43985	1.611
-0.89122	0.016318
0.943136	0.384563
0.631139	0.1102
0.253912	0.007469
0.442486	0.704471
0.549222	-0.13261
-0.26812	0.50248
1.98264	1.26058
0.050522	0.678495
1.39806	1.0322
0.944711	1.43773
-0.40414	0.282756
0.120008	0.023737
0.485147	0.406834
-0.95575	0.896186
-0.25349	1.09503
-0.83444	0.032567
-1.63333	-0.87806
-0.24331	1.61733
-0.33917	0.128995
-0.45047	0.48642
0.817932	-0.23036
2.11112	0.907644
2.88519	1.5837
2.47598	1.41211
2.38206	0.990425
0.124185	0.25094
-2.46611	-0.70642
1.15463	0.570718
0.863354	-0.02608
0.567749	0.878634
-0.63379	0.441048
5.77719	2.16924
0.925133	1.03506
-0.34358	-0.06449
0.832077	0.495157
-0.67394	0.641901
2.5175	0.280831
4.88056	1.44382
5.07289	1.33111
2.61794	0.598424
2.24366	4.66411
0.94471	1.2567
4.89841	2.23321
1.71869	1.71772
-1.78521	-1.10329
-0.69028	-0.69
1.39137	-0.37843
2.93999	1.35515
2.20417	1.0244
1.90219	0.639757
-0.62793	1.18019
-0.96112	0.670878
2.81628	2.27607
0.795177	1.33958
2.38047	1.6805
0.923703	-0.13272
-0.08732	0.165875
0.716202	1.84292
-0.29566	0.189681
1.14852	0.667822
0.428638	-0.03752
-0.20781	-0.29626
5.41312	0.913849
1.23744	0.182729
-1.01805	-0.22086
0.907628	0.446696
1.44042	0.254559
3.19369	2.16739
2.43211	0.764313
2.4722	1.30288
-0.56062	0.318203
-1.43792	-0.52125
2.13079	1.09307
0.469007	1.49046
0.034496	0.081098
1.77508	0.571041
-0.05529	2.53975
2.42267	2.78272
0.680053	2.27073
-1.02313	-0.17934
-0.92743	-0.37263
-0.97426	-0.61851
-0.68587	0.295696
-0.65132	-0.07934
0.037081	-0.29141
-2.55835	-0.84111
1.61212	1.06959
-0.09713	-0.09402
0.514877	1.87354
0.579449	1.88911
0.11735	0.796797
1.53397	1.15492
1.24701	2.03876
2.28796	-0.3554
0.799299	0.6004
1.30852	0.735898
-1.07366	-0.48553
-0.47186	0.377978
1.82966	0.751864
2.16649	1.94495
0.141515	0.27376
0.066497	0.249977
1.03002	0.360995
0.491825	0.713864
0.725217	0.492245
2.76396	0.144037
1.38052	0.521935
0.526863	0.70295
1.08947	0.428198
-0.30963	0.133668
1.135	0.721501
0.599158	0.201517
2.64031	0.865118
0.569466	0.120479
2.06935	0.206504
1.02152	0.136159
0.696098	0.446155
-1.31721	-0.15085
3.019	2.04339
0.85555	1.82643
0.478565	1.61162
0.515081	1.96673
3.09597	3.02255
3.14946	3.01654
0.465841	0.701821
1.3072	1.28008
5.35506	1.35643
1.1397	1.83479
1.83197	1.30587
0.422364	0.238571
0.611378	0.379847
2.10269	1.19161
-1.09611	0.127485
1.98528	0.394267
0.278044	0.933399
1.2741	0.719439
1.05936	1.01774
-0.44452	-0.21154
4.64803	3.27376
4.31635	2.43557
2.10406	1.7159
2.51367	0.923547
2.70142	1.87113
2.27146	1.28586
3.60677	1.53427
0.519806	0.657963
4.17414	0.540034
1.88047	0.847471
-0.23736	0.782324
0.21968	0.475566
1.17064	0.449267
2.17306	1.09584
4.7839	2.96734
1.31517	4.46852
2.64467	4.36864
6.18103	1.15438
2.48473	1.58867
0.516327	1.24289
0.099178	1.04518
0.893134	1.26884
0.963791	0.912967
0.68007	0.879088
1.1397	-0.26587
2.34834	2.28137
4.89122	1.48044
2.49146	1.42748
0.982145	0.131924
7.08913	4.27213
6.43499	1.43523
1.96314	0.483788
2.09791	1.2456
2.15447	1.57135
0.868489	0.196411
1.66761	0.860481
-0.1391	0.581999
2.23802	0.865397
1.00828	0.201622
2.68525	2.2478
3.49566	2.54225
4.79516	4.83121
-0.51046	0.904797
3.50263	1.77862
-0.01562	0.045659
-1.11677	-0.51165
-2.758	-1.15974
-2.72714	-1.3017
-0.33047	0.108339
-0.24491	0.585418
-0.85287	-0.20533
0.579208	0.902315
-0.23759	0.282377
3.52182	2.64102
1.13509	-0.0669
2.07327	0.450545
-0.35918	-0.50556
0.889345	1.74021
-0.3319	1.00341
1.40517	0.59575
-0.30282	-0.07888
2.09984	1.64915
-1.16678	-1.15051
2.30707	2.55402
-0.35292	0.369228
-0.13827	-0.31453
0.228943	0.286171
3.49931	2.8974
-1.15472	-0.46639
-1.28353	-0.57308
-0.88481	0.173795
-0.35125	0.035818
-0.91244	-0.57941
-0.48058	-0.11225
3.08305	0.45411
2.86881	1.20879
1.09532	0.123083
1.79879	1.10495
-0.30089	-0.05465
-1.43338	-0.2132
0.515544	0.406064
-0.96663	1.46509
3.62754	1.56704
0.678022	-0.3659
0.486532	1.48281
-0.63227	-0.5745
-0.72065	-0.50676
2.76553	0.914069
2.20187	0.885699
-0.01031	-0.43174
0.278043	-0.1799
-2.30271	0.093167
1.11664	-0.17793
0.895498	0.833186
-0.62736	0.070061
-0.75513	0.671478
-0.18533	-0.09532
2.98918	2.11113
4.0193	2.17809
0.379379	2.84484
0.278044	2.74867
-0.46261	0.656255
3.51613	1.54876
1.95463	0.985122
0.745754	0.154614
0.68052	0.663707
2.37502	0.934562
1.21602	0.805523
0.181043	0.044038
-0.56625	0.312105
-0.42847	0.441325
0.388417	-0.54733
-0.60914	-0.18972
0.701558	-0.2795
0.175423	1.29234
0.29604	0.606396
-1.09548	-0.27246
0.611377	0.536964
0.725543	0.540449
-0.68816	-0.31729
0.693598	0.584748
-0.89075	-0.31891
1.99114	0.738615
5.32021	0.556015
1.02965	0.160897
1.42394	0.417885
1.41524	0.808928
1.91471	1.2226
4.30999	1.47399
-0.69683	0.078826
0.909907	0.869152
0.974598	1.28334
0.077704	0.459797
-1.52503	0.32085
1.14407	0.963028
-0.71964	0.345159
1.54136	0.159213
-0.65487	-0.19171
-0.68475	-0.3513
4.08968	1.85782
-1.46472	-0.88486
0.374419	-0.44168
0.538508	-0.28945
1.59252	0.777112
0.453867	0.196928
-0.15865	0.029413
0.302345	0.177998
4.15005	0.311678
2.76776	1.73266
3.81842	1.12372
1.2182	2.21762
-1.59204	-0.68059
3.23974	2.05296
[truncated: 4,943 more rows]

## Sheet: 1E
Probe	Chromosome	Start	End	Probe Strand	No value	Feature	ID	Description	Feature Strand	Type	Orientation	Distance	wt_YPGal_log_1	wt log	wt 7.5	wt 24	wt 48	wt	H3 shutoff
YAL067W-A_CDS	I	2480	2707	+	NaN	YAL067W-A_CDS	YAL067W-A_CDS	No description	+	CDS	overlapping	0	4.92318	5.06126	5.8907	6.01339	7.06106	7.67314	8.05251
YAL016C-B_CDS	I	124307	124492	-	NaN	YAL016C-B_CDS	YAL016C-B_CDS	No description	-	CDS	overlapping	0	10.4564	10.5413	11.0557	11.8472	12.5041	9.45818	9.78689
YAR029W_CDS	I	186321	186545	+	NaN	YAR029W_CDS	YAR029W_CDS	No description	+	CDS	overlapping	0	9.61785	10.8944	10.719	11.6911	12.215	10.9157	9.83205
YBL108W_CDS	II	8177	8482	+	NaN	YBL108W_CDS	YBL108W_CDS	No description	+	CDS	overlapping	0	4.49868	4.63676	5.2054	5.67548	6.84834	7.68331	8.40199
YBL094C_CDS	II	43765	44097	-	NaN	YBL094C_CDS	YBL094C_CDS	No description	-	CDS	overlapping	0	11.7185	11.5024	11.6904	12.2084	12.9662	12.3427	12.3718
YBL016W_CDS	II	192451	193512	+	NaN	YBL016W_CDS	YBL016W_CDS	No description	+	CDS	overlapping	0	5.66286	5.71574	6.02565	7.89651	9.21248	11.8439	11.5698
YBR004C_CDS	II	244366	245667	-	NaN	YBR004C_CDS	YBR004C_CDS	No description	-	CDS	overlapping	0	11.2375	11.2404	11.6393	12.216	12.6055	10.5714	10.2236
YBR005W_CDS	II	245906	246547	+	NaN	YBR005W_CDS	YBR005W_CDS	No description	+	CDS	overlapping	0	11.3027	10.8995	11.1121	12.4194	12.7966	14.7959	13.9346
YBR010W_CDS	II	256331	256741	+	NaN	YBR010W_CDS	YBR010W_CDS	No description	+	CDS	overlapping	0	16.6214	16.4085	16.0746	16.2512	16.1018	16.2457	10.9231
YBR012C_CDS	II	259147	259566	-	NaN	YBR012C_CDS	YBR012C_CDS	No description	-	CDS	overlapping	0	8.77879	9.07054	10.3938	10.4406	11.1827	6.79178	6.73649
YBR023C_CDS	II	284428	287925	-	NaN	YBR023C_CDS	YBR023C_CDS	No description	-	CDS	overlapping	0	11.8397	11.4341	12.2143	12.5151	12.9492	12.941	12.812
YBR036C_CDS	II	309081	310313	-	NaN	YBR036C_CDS	YBR036C_CDS	No description	-	CDS	overlapping	0	13.6534	13.2286	13.2581	13.7523	14.1073	14.0038	12.3037
YBR054W_CDS	II	343101	344135	+	NaN	YBR054W_CDS	YBR054W_CDS	No description	+	CDS	overlapping	0	11.624	11.4304	12.6409	14.3206	14.9453	14.4268	14.6337
YBR056W-A_CDS	II	351255	351455	+	NaN	YBR056W-A_CDS	YBR056W-A_CDS	No description	+	CDS	overlapping	0	9.95746	9.60302	9.96873	12.7579	13.5419	13.3421	12.8709
YBR056C-B_CDS	II	351293	351451	-	NaN	YBR056C-B_CDS	YBR056C-B_CDS	No description	-	CDS	overlapping	0	10.0546	9.86747	10.151	12.954	13.708	13.4301	12.9179
YBR067C_CDS	II	372103	372735	-	NaN	YBR067C_CDS	YBR067C_CDS	No description	-	CDS	overlapping	0	14.0272	14.7766	15.3655	15.6398	16.4458	12.6818	13.301
YBR070C_CDS	II	379221	379934	-	NaN	YBR070C_CDS	YBR070C_CDS	No description	-	CDS	overlapping	0	11.8629	11.3569	11.8714	12.6259	12.8954	11.776	11.9294
YBR150C_CDS	II	541209	544493	-	NaN	YBR150C_CDS	YBR150C_CDS	No description	-	CDS	overlapping	0	9.78863	9.14852	9.64371	10.0803	10.7436	10.7212	10.7443
YBR295W_CDS	II	792849	796499	+	NaN	YBR295W_CDS	YBR295W_CDS	No description	+	CDS	overlapping	0	9.61702	9.57731	10.0616	10.8095	11.7238	11.3574	12.2785
YCL049C_CDS	III	39786	40724	-	NaN	YCL049C_CDS	YCL049C_CDS	No description	-	CDS	overlapping	0	11.943	11.7048	11.9551	13.0262	13.4872	11.1548	11.8524
YCR005C_CDS	III	120946	122328	-	NaN	YCR005C_CDS	YCR005C_CDS	No description	-	CDS	overlapping	0	11.3632	12.5718	12.798	14.1099	14.3472	12.5752	12.5866
YCR018C_CDS	III	148238	148903	-	NaN	YCR018C_CDS	YCR018C_CDS	No description	-	CDS	overlapping	0	10.0044	9.73606	10.6843	11.7283	12.6675	11.8499	12.7757
YCR039C_CDS	III	199546	200178	-	NaN	YCR039C_CDS	YCR039C_CDS	No description	-	CDS	overlapping	0	6.18697	6.43915	9.26687	7.65243	9.74245	10.3357	11.2618
YCR102W-A_CDS	III	306735	306932	+	NaN	YCR102W-A_CDS	YCR102W-A_CDS	No description	+	CDS	overlapping	0	5.12671	6.90697	6.93641	7.63465	8.87996	7.92734	8.64005
YDL247W-A_CDS	IV	3762	3836	+	NaN	YDL247W-A_CDS	YDL247W-A_CDS	No description	+	CDS	overlapping	0	10.0012	10.3875	10.7008	11.2082	12.3891	10.6242	11.4502
YDL232W_CDS	IV	38487	38597	+	NaN	YDL232W_CDS	YDL232W_CDS	No description	+	CDS	overlapping	0	13.6294	12.9711	13.6213	13.4419	13.7296	11.1894	9.28598
YDL230W_CDS	IV	42700	43707	+	NaN	YDL230W_CDS	YDL230W_CDS	No description	+	CDS	overlapping	0	11.0754	10.6634	11.0733	11.8031	12.2179	11.8992	12.161
YDL048C_CDS	IV	366739	368211	-	NaN	YDL048C_CDS	YDL048C_CDS	No description	-	CDS	overlapping	0	10.6919	10.4911	11.0687	13.0712	13.6241	10.3051	10.9306
YDR014W-A_CDS	IV	477797	478285	+	NaN	YDR014W-A_CDS	YDR014W-A_CDS	No description	+	CDS	overlapping	0	7.67482	7.32038	7.86014	9.35545	9.68219	6.57233	6.61838
YDR015C_CDS	IV	477960	478199	-	NaN	YDR015C_CDS	YDR015C_CDS	No description	-	CDS	overlapping	0	8.00118	7.39433	8.16044	9.69402	10.1296	7.59914	7.59451
YDR034C-A_CDS	IV	520516	520692	-	NaN	YDR034C-A_CDS	YDR034C-A_CDS	No description	-	CDS	overlapping	0	7.44046	6.48735	6.95435	8.05484	9.66326	8.75575	9.66345
YDR046C_CDS	IV	548762	550576	-	NaN	YDR046C_CDS	YDR046C_CDS	No description	-	CDS	overlapping	0	13.3838	13.1872	13.5044	14.0353	14.0382	14.4619	12.3113
YDR249C_CDS	IV	958681	959802	-	NaN	YDR249C_CDS	YDR249C_CDS	No description	-	CDS	overlapping	0	10.1425	9.50009	10.2561	10.679	11.0566	10.3947	10.5415
YDR262W_CDS	IV	993134	993952	+	NaN	YDR262W_CDS	YDR262W_CDS	No description	+	CDS	overlapping	0	11.7964	11.903	11.9927	13.109	13.6832	11.1502	11.6768
YDR274C_CDS	IV	1011589	1011960	-	NaN	YDR274C_CDS	YDR274C_CDS	No description	-	CDS	overlapping	0	9.4133	9.74408	10.3799	10.6425	11.0263	11.8236	11.3091
YDR275W_CDS	IV	1012252	1012959	+	NaN	YDR275W_CDS	YDR275W_CDS	No description	+	CDS	overlapping	0	10.58	11.1945	11.5012	12.257	12.6466	12.2345	11.8454
YDR278C_CDS	IV	1017001	1017318	-	NaN	YDR278C_CDS	YDR278C_CDS	No description	-	CDS	overlapping	0	4.44318	4.78127	4.9195	4.9556	6.26408	13.4182	12.9094
YDR313C_CDS	IV	1089219	1090079	-	NaN	YDR313C_CDS	YDR313C_CDS	No description	-	CDS	overlapping	0	11.4528	10.5264	10.8897	11.5065	12.1994	11.1096	11.4013
YDR319C_CDS	IV	1105003	1105827	-	NaN	YDR319C_CDS	YDR319C_CDS	No description	-	CDS	overlapping	0	11.7036	11.1405	11.3421	12.0409	12.5154	11.7987	11.691
YDR320C-A_CDS	IV	1108280	1108498	-	NaN	YDR320C-A_CDS	YDR320C-A_CDS	No description	-	CDS	overlapping	0	13.5469	12.5937	12.8184	13.5196	13.8971	14.092	13.5927
YDR357C_CDS	IV	1189199	1189567	-	NaN	YDR357C_CDS	YDR357C_CDS	No description	-	CDS	overlapping	0	12.9618	12.2719	12.8943	13.4207	13.747	12.6413	12.3584
YDR524C-A_CDS	IV	1489871	1489990	-	NaN	YDR524C-A_CDS	YDR524C-A_CDS	No description	-	CDS	overlapping	0	8.00118	7.16864	7.54188	8.71718	8.93445	9.17812	9.58097
YDR525W-A_CDS	IV	1490596	1490835	+	NaN	YDR525W-A_CDS	YDR525W-A_CDS	No description	+	CDS	overlapping	0	11.9081	12.321	12.4531	14.0458	14.6927	9.86442	10.8598
YDR545C-A_CDS	IV	1530863	1531342	-	NaN	YDR545C-A_CDS	YDR545C-A_CDS	No description	-	CDS	overlapping	0	7.00118	8.37843	9.09633	8.69717	10.5725	11.635	12.0713
YIL134C-A_CDS	IX	96522	96725	-	NaN	YIL134C-A_CDS	YIL134C-A_CDS	No description	-	CDS	overlapping	0	7.23564	6.85578	7.62896	7.9471	8.72519	7.88427	7.87965
YIL077C_CDS	IX	214991	215953	-	NaN	YIL077C_CDS	YIL077C_CDS	No description	-	CDS	overlapping	0	11.5589	10.7419	10.7344	11.8197	12.3592	11.7113	11.4679
YIL047C-A_CDS	IX	265099	265467	-	NaN	YIL047C-A_CDS	YIL047C-A_CDS	No description	-	CDS	overlapping	0	13.1455	13.0925	13.416	13.7221	14.2726	14.1086	13.4807
YIL025C_CDS	IX	308201	308575	-	NaN	YIL025C_CDS	YIL025C_CDS	No description	-	CDS	overlapping	0	7.52725	6.83006	7.4996	8.50889	9.36981	7.00595	6.95066
YIL023C_CDS	IX	309386	310426	-	NaN	YIL023C_CDS	YIL023C_CDS	No description	-	CDS	overlapping	0	12.0717	11.5918	11.861	13.0746	13.8625	13.4548	14.1349
YIL015W_CDS	IX	322342	324105	+	NaN	YIL015W_CDS	YIL015W_CDS	No description	+	CDS	overlapping	0	8.7084	7.86049	8.62609	9.01714	9.73403	11.5878	12.1027
YIR014W_CDS	IX	381086	381814	+	NaN	YIR014W_CDS	YIR014W_CDS	No description	+	CDS	overlapping	0	9.93745	9.54433	10.062	10.4148	11.3708	9.85153	10.7071
YIR015W_CDS	IX	381948	382382	+	NaN	YIR015W_CDS	YIR015W_CDS	No description	+	CDS	overlapping	0	11.22	11.0425	11.4356	11.9854	12.6541	11.0571	11.5357
YEL010W_CDS	V	136279	136629	+	NaN	YEL010W_CDS	YEL010W_CDS	No description	+	CDS	overlapping	0	6.0377	6.2284	7.35492	7.63313	9.07324	7.10137	7.48074
YEL009C-A_CDS	V	136371	136778	-	NaN	YEL009C-A_CDS	YEL009C-A_CDS	No description	-	CDS	overlapping	0	6.55757	6.28328	6.52084	7.45679	9.03195	6.88427	7.16231
YER091C-A_CDS	V	342390	342611	-	NaN	YER091C-A_CDS	YER091C-A_CDS	No description	-	CDS	overlapping	0	4.96165	5.03893	5.69877	6.58293	6.81653	7.71161	8.33664
YER130C_CDS	V	421115	422446	-	NaN	YER130C_CDS	YER130C_CDS	No description	-	CDS	overlapping	0	11.681	11.5012	11.9546	13.0648	12.9536	11.9741	11.8581
YFL068W_CDS	VI	53	535	+	NaN	YFL068W_CDS	YFL068W_CDS	No description	+	CDS	overlapping	0	7.57715	8.25366	9.59299	10.2094	10.6106	10.3818	10.8308
YFL064C_CDS	VI	3322	3846	-	NaN	YFL064C_CDS	YFL064C_CDS	No description	-	CDS	overlapping	0	6.67925	7.88748	8.87525	9.07796	9.65221	9.43893	9.24803
YFL063W_CDS	VI	5066	5521	+	NaN	YFL063W_CDS	YFL063W_CDS	No description	+	CDS	overlapping	0	3.92318	4.00046	4.6299	7.16844	9.03488	6.67314	7.05251
YFL062W_CDS	VI	6426	7565	+	NaN	YFL062W_CDS	YFL062W_CDS	No description	+	CDS	overlapping	0	10.0752	11.3452	11.3706	12.6635	13.1638	10.8969	11.8733
YFL041W-A_CDS	VI	48734	48925	+	NaN	YFL041W-A_CDS	YFL041W-A_CDS	No description	+	CDS	overlapping	0	9.90807	9.6881	9.90885	10.7495	11.415	8.4064	7.91644
YFL026W_CDS	VI	82580	83875	+	NaN	YFL026W_CDS	YFL026W_CDS	No description	+	CDS	overlapping	0	8.89015	8.28819	8.72708	9.3047	10.1184	13.7992	13.7536
YFR012W-A_CDS	VI	169224	169310	+	NaN	YFR012W-A_CDS	YFR012W-A_CDS	No description	+	CDS	overlapping	0	9.46513	8.93332	9.90324	10.6177	11.6867	9.06308	9.00779
YGL248W_CDS	VII	35653	36762	+	NaN	YGL248W_CDS	YGL248W_CDS	No description	+	CDS	overlapping	0	11.2956	10.6195	10.8431	11.9008	12.5393	10.9949	11.0902
YGL088W_CDS	VII	345836	346201	+	NaN	YGL088W_CDS	YGL088W_CDS	No description	+	CDS	overlapping	0	6.7143	9.40111	9.01123	10.5345	11.4362	20.4927	21.0537
YGL033W_CDS	VII	435625	436401	+	NaN	YGL033W_CDS	YGL033W_CDS	No description	+	CDS	overlapping	0	4.89126	5.28195	5.047	6.90428	7.3794	6.48324	7.19596
YGR014W_CDS	VII	516943	520863	+	NaN	YGR014W_CDS	YGR014W_CDS	No description	+	CDS	overlapping	0	11.8483	10.9221	11.8767	12.0788	12.9206	10.2677	10.4169
YGR102C_CDS	VII	694584	695135	-	NaN	YGR102C_CDS	YGR102C_CDS	No description	-	CDS	overlapping	0	12.2425	11.6615	12.2654	12.8379	13.4048	10.379	11.0641
YGR121C_CDS	VII	731449	732927	-	NaN	YGR121C_CDS	YGR121C_CDS	No description	-	CDS	overlapping	0	10.8371	10.3566	10.5761	11.2112	12.0721	12.3923	12.2491
YGR138C_CDS	VII	763762	765606	-	NaN	YGR138C_CDS	YGR138C_CDS	No description	-	CDS	overlapping	0	11.6623	11.7281	11.7852	14.7092	15.1102	11.9827	12.6844
YGR143W_CDS	VII	775193	777508	+	NaN	YGR143W_CDS	YGR143W_CDS	No description	+	CDS	overlapping	0	11.7461	11.0974	11.4583	11.9136	12.4773	12.2658	12.0884
YGR146C_CDS	VII	784223	784858	-	NaN	YGR146C_CDS	YGR146C_CDS	No description	-	CDS	overlapping	0	11.1801	10.9282	13.1527	13.6449	14.4915	9.19923	9.27845
YGR197C_CDS	VII	892497	894140	-	NaN	YGR197C_CDS	YGR197C_CDS	No description	-	CDS	overlapping	0	10.4	9.82186	10.0388	10.7184	11.2038	12.6898	12.3748
YGR282C_CDS	VII	1057783	1058724	-	NaN	YGR282C_CDS	YGR282C_CDS	No description	-	CDS	overlapping	0	16.6127	16.2701	16.484	17.062	17.7165	13.5392	11.8039
YHL050W-A_CDS	VIII	811	1293	+	NaN	YHL050W-A_CDS	YHL050W-A_CDS	No description	+	CDS	overlapping	0	7.89908	8.6496	9.46182	9.37109	10.4054	9.82794	10.5428
YHL048C-A_CDS	VIII	5663	5797	-	NaN	YHL048C-A_CDS	YHL048C-A_CDS	No description	-	CDS	overlapping	0	5.67925	5.78693	6.53336	7.75084	8.80901	8.42921	9.38758
YHL036W_CDS	VIII	26241	27881	+	NaN	YHL036W_CDS	YHL036W_CDS	No description	+	CDS	overlapping	0	10.0351	9.21157	9.7368	11.0669	11.4927	11.5342	12.3973
YHR005C_CDS	VIII	113499	114917	-	NaN	YHR005C_CDS	YHR005C_CDS	No description	-	CDS	overlapping	0	8.54594	8.26133	8.79606	9.55986	9.90715	12.0947	11.5338
YHR030C_CDS	VIII	168890	170344	-	NaN	YHR030C_CDS	YHR030C_CDS	No description	-	CDS	overlapping	0	12.2198	11.7806	12.309	13.4265	13.5161	12.4957	13.0051
YHR050W-A_CDS	VIII	209475	209645	+	NaN	YHR050W-A_CDS	YHR050W-A_CDS	No description	+	CDS	overlapping	0	10.5346	9.70515	11.2253	10.3039	11.2514	12.1458	12.4475
YHR130C_CDS	VIII	364965	365300	-	NaN	YHR130C_CDS	YHR130C_CDS	No description	-	CDS	overlapping	0	10.5158	9.89978	10.6091	11.1219	11.5028	9.98902	9.93373
YHR145C_CDS	VIII	388981	389337	-	NaN	YHR145C_CDS	YHR145C_CDS	No description	-	CDS	overlapping	0	4.42829	5.64023	6.07421	7.00578	7.62371	9.97569	10.6494
YHR180W-A_CDS	VIII	466932	467114	+	NaN	YHR180W-A_CDS	YHR180W-A_CDS	No description	+	CDS	overlapping	0	5.24037	5.31765	5.74709	5.69198	6.71745	11.0188	10.8203
YHR214W_CDS	VIII	541651	542262	+	NaN	YHR214W_CDS	YHR214W_CDS	No description	+	CDS	overlapping	0	9.80043	9.45055	9.84592	10.314	11.2204	9.69537	10.5616
YHR214W-A_CDS	VIII	543008	543493	+	NaN	YHR214W-A_CDS	YHR214W-A_CDS	No description	+	CDS	overlapping	0	8.93745	9.30627	9.78969	10.4735	11.6624	10.4221	10.5652
YHR218W_CDS	VIII	558014	559924	+	NaN	YHR218W_CDS	YHR218W_CDS	No description	+	CDS	overlapping	0	6.00796	7.22171	9.03465	6.85765	10.0405	11.423	11.255
YHR218W-A_CDS	VIII	559932	560249	+	NaN	YHR218W-A_CDS	YHR218W-A_CDS	No description	+	CDS	overlapping	0	6.59519	6.59305	8.19573	7.26447	8.45595	11.8102	11.9017
YHR219W_CDS	VIII	560173	562047	+	NaN	YHR219W_CDS	YHR219W_CDS	No description	+	CDS	overlapping	0	7.28332	7.245	8.60966	8.4722	9.45428	11.2096	11.5928
YHR219C-A_CDS	VIII	561199	561681	-	NaN	YHR219C-A_CDS	YHR219C-A_CDS	No description	-	CDS	overlapping	0	6.57715	6.80183	8.41782	8.0831	9.69499	11.5254	12.1199
YJL225C_CDS	X	466	6130	-	NaN	YJL225C_CDS	YJL225C_CDS	No description	-	CDS	overlapping	0	9.28256	8.62366	9.99195	9.9356	10.574	10.0382	10.7813
YJL225W-A_CDS	X	829	1311	+	NaN	YJL225W-A_CDS	YJL225W-A_CDS	No description	+	CDS	overlapping	0	9.82508	9.562	11.1313	10.7851	11.7883	9.55922	10.5498
YJL174W_CDS	X	95092	95922	+	NaN	YJL174W_CDS	YJL174W_CDS	No description	+	CDS	overlapping	0	14.165	13.9033	14.2077	14.7262	15.1419	12.9355	11.9564
YJL171C_CDS	X	99704	100894	-	NaN	YJL171C_CDS	YJL171C_CDS	No description	-	CDS	overlapping	0	12.0188	12.8115	12.9045	13.8884	14.215	14.8237	14.3358
YJL158C_CDS	X	122265	122948	-	NaN	YJL158C_CDS	YJL158C_CDS	No description	-	CDS	overlapping	0	15.8264	15.9108	15.9933	16.7291	17.1948	13.7735	12.9603
YJL157C_CDS	X	123836	126328	-	NaN	YJL157C_CDS	YJL157C_CDS	No description	-	CDS	overlapping	0	9.99072	9.35286	10.3744	11.4121	12.0426	12.9587	12.2142
YJL150W_CDS	X	137123	137425	+	NaN	YJL150W_CDS	YJL150W_CDS	No description	+	CDS	overlapping	0	4.66489	5.54576	6.67229	9.74151	9.63595	7.64685	7.97556
YJL136W-A_CDS	X	156169	156252	+	NaN	YJL136W-A_CDS	YJL136W-A_CDS	No description	+	CDS	overlapping	0	6.51575	7.71361	7.10087	8.84583	9.67653	9.6927	10.5497
YJL135W_CDS	X	157877	158194	+	NaN	YJL135W_CDS	YJL135W_CDS	No description	+	CDS	overlapping	0	5.59519	6.95093	7.47509	7.32655	8.17079	10.4166	9.73647
YJL133C-A_CDS	X	159623	159847	-	NaN	YJL133C-A_CDS	YJL133C-A_CDS	No description	-	CDS	overlapping	0	12.5861	12.3058	12.7424	14.4061	15.2831	8.7059	9.25306
YJL107C_CDS	X	218853	220016	-	NaN	YJL107C_CDS	YJL107C_CDS	No description	-	CDS	overlapping	0	9.46466	8.98843	9.3813	10.0851	10.2578	11.1355	10.4038
YJL052C-A_CDS	X	337884	338003	-	NaN	YJL052C-A_CDS	YJL052C-A_CDS	No description	-	CDS	overlapping	0	5.84918	6.30425	6.5863	7.88678	8.13804	8.59914	8.64518
YJL048C_CDS	X	347447	348637	-	NaN	YJL048C_CDS	YJL048C_CDS	No description	-	CDS	overlapping	0	11.3412	10.6184	10.476	11.9492	12.7684	10.2167	10.6127
YJR162C_CDS	X	744911	745261	-	NaN	YJR162C_CDS	YJR162C_CDS	No description	-	CDS	overlapping	0	4.30074	4.40842	4.86826	5.16055	6.72522	7.0507	7.37941
YKL225W_CDS	XI	451	798	+	NaN	YKL225W_CDS	YKL225W_CDS	No description	+	CDS	overlapping	0	4.46513	4.39041	4.81984	4.99514	6.1955	7.06308	7.00779
YKL209C_CDS	XI	42423	46295	-	NaN	YKL209C_CDS	YKL209C_CDS	No description	-	CDS	overlapping	0	8.70308	8.07816	8.56548	9.22835	9.77782	14.0242	12.7919
YKL183C-A_CDS	XI	98395	98607	-	NaN	YKL183C-A_CDS	YKL183C-A_CDS	No description	-	CDS	overlapping	0	9.56568	9.85626	10.8366	11.013	11.3639	10.0873	8.72968
YKL069W_CDS	XI	307285	307827	+	NaN	YKL069W_CDS	YKL069W_CDS	No description	+	CDS	overlapping	0	12.7745	11.8753	12.1891	12.7718	12.8447	12.6626	11.3889
YKL065C_CDS	XI	316437	317057	-	NaN	YKL065C_CDS	YKL065C_CDS	No description	-	CDS	overlapping	0	14.1325	13.9141	14.1131	15.2187	15.5254	13.361	13.7739
YKR061W_CDS	XI	557677	558954	+	NaN	YKR061W_CDS	YKR061W_CDS	No description	+	CDS	overlapping	0	10.2888	10.2087	11.0842	12.4042	13.1121	10.7946	11.5865
YLL067C_CDS	XII	585	4301	-	NaN	YLL067C_CDS	YLL067C_CDS	No description	-	CDS	overlapping	0	10.0733	10.3147	10.6029	10.3848	12.2668	10.4122	10.6883
YLL066W-B_CDS	XII	5605	5775	+	NaN	YLL066W-B_CDS	YLL066W-B_CDS	No description	+	CDS	overlapping	0	5.33821	5.4459	5.84493	6.69281	9.88781	8.08817	8.71321
YLL066C_CDS	XII	6120	9836	-	NaN	YLL066C_CDS	YLL066C_CDS	No description	-	CDS	overlapping	0	10.3266	10.6601	10.9082	10.9737	12.8837	10.4691	10.6922
YLL066W-A_CDS	XII	6486	6968	+	NaN	YLL066W-A_CDS	YLL066W-A_CDS	No description	+	CDS	overlapping	0	10.1215	10.0189	10.0916	9.84271	12.3555	9.68539	10.5741
YLL065W_CDS	XII	11726	12076	+	NaN	YLL065W_CDS	YLL065W_CDS	No description	+	CDS	overlapping	0	4.30074	4.40842	4.83786	5.42135	6.18602	7.0507	7.62507
YLL042C_CDS	XII	52087	52590	-	NaN	YLL042C_CDS	YLL042C_CDS	No description	-	CDS	overlapping	0	9.76368	8.77471	9.35104	9.98653	10.5656	10.6681	11.1827
YLL027W_CDS	XII	87403	88155	+	NaN	YLL027W_CDS	YLL027W_CDS	No description	+	CDS	overlapping	0	12.4575	12.4951	12.6418	13.5609	13.8584	9.64464	9.59418
YLR084C_CDS	XII	296589	300251	-	NaN	YLR084C_CDS	YLR084C_CDS	No description	-	CDS	overlapping	0	11.035	10.1293	11.3539	11.2844	11.7352	10.8659	10.6761
YLR120C_CDS	XII	386511	388220	-	NaN	YLR120C_CDS	YLR120C_CDS	No description	-	CDS	overlapping	0	11.605	11.7301	12.0335	13.2734	13.6161	13.6146	13.297
YLR140W_CDS	XII	423474	423800	+	NaN	YLR140W_CDS	YLR140W_CDS	No description	+	CDS	overlapping	0	10.0785	9.51666	9.69443	11.2302	11.9259	10.6638	11.437
YLR146W-A_CDS	XII	433870	434058	+	NaN	YLR146W-A_CDS	YLR146W-A_CDS	No description	+	CDS	overlapping	0	12.2527	11.4733	12.0963	12.9398	13.06	12.009	11.5067
YLR157C-C_CDS	XII	482059	482190	-	NaN	YLR157C-C_CDS	YLR157C-C_CDS	No description	-	CDS	overlapping	0	9.56412	8.69789	8.63837	10.4825	11.5259	23.3788	22.2898
YLR159C-A_CDS	XII	485711	485842	-	NaN	YLR159C-A_CDS	YLR159C-A_CDS	No description	-	CDS	overlapping	0	9.44864	8.59267	8.35536	10.3333	11.0432	23.3762	22.3126
YLR160C_CDS	XII	486201	487289	-	NaN	YLR160C_CDS	YLR160C_CDS	No description	-	CDS	overlapping	0	13.0116	12.8026	12.8356	14.3568	15.1381	12.3998	13.378
YLR162W_CDS	XII	489573	489929	+	NaN	YLR162W_CDS	YLR162W_CDS	No description	+	CDS	overlapping	0	12.3048	13.0728	12.3124	14.9775	16.746	20.6861	20.818
YLR162W-A_CDS	XII	490406	490594	+	NaN	YLR162W-A_CDS	YLR162W-A_CDS	No description	+	CDS	overlapping	0	11.885	13.7585	13.4354	15.2702	17.0649	21.9639	22.0075
YLR222C-A_CDS	XII	582006	582236	-	NaN	YLR222C-A_CDS	YLR222C-A_CDS	No description	-	CDS	overlapping	0	11.8377	11.8602	12.4363	13.0046	13.6391	8.81225	8.75099
YLR223C_CDS	XII	582233	585490	-	NaN	YLR223C_CDS	YLR223C_CDS	No description	-	CDS	overlapping	0	11.9739	12.1097	12.8276	13.1517	13.9422	10.4042	10.6258
YLR224W_CDS	XII	586464	587573	+	NaN	YLR224W_CDS	YLR224W_CDS	No description	+	CDS	overlapping	0	12.1515	11.8756	12.2415	12.7882	13.3281	11.5843	11.132
YLR241W_CDS	XII	620473	622821	+	NaN	YLR241W_CDS	YLR241W_CDS	No description	+	CDS	overlapping	0	11.6789	11.3841	11.7409	12.572	13.0607	12.3618	12.9103
YLR246W_CDS	XII	627118	628197	+	NaN	YLR246W_CDS	YLR246W_CDS	No description	+	CDS	overlapping	0	10.9134	9.98444	10.1796	11.1779	11.989	10.3461	11.1143
YLR247C_CDS	XII	628684	633354	-	NaN	YLR247C_CDS	YLR247C_CDS	No description	-	CDS	overlapping	0	10.8401	10.141	10.8377	11.353	12.0158	10.8355	11.605
YLR250W_CDS	XII	640317	641021	+	NaN	YLR250W_CDS	YLR250W_CDS	No description	+	CDS	overlapping	0	13.0613	13.1221	13.635	14.5053	14.7898	13.1875	12.9201
YLR257W_CDS	XII	658826	659791	+	NaN	YLR257W_CDS	YLR257W_CDS	No description	+	CDS	overlapping	0	13.9051	13.8149	13.6525	14.8699	15.2651	14.2599	14.0595
YLR260W_CDS	XII	665844	667907	+	NaN	YLR260W_CDS	YLR260W_CDS	No description	+	CDS	overlapping	0	10.9275	10.3989	10.8554	11.6431	12.3771	11.3595	12.3563
YLR265C_CDS	XII	674427	675455	-	NaN	YLR265C_CDS	YLR265C_CDS	No description	-	CDS	overlapping	0	8.18644	8.05114	8.67977	9.79329	10.3247	9.4559	9.81295
YLR297W_CDS	XII	724044	724433	+	NaN	YLR297W_CDS	YLR297W_CDS	No description	+	CDS	overlapping	0	11.2665	11.1064	12.5558	14.1666	14.7511	11.6672	12.3395
YLR300W_CDS	XII	728955	730301	+	NaN	YLR300W_CDS	YLR300W_CDS	No description	+	CDS	overlapping	0	15.6912	15.4443	16.0718	16.3153	16.585	14.5596	13.0961
YLR331C_CDS	XII	790669	791046	-	NaN	YLR331C_CDS	YLR331C_CDS	No description	-	CDS	overlapping	0	12.5357	11.8002	12.5634	13.3615	13.7822	8.95744	9.8069
YLR342W-A_CDS	XII	815810	815983	+	NaN	YLR342W-A_CDS	YLR342W-A_CDS	No description	+	CDS	overlapping	0	12.4875	12.8483	13.4752	14.5565	15.0225	9.85071	8.49313
YLR350W_CDS	XII	828730	829380	+	NaN	YLR350W_CDS	YLR350W_CDS	No description	+	CDS	overlapping	0	12.9257	12.7633	12.8077	14.1857	14.5637	11.0504	11.9863
YLR353W_CDS	XII	834352	836163	+	NaN	YLR353W_CDS	YLR353W_CDS	No description	+	CDS	overlapping	0	11.3207	10.8973	11.2757	11.9485	12.6943	9.55372	10.2243
YLR366W_CDS	XII	855538	855843	+	NaN	YLR366W_CDS	YLR366W_CDS	No description	+	CDS	overlapping	0	4.49868	6.16553	6.96457	7.77392	8.38452	10.7293	9.94994
YLR390W-A_CDS	XII	903724	904440	+	NaN	YLR390W-A_CDS	YLR390W-A_CDS	No description	+	CDS	overlapping	0	15.9387	15.5981	15.9667	17.1123	18.0005	11.0799	11.6189
YLR407W_CDS	XII	932967	933653	+	NaN	YLR407W_CDS	YLR407W_CDS	No description	+	CDS	overlapping	0	12.0114	11.6449	12.3323	12.9484	13.5221	12.1061	12.9344
YLR414C_CDS	XII	953353	954144	-	NaN	YLR414C_CDS	YLR414C_CDS	No description	-	CDS	overlapping	0	12.858	12.5345	13.2161	15.4017	16.1342	13.96	14.2007
YLR417W_CDS	XII	955010	956710	+	NaN	YLR417W_CDS	YLR417W_CDS	No description	+	CDS	overlapping	0	10.6105	10.0827	10.3773	11.9206	12.494	11.5528	12.2547
YLR429W_CDS	XII	990777	992732	+	NaN	YLR429W_CDS	YLR429W_CDS	No description	+	CDS	overlapping	0	13.2963	13.1364	13.1849	13.8476	14.1825	13.3523	12.132
YLR434C_CDS	XII	1006025	1006408	-	NaN	YLR434C_CDS	YLR434C_CDS	No description	-	CDS	overlapping	0	8.32311	8.63199	9.61383	9.70453	10.0509	10.847	10.2944
YLR446W_CDS	XII	1025214	1026515	+	NaN	YLR446W_CDS	YLR446W_CDS	No description	+	CDS	overlapping	0	10.3164	10.3388	10.7615	11.4608	12.0539	10.3456	10.765
YLR452C_CDS	XII	1039270	1041366	-	NaN	YLR452C_CDS	YLR452C_CDS	No description	-	CDS	overlapping	0	9.82232	9.63284	10.4616	11.6228	12.1574	11.0514	11.7394
YLR453C_CDS	XII	1041799	1042986	-	NaN	YLR453C_CDS	YLR453C_CDS	No description	-	CDS	overlapping	0	9.65953	8.97255	9.50793	10.1208	10.8584	9.72094	10.5728
YLR462W_CDS	XII	1065956	1066564	+	NaN	YLR462W_CDS	YLR462W_CDS	No description	+	CDS	overlapping	0	8.18133	9.14638	9.78843	9.82217	10.6355	10.8203	10.4248
YLR463C_CDS	XII	1066265	1066816	-	NaN	YLR463C_CDS	YLR463C_CDS	No description	-	CDS	overlapping	0	9.08495	9.76473	10.4466	10.3938	11.4234	10.6492	10.3198
YLR466W_CDS	XII	1067087	1071235	+	NaN	YLR466W_CDS	YLR466W_CDS	No description	+	CDS	overlapping	0	8.90075	8.59808	9.39671	9.46035	10.4655	11.5511	11.7383
YLR466C-A_CDS	XII	1070387	1070869	-	NaN	YLR466C-A_CDS	YLR466C-A_CDS	No description	-	CDS	overlapping	0	10.2401	9.67558	10.2872	10.4203	11.8092	11.7257	12.0772
YLR466C-B_CDS	XII	1071594	1071710	-	NaN	YLR466C-B_CDS	YLR466C-B_CDS	No description	-	CDS	overlapping	0	10.2076	10.2141	10.254	11.8758	14.3078	8.68633	9.66816
YLR467W_CDS	XII	1072508	1077898	+	NaN	YLR467W_CDS	YLR467W_CDS	No description	+	CDS	overlapping	0	8.52296	9.06963	9.94727	10.1328	11.1356	11.4542	11.7201
YLR467C-A_CDS	XII	1077050	1077532	-	NaN	YLR467C-A_CDS	YLR467C-A_CDS	No description	-	CDS	overlapping	0	5.57715	9.27631	10.4605	10.5565	11.8206	11.666	12.2203
YML133W-B_CDS	XIII	827	1309	+	NaN	YML133W-B_CDS	YML133W-B_CDS	No description	+	CDS	overlapping	0	5.99219	7.28723	7.68649	6.68667	8.73393	9.93714	9.98158
YML116W-A_CDS	XIII	37472	37774	+	NaN	YML116W-A_CDS	YML116W-A_CDS	No description	+	CDS	overlapping	0	12.6928	12.5378	12.7427	13.7997	14.52	12.6006	13.1793
YMR084W_CDS	XIII	436628	437416	+	NaN	YMR084W_CDS	YMR084W_CDS	No description	+	CDS	overlapping	0	8.60612	7.88323	7.55083	9.00923	9.7074	9.41655	10.2639
YMR175W-A_CDS	XIII	611314	611508	+	NaN	YMR175W-A_CDS	YMR175W-A_CDS	No description	+	CDS	overlapping	0	7.62267	6.64599	7.14211	8.8353	10.5295	8.52835	8.85706
YMR194C-A_CDS	XIII	652912	653136	-	NaN	YMR194C-A_CDS	YMR194C-A_CDS	No description	-	CDS	overlapping	0	8.55372	9.50438	9.88568	11.8678	11.3644	9.56756	10.5072
YMR238W_CDS	XIII	746353	747729	+	NaN	YMR238W_CDS	YMR238W_CDS	No description	+	CDS	overlapping	0	12.7417	12.348	12.675	13.3405	13.557	13.8164	13.2861
YMR294W-A_CDS	XIII	858209	858568	+	NaN	YMR294W-A_CDS	YMR294W-A_CDS	No description	+	CDS	overlapping	0	14.4837	14.1307	14.0641	15.0266	15.3052	14.649	13.582
YMR304C-A_CDS	XIII	878780	879130	-	NaN	YMR304C-A_CDS	YMR304C-A_CDS	No description	-	CDS	overlapping	0	13.879	13.9586	14.4647	15.4942	16.2323	11.4453	12.1011
YMR305C_CDS	XIII	879063	880232	-	NaN	YMR305C_CDS	YMR305C_CDS	No description	-	CDS	overlapping	0	14.4411	14.2835	14.7439	15.5883	16.1344	12.9995	12.8417
YMR316W_CDS	XIII	904825	905835	+	NaN	YMR316W_CDS	YMR316W_CDS	No description	+	CDS	overlapping	0	10.1933	10.5864	10.5241	12.3775	12.7085	13.7282	13.9283
YMR316C-A_CDS	XIII	905662	905973	-	NaN	YMR316C-A_CDS	YMR316C-A_CDS	No description	-	CDS	overlapping	0	10.2374	10.6081	10.6197	12.3928	12.6867	12.9711	13.7444
YMR326C_CDS	XIII	923494	923802	-	NaN	YMR326C_CDS	YMR326C_CDS	No description	-	CDS	overlapping	0	4.4846	4.56189	4.96092	5.19702	6.16169	7.23456	7.61394
YNL337W_CDS	XIV	7165	7419	+	NaN	YNL337W_CDS	YNL337W_CDS	No description	+	CDS	overlapping	0	4.76171	4.839	5.92923	7.04738	8.51138	7.51167	7.55772
YNL322C_CDS	XIV	33294	34235	-	NaN	YNL322C_CDS	YNL322C_CDS	No description	-	CDS	overlapping	0	13.9481	13.5418	13.9405	14.3892	14.9923	11.5066	11.1822
YNL294C_CDS	XIV	78659	80260	-	NaN	YNL294C_CDS	YNL294C_CDS	No description	-	CDS	overlapping	0	11.6908	11.427	11.7231	12.5602	13.0465	12.5381	13.04
YNL192W_CDS	XIV	276502	279897	+	NaN	YNL192W_CDS	YNL192W_CDS	No description	+	CDS	overlapping	0	11.7625	11.4313	11.8995	12.4968	12.6286	13.2327	12.6571
YNL145W_CDS	XIV	352414	352530	+	NaN	YNL145W_CDS	YNL145W_CDS	No description	+	CDS	overlapping	0	8.0377	8.6424	9.64584	10.0424	11.2334	13.3094	13.0163
YNL042W-B_CDS	XIV	547113	547370	+	NaN	YNL042W-B_CDS	YNL042W-B_CDS	No description	+	CDS	overlapping	0	5.89684	5.94372	5.45156	6.36612	7.54711	12.113	12.3941
YOL016C_CDS	XV	294777	296120	-	NaN	YOL016C_CDS	YOL016C_CDS	No description	-	CDS	overlapping	0	11.5601	11.6301	11.2322	12.9658	13.1949	14.1017	13.1336
YOL011W_CDS	XV	305349	307409	+	NaN	YOL011W_CDS	YOL011W_CDS	No description	+	CDS	overlapping	0	11.7095	11.4076	11.877	12.4712	13.1028	12.7013	11.6706
YOR044W_CDS	XV	413007	413480	+	NaN	YOR044W_CDS	YOR044W_CDS	No description	+	CDS	overlapping	0	10.7472	10.7668	10.9355	12.2801	12.7189	10.9132	11.4787
YOR072W-B_CDS	XV	464469	464630	+	NaN	YOR072W-B_CDS	YOR072W-B_CDS	No description	+	CDS	overlapping	0	5.41622	5.4935	5.89254	5.89824	6.31551	12.6771	11.0293
YOR104W_CDS	XV	517642	518490	+	NaN	YOR104W_CDS	YOR104W_CDS	No description	+	CDS	overlapping	0	11.7784	11.2853	11.7276	12.357	12.8056	10.868	11.0698
YOR105W_CDS	XV	518195	518521	+	NaN	YOR105W_CDS	YOR105W_CDS	No description	+	CDS	overlapping	0	12.0548	11.7198	12.179	12.863	13.4549	10.5815	10.9
YOR107W_CDS	XV	521353	522282	+	NaN	YOR107W_CDS	YOR107W_CDS	No description	+	CDS	overlapping	0	9.00118	10.2835	10.5149	11.88	11.9652	10.5876	10.2574
YOR137C_CDS	XV	581813	583681	-	NaN	YOR137C_CDS	YOR137C_CDS	No description	-	CDS	overlapping	0	10.3021	9.80345	10.1614	11.2105	11.6674	10.7679	11.4645
YOR220W_CDS	XV	755328	756125	+	NaN	YOR220W_CDS	YOR220W_CDS	No description	+	CDS	overlapping	0	12.016	11.406	11.508	12.8746	13.4395	12.4589	12.7448
YOR306C_CDS	XV	889867	891432	-	NaN	YOR306C_CDS	YOR306C_CDS	No description	-	CDS	overlapping	0	11.4449	11.4971	11.9956	12.8706	13.5155	12.4722	12.1495
YOR344C_CDS	XV	977194	978069	-	NaN	YOR344C_CDS	YOR344C_CDS	No description	-	CDS	overlapping	0	11.0402	12.3722	12.6468	13.4042	13.7356	9.92267	9.09707
YOR385W_CDS	XV	1065043	1065915	+	NaN	YOR385W_CDS	YOR385W_CDS	No description	+	CDS	overlapping	0	10.7603	10.9516	10.8216	12.0062	12.4174	12.9632	12.8623
YOR394C-A_CDS	XV	1084202	1084369	-	NaN	YOR394C-A_CDS	YOR394C-A_CDS	No description	-	CDS	overlapping	0	7.10071	7.78849	7.99931	9.02105	9.4105	8.11371	8.15975
YOR396W_CDS	XV	1085473	1090863	+	NaN	YOR396W_CDS	YOR396W_CDS	No description	+	CDS	overlapping	0	4.75966	8.14396	8.54036	8.13807	10.1836	11.4189	11.6814
YOR396C-A_CDS	XV	1090015	1090497	-	NaN	YOR396C-A_CDS	YOR396C-A_CDS	No description	-	CDS	overlapping	0	6.57715	8.63412	8.97543	9.03467	10.6514	11.7103	12.2699
YPL283C_CDS	XVI	280	6007	-	NaN	YPL283C_CDS	YPL283C_CDS	No description	-	CDS	overlapping	0	10.0825	9.15877	9.49611	9.65896	10.6732	10.6064	10.7713
YPL283W-B_CDS	XVI	643	1125	+	NaN	YPL283W-B_CDS	YPL283W-B_CDS	No description	+	CDS	overlapping	0	10.0366	9.50818	9.99349	10.202	11.3972	9.84946	10.4425
YPL221W_CDS	XVI	133043	135424	+	NaN	YPL221W_CDS	YPL221W_CDS	No description	+	CDS	overlapping	0	12.7622	11.9149	12.4043	13.0295	13.3465	14.0787	13.685
YPL014W_CDS	XVI	527547	528692	+	NaN	YPL014W_CDS	YPL014W_CDS	No description	+	CDS	overlapping	0	10.3677	11.014	10.6021	12.7595	13.1012	8.98957	9.9066
YPR074W-A_CDS	XVI	695018	695188	+	NaN	YPR074W-A_CDS	YPR074W-A_CDS	No description	+	CDS	overlapping	0	5.33821	5.4155	6.04493	6.54542	7.22349	8.13884	8.46755
YPR075C_CDS	XVI	695737	696819	-	NaN	YPR075C_CDS	YPR075C_CDS	No description	-	CDS	overlapping	0	12.8757	12.624	12.9892	14.0507	14.9171	13.1989	13.466
YPR076W_CDS	XVI	696476	696850	+	NaN	YPR076W_CDS	YPR076W_CDS	No description	+	CDS	overlapping	0	12.1839	11.8359	12.3995	13.2144	13.9966	12.8964	12.6973
YPR108W-A_CDS	XVI	744175	744387	+	NaN	YPR108W-A_CDS	YPR108W-A_CDS	No description	+	CDS	overlapping	0	5.17336	5.35944	6.33627	6.48936	7.63412	10.9724	11.4986
YPR115W_CDS	XVI	754877	758128	+	NaN	YPR115W_CDS	YPR115W_CDS	No description	+	CDS	overlapping	0	11.4674	10.6414	10.964	11.5454	12.2612	11.0553	11.4969
YPR138C_CDS	XVI	810984	812453	-	NaN	YPR138C_CDS	YPR138C_CDS	No description	-	CDS	overlapping	0	11.7745	11.7089	11.9301	12.3662	13.1026	13.1055	12.6211
YPR156C_CDS	XVI	837909	839777	-	NaN	YPR156C_CDS	YPR156C_CDS	No description	-	CDS	overlapping	0	11.9303	12.3172	12.6357	14.0696	14.406	12.1095	11.8819
YPR157W_CDS	XVI	841266	842669	+	NaN	YPR157W_CDS	YPR157W_CDS	No description	+	CDS	overlapping	0	9.19421	9.63006	10.1021	11.8417	11.9621	12.9364	12.212
YPR159W_CDS	XVI	857583	859745	+	NaN	YPR159W_CDS	YPR159W_CDS	No description	+	CDS	overlapping	0	13.3538	13.1397	13.5985	14.0461	14.6015	14.3466	14.2591

## Sheet: 1F
Probe	Chromosome	Start	End	Probe Strand	No value	Feature	ID	Description	Feature Strand	Type	Orientation	Distance	wt log	wt 7.5hr	wt 24hr	wt 48hr	swd1 log	swd1 7.5hr	swd1 24hr	swd1 48hr
YBR067C_CDS	II	372103	372735	-	NaN	YBR067C_CDS	YBR067C_CDS	No description	-	CDS	overlapping	0	12.1965	12.828	13.0921	13.9157	12.1306	12.5101	12.5392	13.1116
YCR018C_CDS	III	148238	148903	-	NaN	YCR018C_CDS	YCR018C_CDS	No description	-	CDS	overlapping	0	5.31459	7.36207	8.87587	10.0035	5.99864	6.8831	7.23654	8.41762
YDL048C_CDS	IV	366739	368211	-	NaN	YDL048C_CDS	YDL048C_CDS	No description	-	CDS	overlapping	0	9.12799	9.71133	11.755	12.3012	9.11997	9.2171	10.5186	11.0849
YDR319C_CDS	IV	1105003	1105827	-	NaN	YDR319C_CDS	YDR319C_CDS	No description	-	CDS	overlapping	0	8.96007	9.13006	9.84421	10.2998	8.49259	8.63598	9.20345	9.72067
YIL023C_CDS	IX	309386	310426	-	NaN	YIL023C_CDS	YIL023C_CDS	No description	-	CDS	overlapping	0	9.78893	10.059	11.2712	12.0553	9.46105	9.77138	10.5723	11.3278
YGL033W_CDS	VII	435625	436401	+	NaN	YGL033W_CDS	YGL033W_CDS	No description	+	CDS	overlapping	0	3.06411	2.82704	4.52886	5.03052	4.25769	4.89755	5.66513	6.96089
YGR014W_CDS	VII	516943	520863	+	NaN	YGR014W_CDS	YGR014W_CDS	No description	+	CDS	overlapping	0	11.0345	11.9861	12.1914	13.0335	11.0619	11.636	11.7754	12.1668
YGR138C_CDS	VII	763762	765606	-	NaN	YGR138C_CDS	YGR138C_CDS	No description	-	CDS	overlapping	0	10.6424	10.6959	13.7206	14.1292	11.2601	11.412	12.9115	12.9616
YGR282C_CDS	VII	1057783	1058724	-	NaN	YGR282C_CDS	YGR282C_CDS	No description	-	CDS	overlapping	0	14.3271	14.5395	15.1217	15.7772	14.2511	14.5414	15.1783	15.3621
YHL036W_CDS	VIII	26241	27881	+	NaN	YHL036W_CDS	YHL036W_CDS	No description	+	CDS	overlapping	0	7.88852	8.36511	9.76435	10.0793	9.03725	8.92797	9.81366	10.7887
YJL158C_CDS	X	122265	122948	-	NaN	YJL158C_CDS	YJL158C_CDS	No description	-	CDS	overlapping	0	13.5059	13.5858	14.3264	14.793	13.2359	13.1755	13.3246	13.5797
YKR061W_CDS	XI	557677	558954	+	NaN	YKR061W_CDS	YKR061W_CDS	No description	+	CDS	overlapping	0	8.57308	9.53597	10.7511	11.5067	8.33929	8.67526	9.67153	10.6636
YLR297W_CDS	XII	724044	724433	+	NaN	YLR297W_CDS	YLR297W_CDS	No description	+	CDS	overlapping	0	7.72001	9.17995	10.3763	10.8208	8.18356	8.2877	8.61356	9.67306
YLR300W_CDS	XII	728955	730301	+	NaN	YLR300W_CDS	YLR300W_CDS	No description	+	CDS	overlapping	0	14.0168	14.6402	14.8812	15.1572	14.0131	14.3826	14.2406	14.3311
YLR350W_CDS	XII	828730	829380	+	NaN	YLR350W_CDS	YLR350W_CDS	No description	+	CDS	overlapping	0	10.2513	10.2726	11.6706	12.045	9.80235	9.98638	10.7094	11.425
YLR414C_CDS	XII	953353	954144	-	NaN	YLR414C_CDS	YLR414C_CDS	No description	-	CDS	overlapping	0	10.3325	11.0109	13.2103	13.9421	10.2872	10.648	12.1112	13.4764
YLR429W_CDS	XII	990777	992732	+	NaN	YLR429W_CDS	YLR429W_CDS	No description	+	CDS	overlapping	0	12.2468	12.2901	12.9267	13.2604	12.3089	12.2647	12.4782	12.526
YLR452C_CDS	XII	1039270	1041366	-	NaN	YLR452C_CDS	YLR452C_CDS	No description	-	CDS	overlapping	0	8.84148	9.66854	10.818	11.3375	9.00024	9.22229	9.74737	10.527
YLR463C_CDS	XII	1066265	1066816	-	NaN	YLR463C_CDS	YLR463C_CDS	No description	-	CDS	overlapping	0	6.27334	6.40098	6.57104	7.76452	6.02979	5.54704	5.52698	5.96739
YLR466C-B_CDS	XII	1071594	1071710	-	NaN	YLR466C-B_CDS	YLR466C-B_CDS	No description	-	CDS	overlapping	0	5.26486	5.30267	6.9258	9.35743	4.1341	4.25555	4.70499	5.54626
YMR304C-A_CDS	XIII	878780	879130	-	NaN	YMR304C-A_CDS	YMR304C-A_CDS	No description	-	CDS	overlapping	0	10.5218	11.0215	12.0636	12.8109	10.5308	10.7269	11.0678	11.5618
YMR305C_CDS	XIII	879063	880232	-	NaN	YMR305C_CDS	YMR305C_CDS	No description	-	CDS	overlapping	0	12.6535	13.1104	13.959	14.5054	12.6344	12.8429	13.1841	13.4761
YOL011W_CDS	XV	305349	307409	+	NaN	YOL011W_CDS	YOL011W_CDS	No description	+	CDS	overlapping	0	10.5937	11.0579	11.6558	12.2878	10.5525	10.8955	11.0015	11.5842
YOR107W_CDS	XV	521353	522282	+	NaN	YOR107W_CDS	YOR107W_CDS	No description	+	CDS	overlapping	0	7.56664	8.11914	9.6542	9.75555	7.70556	7.38287	8.01052	8.76818
YPR156C_CDS	XVI	837909	839777	-	NaN	YPR156C_CDS	YPR156C_CDS	No description	-	CDS	overlapping	0	11.3462	11.6718	13.1119	13.4509	11.6818	11.9225	12.4835	12.725
YPR157W_CDS	XVI	841266	842669	+	NaN	YPR157W_CDS	YPR157W_CDS	No description	+	CDS	overlapping	0	8.26577	8.7269	10.4484	10.5728	8.69879	8.86031	9.25892	9.2121

## Sheet: 1S1A
Time (hr)	wild type					swd1
2	100	100	100	100	100	100	100	100
6	94.8148	86.0606	127.5	106	96.0784	143.75	90.9091	66
24	107.407	75.1515	115	92	117.647	62.5	34.5455	54
48	66.6667	38.1818	45	28	45.098	15.625	5.45455	8
72	23.7037	13.9394	20	18	9.80392	0	5.45455	0

## Sheet: 1S1C
wt	K->A	K->R
132.432	19.7183	53.6232
146.535	13.1579	8.80503
80.7339	24.7706	16.2162
119.298	8.8	50.4132
111.818	84.4828	37.234
130.233	85	50

## Sheet: 1S1D
wt	swd1	dot1	swd1 dot1
26.8657	8.86076	11.4754	10.9375
34.2857	22.2222	11.3208	16.6667
23.5294	9.33333	7.8125	0
59.375	2.98508	35.0877	5.97015

## Sheet: 1S2A wt
Probe	Chromosome	Start	End	Probe Strand	FDR	Feature	ID	Description	Feature Strand	Type	Orientation	Distance	wt log	wt 7.5hr	wt 24hr	wt 48hr
YAL068C_CDS	I	1807	2169	-	0.000768073	YAL068C_CDS	YAL068C_CDS	No description	-	CDS	overlapping	0	1.04413	1.44105	1.94301	3.98232
YAL067C_CDS	I	7235	9016	-	4.67286e-16	YAL067C_CDS	YAL067C_CDS	No description	-	CDS	overlapping	0	5.35259	6.83183	7.31795	8.03199
YAL065C_CDS	I	11565	11951	-	0.000695845	YAL065C_CDS	YAL065C_CDS	No description	-	CDS	overlapping	0	3.19771	3.4856	4.5545	5.93453
YAL064W-B_CDS	I	12046	12426	+	0.00262351	YAL064W-B_CDS	YAL064W-B_CDS	No description	+	CDS	overlapping	0	4.2632	5.23079	5.47295	6.28117
YAL064W_CDS	I	21566	21850	+	2.70885e-06	YAL064W_CDS	YAL064W_CDS	No description	+	CDS	overlapping	0	1.33534	2.74404	4.39182	5.23251
YAL063C-A_CDS	I	22395	22685	-	0.00650717	YAL063C-A_CDS	YAL063C-A_CDS	No description	-	CDS	overlapping	0	3.25762	4.89701	5.31171	5.6073
YAL062W_CDS	I	31567	32940	+	7.76795e-24	YAL062W_CDS	YAL062W_CDS	No description	+	CDS	overlapping	0	6.55267	7.81219	9.26716	10.5422
YAL059W_CDS	I	36509	37147	+	0.000462923	YAL059W_CDS	YAL059W_CDS	No description	+	CDS	overlapping	0	10.4626	10.3931	10.2673	10.0226
YAL054C_CDS	I	42881	45022	-	1.14582e-15	YAL054C_CDS	YAL054C_CDS	No description	-	CDS	overlapping	0	7.09268	7.48476	8.33831	9.22085
YAL053W_CDS	I	45899	48250	+	6.89172e-09	YAL053W_CDS	YAL053W_CDS	No description	+	CDS	overlapping	0	11.2777	11.8435	12.4781	12.8581
YAL042W_CDS	I	61316	62563	+	1.27524e-08	YAL042W_CDS	YAL042W_CDS	No description	+	CDS	overlapping	0	12.5721	12.5649	12.7137	12.6348
YAL039C_CDS	I	68716	69525	-	1.88816e-05	YAL039C_CDS	YAL039C_CDS	No description	-	CDS	overlapping	0	9.60467	9.89872	10.5627	10.9544
YAL038W_CDS	I	71786	73288	+	1.87879e-31	YAL038W_CDS	YAL038W_CDS	No description	+	CDS	overlapping	0	17.7555	17.5076	17.1334	16.713
YAL037C-A_CDS	I	73426	73518	-	2.85227e-05	YAL037C-A_CDS	YAL037C-A_CDS	No description	-	CDS	overlapping	0	1.01373	2.44925	3.20739	4.12441
YAL037W_CDS	I	74020	74823	+	7.59031e-09	YAL037W_CDS	YAL037W_CDS	No description	+	CDS	overlapping	0	6.32093	7.00755	8.03177	8.39538
YAL034C_CDS	I	80710	81951	-	7.96819e-13	YAL034C_CDS	YAL034C_CDS	No description	-	CDS	overlapping	0	9.15511	9.34187	10.3702	11.3271
YAL030W_CDS	I	87286	87752	+	0.000356338	YAL030W_CDS	YAL030W_CDS	No description	+	CDS	overlapping	0	9.37934	9.68543	10.1836	10.5393
YAL028W_CDS	I	92900	94486	+	1.60025e-05	YAL028W_CDS	YAL028W_CDS	No description	+	CDS	overlapping	0	7.76552	7.40951	8.98032	9.8338
YAL025C_CDS	I	100225	101145	-	1.02227e-06	YAL025C_CDS	YAL025C_CDS	No description	-	CDS	overlapping	0	11.7478	11.8115	11.4464	11.197
YAL021C_CDS	I	110846	113359	-	1.76671e-05	YAL021C_CDS	YAL021C_CDS	No description	-	CDS	overlapping	0	11.0652	10.968	10.8198	10.9072
YAL018C_CDS	I	118564	119541	-	1.52412e-09	YAL018C_CDS	YAL018C_CDS	No description	-	CDS	overlapping	0	1.44413	4.19107	4.53796	5.8015
YAL016W_CDS	I	124879	126786	+	0.000267853	YAL016W_CDS	YAL016W_CDS	No description	+	CDS	overlapping	0	11.8787	11.9892	12.0342	12.0234
YAL003W_CDS	I	142174	143160	+	2.28695e-14	YAL003W_CDS	YAL003W_CDS	No description	+	CDS	overlapping	0	15.5552	15.6173	14.9608	14.5916
YAR002W_CDS	I	152257	153876	+	2.1202e-05	YAR002W_CDS	YAR002W_CDS	No description	+	CDS	overlapping	0	11.0369	11.0472	10.9415	10.9698
YAR008W_CDS	I	158966	159793	+	3.04215e-06	YAR008W_CDS	YAR008W_CDS	No description	+	CDS	overlapping	0	9.28986	9.50429	9.142	9.01822
YAR009C_CDS	I	160597	164187	-	0.000589294	YAR009C_CDS	YAR009C_CDS	No description	-	CDS	overlapping	0	8.40267	9.46623	9.13465	10.3921
YAR015W_CDS	I	169375	170295	+	4.43636e-05	YAR015W_CDS	YAR015W_CDS	No description	+	CDS	overlapping	0	12.6713	12.2217	12.7111	12.1999
YAR018C_CDS	I	170396	171703	-	0.000184131	YAR018C_CDS	YAR018C_CDS	No description	-	CDS	overlapping	0	9.50087	10.1231	10.1786	10.6839
YAR020C_CDS	I	176856	177023	-	4.59602e-17	YAR020C_CDS	YAR020C_CDS	No description	-	CDS	overlapping	0	4.65866	5.29358	6.16432	7.77663
YAR023C_CDS	I	179281	179820	-	0.00536195	YAR023C_CDS	YAR023C_CDS	No description	-	CDS	overlapping	0	6.69984	6.52991	7.45267	7.94372
YAR029W_CDS	I	186321	186545	+	0.00476957	YAR029W_CDS	YAR029W_CDS	No description	+	CDS	overlapping	0	6.77936	6.57619	7.50136	8.11072
YAR030C_CDS	I	186512	186853	-	0.00666184	YAR030C_CDS	YAR030C_CDS	No description	-	CDS	overlapping	0	4.38185	4.62049	5.71135	6.09431
YAR035W_CDS	I	190193	192256	+	5.25318e-20	YAR035W_CDS	YAR035W_CDS	No description	+	CDS	overlapping	0	6.75647	7.34093	8.54301	9.38667
YAR047C_CDS	I	201467	201787	-	0.00182019	YAR047C_CDS	YAR047C_CDS	No description	-	CDS	overlapping	0	2.69681	4.10031	4.67855	5.16889
YAR050W_CDS	I	203403	208016	+	7.51053e-06	YAR050W_CDS	YAR050W_CDS	No description	+	CDS	overlapping	0	7.71436	7.80514	9.018	9.52266
YAR071W_CDS	I	225460	226863	+	4.07948e-10	YAR071W_CDS	YAR071W_CDS	No description	+	CDS	overlapping	0	11.4859	10.7043	9.50076	7.63606
YBL101C_CDS	II	24946	28299	-	0.000358896	YBL101C_CDS	YBL101C_CDS	No description	-	CDS	overlapping	0	10.4675	10.6246	11.0576	11.533
YBL100W-B_CDS	II	29935	35248	+	0.000878548	YBL100W-B_CDS	YBL100W-B_CDS	No description	+	CDS	overlapping	0	7.72657	8.39963	8.74605	9.63484
YBL098W_CDS	II	39145	40527	+	1.74202e-12	YBL098W_CDS	YBL098W_CDS	No description	+	CDS	overlapping	0	9.19041	10.4425	10.5209	10.9493
YBL097W_CDS	II	40831	43095	+	0.00758159	YBL097W_CDS	YBL097W_CDS	No description	+	CDS	overlapping	0	9.68342	9.78265	9.35197	9.53523
YBL095W_CDS	II	43277	44089	+	0.0004933	YBL095W_CDS	YBL095W_CDS	No description	+	CDS	overlapping	0	8.82167	9.09661	9.48221	10.1275
YBL092W_CDS	II	45978	46370	+	2.2264e-16	YBL092W_CDS	YBL092W_CDS	No description	+	CDS	overlapping	0	15.5627	15.5015	15.2475	14.7495
YBL087C_CDS	II	59822	60739	-	2.94661e-15	YBL087C_CDS	YBL087C_CDS	No description	-	CDS	overlapping	0	14.2938	14.1892	14.0309	13.4527
YBL082C_CDS	II	69751	71127	-	0.0042686	YBL082C_CDS	YBL082C_CDS	No description	-	CDS	overlapping	0	10.6054	10.5299	10.6259	10.7099
YBL079W_CDS	II	75259	79767	+	0.00597674	YBL079W_CDS	YBL079W_CDS	No description	+	CDS	overlapping	0	11.8428	12.0781	11.7719	11.9306
YBL078C_CDS	II	80378	80731	-	1.92216e-20	YBL078C_CDS	YBL078C_CDS	No description	-	CDS	overlapping	0	7.09641	8.18724	9.72664	10.6559
YBL076C_CDS	II	81043	84261	-	1.78651e-13	YBL076C_CDS	YBL076C_CDS	No description	-	CDS	overlapping	0	14.3845	14.2461	14.0433	13.8449
YBL075C_CDS	II	84499	86448	-	1.00797e-22	YBL075C_CDS	YBL075C_CDS	No description	-	CDS	overlapping	0	9.53983	9.96402	10.9373	12.0779
YBL072C_CDS	II	88523	89125	-	2.30781e-08	YBL072C_CDS	YBL072C_CDS	No description	-	CDS	overlapping	0	15.701	15.538	15.2318	14.6655
YBL069W_CDS	II	90741	92030	+	0.000770627	YBL069W_CDS	YBL069W_CDS	No description	+	CDS	overlapping	0	10.2232	10.1258	10.5531	10.293
YBL068W_CDS	II	92414	93394	+	0.000106164	YBL068W_CDS	YBL068W_CDS	No description	+	CDS	overlapping	0	10.652	10.7655	10.6861	10.3963
YBL067C_CDS	II	93639	95882	-	1.53856e-05	YBL067C_CDS	YBL067C_CDS	No description	-	CDS	overlapping	0	10.7865	11.063	10.8894	10.8176
YBL066C_CDS	II	96669	100115	-	0.000130464	YBL066C_CDS	YBL066C_CDS	No description	-	CDS	overlapping	0	9.12328	9.8854	10.0693	10.801
YBL065W_CDS	II	99963	100307	+	3.43488e-08	YBL065W_CDS	YBL065W_CDS	No description	+	CDS	overlapping	0	1.01373	1.41065	3.26	5.03962
YBL064C_CDS	II	100371	101156	-	1.20423e-07	YBL064C_CDS	YBL064C_CDS	No description	-	CDS	overlapping	0	9.8433	10.5813	11.2575	11.8884
YBL061C_CDS	II	105316	107406	-	0.00185505	YBL061C_CDS	YBL061C_CDS	No description	-	CDS	overlapping	0	10.8416	11.3902	11.5868	11.8587
YBL060W_CDS	II	107932	109995	+	7.22037e-05	YBL060W_CDS	YBL060W_CDS	No description	+	CDS	overlapping	0	9.01655	9.76961	9.79337	10.2654
YBL059W_CDS	II	110594	111244	+	0.000485739	YBL059W_CDS	YBL059W_CDS	No description	+	CDS	overlapping	0	7.48377	7.91838	8.44432	8.73453
YBL058W_CDS	II	111437	112708	+	0.00764924	YBL058W_CDS	YBL058W_CDS	No description	+	CDS	overlapping	0	11.9184	12.0096	12.1648	12.0625
YBL057C_CDS	II	112801	113427	-	0.00364473	YBL057C_CDS	YBL057C_CDS	No description	-	CDS	overlapping	0	10.1209	9.97445	10.3146	10.2242
YBL056W_CDS	II	113762	115168	+	6.54365e-05	YBL056W_CDS	YBL056W_CDS	No description	+	CDS	overlapping	0	12.1137	12.0384	11.9495	11.8969
YBL052C_CDS	II	119379	121874	-	0.00101466	YBL052C_CDS	YBL052C_CDS	No description	-	CDS	overlapping	0	10.8945	11.0328	10.6338	10.8117
YBL049W_CDS	II	126828	127244	+	0	YBL049W_CDS	YBL049W_CDS	No description	+	CDS	overlapping	0	4.03321	5.02761	8.92232	10.2374
YBL048W_CDS	II	127299	127610	+	0	YBL048W_CDS	YBL048W_CDS	No description	+	CDS	overlapping	0	3.41827	4.31811	8.20119	9.30307
YBL045C_CDS	II	134143	135516	-	0.00365511	YBL045C_CDS	YBL045C_CDS	No description	-	CDS	overlapping	0	11.803	12.2532	12.5829	13.1813
YBL043W_CDS	II	136688	137461	+	8.85885e-25	YBL043W_CDS	YBL043W_CDS	No description	+	CDS	overlapping	0	5.32276	7.74731	8.61033	8.98217
YBL039W-B_CDS	II	143393	143572	+	5.73013e-05	YBL039W-B_CDS	YBL039W-B_CDS	No description	+	CDS	overlapping	0	7.28217	7.70013	8.3743	8.96472
YBL039C_CDS	II	143989	145728	-	1.88877e-05	YBL039C_CDS	YBL039C_CDS	No description	-	CDS	overlapping	0	12.941	13.183	12.7075	12.251
YBL039C-A_CDS	II	144948	145031	-	0.00172891	YBL039C-A_CDS	YBL039C-A_CDS	No description	-	CDS	overlapping	0	9.40601	9.79036	8.97047	8.47873
YBL036C_CDS	II	150447	151220	-	0.00946438	YBL036C_CDS	YBL036C_CDS	No description	-	CDS	overlapping	0	11.0533	11.3284	11.4018	11.2145
YBL035C_CDS	II	151493	153610	-	0.0006125	YBL035C_CDS	YBL035C_CDS	No description	-	CDS	overlapping	0	10.0826	10.2731	9.78142	9.92941
YBL032W_CDS	II	160184	161329	+	6.37864e-23	YBL032W_CDS	YBL032W_CDS	No description	+	CDS	overlapping	0	11.9081	11.7934	11.4178	11.2628
YBL029C-A_CDS	II	164488	164772	-	2.81908e-09	YBL029C-A_CDS	YBL029C-A_CDS	No description	-	CDS	overlapping	0	8.36727	8.64699	10.1231	10.6934
YBL029W_CDS	II	166134	167264	+	8.10576e-06	YBL029W_CDS	YBL029W_CDS	No description	+	CDS	overlapping	0	7.27579	7.91533	8.92835	9.3124
YBL028C_CDS	II	167518	167838	-	0.000315673	YBL028C_CDS	YBL028C_CDS	No description	-	CDS	overlapping	0	10.4972	10.5056	10.213	9.94433
YBL027W_CDS	II	168423	169376	+	1.5613e-25	YBL027W_CDS	YBL027W_CDS	No description	+	CDS	overlapping	0	15.2649	15.0764	14.7476	14.3063
YBL024W_CDS	II	172534	174588	+	6.4585e-09	YBL024W_CDS	YBL024W_CDS	No description	+	CDS	overlapping	0	12.4564	12.3691	11.7948	11.5421
YBL016W_CDS	II	192451	193512	+	3.55829e-07	YBL016W_CDS	YBL016W_CDS	No description	+	CDS	overlapping	0	3.91331	3.96713	5.94905	7.26071
YBL015W_CDS	II	194122	195702	+	3.72868e-08	YBL015W_CDS	YBL015W_CDS	No description	+	CDS	overlapping	0	9.82824	9.77216	10.5317	11.3102
YBL011W_CDS	II	203538	205817	+	0.00182648	YBL011W_CDS	YBL011W_CDS	No description	+	CDS	overlapping	0	11.5101	11.5207	11.3692	11.615
YBL007C_CDS	II	212632	216366	-	0.000108257	YBL007C_CDS	YBL007C_CDS	No description	-	CDS	overlapping	0	12.4483	12.4261	12.276	12.3334
YBL003C_CDS	II	235394	235792	-	4.79987e-10	YBL003C_CDS	YBL003C_CDS	No description	-	CDS	overlapping	0	13.5006	13.0409	13.1888	12.4893
YBL002W_CDS	II	236492	236887	+	8.42666e-16	YBL002W_CDS	YBL002W_CDS	No description	+	CDS	overlapping	0	13.0788	12.9263	12.6164	12.2661
YBR002C_CDS	II	241708	242568	-	0.00177792	YBR002C_CDS	YBR002C_CDS	No description	-	CDS	overlapping	0	9.90661	10.1153	9.94923	9.96532
YBR004C_CDS	II	244366	245667	-	9.30961e-07	YBR004C_CDS	YBR004C_CDS	No description	-	CDS	overlapping	0	9.75961	10.1504	10.7311	11.1179
YBR005W_CDS	II	245906	246547	+	4.56252e-10	YBR005W_CDS	YBR005W_CDS	No description	+	CDS	overlapping	0	8.32125	8.5644	9.88358	10.2819
YBR006W_CDS	II	247010	248503	+	8.01654e-08	YBR006W_CDS	YBR006W_CDS	No description	+	CDS	overlapping	0	8.55925	8.95448	10.1039	10.5873
YBR007C_CDS	II	248806	251016	-	0.00271265	YBR007C_CDS	YBR007C_CDS	No description	-	CDS	overlapping	0	9.6873	9.82396	10.168	10.6575
YBR008C_CDS	II	252563	254209	-	1.72544e-05	YBR008C_CDS	YBR008C_CDS	No description	-	CDS	overlapping	0	9.39339	9.54565	9.87067	10.6576
YBR009C_CDS	II	255373	255684	-	0.00055124	YBR009C_CDS	YBR009C_CDS	No description	-	CDS	overlapping	0	13.5162	13.1225	13.4185	13.2014
YBR010W_CDS	II	256331	256741	+	0.000324055	YBR010W_CDS	YBR010W_CDS	No description	+	CDS	overlapping	0	13.2684	12.9311	13.1118	12.9643
YBR011C_CDS	II	257112	257975	-	1.18494e-05	YBR011C_CDS	YBR011C_CDS	No description	-	CDS	overlapping	0	14.22	14.1784	14.2266	14.2016
YBR012C_CDS	II	259147	259566	-	0.000316496	YBR012C_CDS	YBR012C_CDS	No description	-	CDS	overlapping	0	5.90669	7.26167	7.20558	8.00387
YBR012W-A_CDS	II	259869	261191	+	0.00607895	YBR012W-A_CDS	YBR012W-A_CDS	No description	+	CDS	overlapping	0	4.0106	6.31733	6.27133	7.01841
YBR012W-B_CDS	II	259869	265140	+	0.00147473	YBR012W-B_CDS	YBR012W-B_CDS	No description	+	CDS	overlapping	0	10.0283	11.3029	11.1384	11.7029
YBR017C_CDS	II	270947	273703	-	0.000713826	YBR017C_CDS	YBR017C_CDS	No description	-	CDS	overlapping	0	11.8837	12.0805	11.7724	11.7771
YBR018C_CDS	II	274427	275527	-	0.000869172	YBR018C_CDS	YBR018C_CDS	No description	-	CDS	overlapping	0	5.44613	6.04935	6.64426	7.26977
YBR019C_CDS	II	276253	278352	-	1.06875e-05	YBR019C_CDS	YBR019C_CDS	No description	-	CDS	overlapping	0	2.39972	3.80259	4.87536	5.92817
YBR023C_CDS	II	284428	287925	-	1.38592e-05	YBR023C_CDS	YBR023C_CDS	No description	-	CDS	overlapping	0	11.3839	12.1588	12.4631	12.8978
YBR025C_CDS	II	290681	291865	-	2.39158e-17	YBR025C_CDS	YBR025C_CDS	No description	-	CDS	overlapping	0	14.1084	14.1229	13.8421	13.5186
YBR028C_CDS	II	294425	296002	-	2.68998e-14	YBR028C_CDS	YBR028C_CDS	No description	-	CDS	overlapping	0	10.4524	10.2917	9.98704	9.99832
YBR029C_CDS	II	296369	297742	-	0.00227425	YBR029C_CDS	YBR029C_CDS	No description	-	CDS	overlapping	0	11.2985	11.3786	11.1156	11.2654
YBR030W_CDS	II	298292	299950	+	1.28537e-05	YBR030W_CDS	YBR030W_CDS	No description	+	CDS	overlapping	0	10.0101	9.9141	9.75446	9.79376
YBR031W_CDS	II	300166	301254	+	9.38632e-09	YBR031W_CDS	YBR031W_CDS	No description	+	CDS	overlapping	0	16.0986	15.9021	15.7239	15.3259
YBR033W_CDS	II	301944	304703	+	8.9e-43	YBR033W_CDS	YBR033W_CDS	No description	+	CDS	overlapping	0	4.89591	6.13421	7.9751	9.26492
YBR034C_CDS	II	304930	305976	-	0.000547293	YBR034C_CDS	YBR034C_CDS	No description	-	CDS	overlapping	0	11.9451	12.177	11.6625	11.4255
YBR036C_CDS	II	309081	310313	-	0.00531723	YBR036C_CDS	YBR036C_CDS	No description	-	CDS	overlapping	0	11.6745	11.7007	12.1995	12.5531
YBR039W_CDS	II	315575	316510	+	7.89635e-09	YBR039W_CDS	YBR039W_CDS	No description	+	CDS	overlapping	0	11.5994	12.0943	12.5637	12.999
YBR040W_CDS	II	316968	317864	+	1.91639e-07	YBR040W_CDS	YBR040W_CDS	No description	+	CDS	overlapping	0	2.90569	4.44363	6.34134	6.57412
YBR042C_CDS	II	320416	321609	-	0.00208729	YBR042C_CDS	YBR042C_CDS	No description	-	CDS	overlapping	0	10.4676	10.6031	10.6825	10.5542
YBR045C_CDS	II	328173	330092	-	0.000339501	YBR045C_CDS	YBR045C_CDS	No description	-	CDS	overlapping	0	7.29779	8.07285	8.28343	8.71761
YBR048W_CDS	II	332831	333812	+	1.73749e-14	YBR048W_CDS	YBR048W_CDS	No description	+	CDS	overlapping	0	14.5681	14.5586	14.1979	13.7587
YBR049C_CDS	II	334386	336818	-	4.40805e-07	YBR049C_CDS	YBR049C_CDS	No description	-	CDS	overlapping	0	10.9342	11.1421	10.4581	10.4275
YBR050C_CDS	II	337183	338199	-	3.81952e-09	YBR050C_CDS	YBR050C_CDS	No description	-	CDS	overlapping	0	6.21143	6.87329	7.81329	8.46113
YBR054W_CDS	II	343101	344135	+	1.96944e-17	YBR054W_CDS	YBR054W_CDS	No description	+	CDS	overlapping	0	9.54848	10.8073	12.4986	13.1299
YBR056W-A_CDS	II	351255	351455	+	9.53396e-08	YBR056W-A_CDS	YBR056W-A_CDS	No description	+	CDS	overlapping	0	5.36725	5.70464	8.55507	9.36051
YBR060C_CDS	II	360652	362514	-	5.71076e-10	YBR060C_CDS	YBR060C_CDS	No description	-	CDS	overlapping	0	10.1753	10.1689	9.60937	9.78276
YBR061C_CDS	II	364787	365719	-	0.00602466	YBR061C_CDS	YBR061C_CDS	No description	-	CDS	overlapping	0	10.1825	10.2805	10.2415	10.1772
YBR063C_CDS	II	366970	368184	-	0.000674701	YBR063C_CDS	YBR063C_CDS	No description	-	CDS	overlapping	0	9.17213	9.53095	9.88604	10.324
YBR069C_CDS	II	376574	378433	-	4.87261e-06	YBR069C_CDS	YBR069C_CDS	No description	-	CDS	overlapping	0	12.5302	13.0312	12.0869	11.9197
YBR070C_CDS	II	379221	379934	-	3.86205e-16	YBR070C_CDS	YBR070C_CDS	No description	-	CDS	overlapping	0	8.98582	9.48817	10.2652	10.5346
YBR071W_CDS	II	380411	381046	+	2.82215e-05	YBR071W_CDS	YBR071W_CDS	No description	+	CDS	overlapping	0	9.80666	10.2867	10.6373	11.1312
YBR072W_CDS	II	382030	382674	+	1.16628e-12	YBR072W_CDS	YBR072W_CDS	No description	+	CDS	overlapping	0	6.45034	7.98538	11.6146	12.9849
YBR073W_CDS	II	383112	385988	+	8.30396e-09	YBR073W_CDS	YBR073W_CDS	No description	+	CDS	overlapping	0	9.0641	9.79065	10.0242	10.5077
YBR074W_CDS	II	386286	389216	+	0.004521	YBR074W_CDS	YBR074W_CDS	No description	+	CDS	overlapping	0	11.3708	11.6482	11.3914	11.5125
YBR076W_CDS	II	390227	391291	+	4.32379e-22	YBR076W_CDS	YBR076W_CDS	No description	+	CDS	overlapping	0	2.66411	5.28053	6.02455	7.39402
YBR076C-A_CDS	II	391351	391617	-	0.00029984	YBR076C-A_CDS	YBR076C-A_CDS	No description	-	CDS	overlapping	0	7.54261	7.8458	8.5489	9.04123
YBR079C_CDS	II	395383	398277	-	1.0426e-12	YBR079C_CDS	YBR079C_CDS	No description	-	CDS	overlapping	0	13.7769	13.4597	12.9443	12.9776
YBR080C_CDS	II	398614	400890	-	7.02e-06	YBR080C_CDS	YBR080C_CDS	No description	-	CDS	overlapping	0	11.6236	11.6623	11.5653	11.5618
YBR083W_CDS	II	409169	410629	+	0	YBR083W_CDS	YBR083W_CDS	No description	+	CDS	overlapping	0	8.61136	9.5246	10.4723	11.3577
YBR084W_CDS	II	411054	413981	+	4.48799e-09	YBR084W_CDS	YBR084W_CDS	No description	+	CDS	overlapping	0	13.1498	13.0206	12.8503	12.5699
YBR084C-A_CDS	II	414186	415261	-	6.7165e-25	YBR084C-A_CDS	YBR084C-A_CDS	No description	-	CDS	overlapping	0	14.8029	14.721	14.4801	14.0846
YBR085W_CDS	II	415983	416906	+	3.93741e-08	YBR085W_CDS	YBR085W_CDS	No description	+	CDS	overlapping	0	8.41444	7.86371	7.77776	7.53582
YBR085C-A_CDS	II	418907	419164	-	5.61316e-20	YBR085C-A_CDS	YBR085C-A_CDS	No description	-	CDS	overlapping	0	9.18292	9.90449	11.4636	12.1911
YBR087W_CDS	II	423765	424829	+	0.000327587	YBR087W_CDS	YBR087W_CDS	No description	+	CDS	overlapping	0	10.0976	10.2986	10.2779	10.0522
YBR088C_CDS	II	424990	425766	-	0.000159131	YBR088C_CDS	YBR088C_CDS	No description	-	CDS	overlapping	0	11.3404	11.5687	11.1637	10.8172
YBR092C_CDS	II	427698	429101	-	0.000273071	YBR092C_CDS	YBR092C_CDS	No description	-	CDS	overlapping	0	12.6409	12.8969	12.4719	12.3638
YBR093C_CDS	II	429548	430951	-	3.45257e-07	YBR093C_CDS	YBR093C_CDS	No description	-	CDS	overlapping	0	12.4502	12.5455	11.9891	10.9566
YBR095C_CDS	II	434406	435698	-	0.0025468	YBR095C_CDS	YBR095C_CDS	No description	-	CDS	overlapping	0	9.63983	9.71229	9.74557	9.83387
YBR098W_CDS	II	441515	443590	+	0.00295257	YBR098W_CDS	YBR098W_CDS	No description	+	CDS	overlapping	0	8.41425	8.84377	8.74816	9.46579
YBR099C_CDS	II	442924	443307	-	0.00229372	YBR099C_CDS	YBR099C_CDS	No description	-	CDS	overlapping	0	5.95635	5.71354	7.06888	7.66123
YBR104W_CDS	II	449667	450656	+	0.00430202	YBR104W_CDS	YBR104W_CDS	No description	+	CDS	overlapping	0	10.7556	10.4794	10.8914	10.4017
YBR105C_CDS	II	450881	451969	-	1.28043e-07	YBR105C_CDS	YBR105C_CDS	No description	-	CDS	overlapping	0	9.76667	10.2818	11.3167	11.6857
YBR106W_CDS	II	452658	453224	+	3.42887e-07	YBR106W_CDS	YBR106W_CDS	No description	+	CDS	overlapping	0	13.4443	13.4794	13.7042	13.4534
YBR108W_CDS	II	454822	457665	+	0.00624606	YBR108W_CDS	YBR108W_CDS	No description	+	CDS	overlapping	0	9.68445	10.0299	10.4951	10.9406
YBR114W_CDS	II	467248	469620	+	3.68244e-09	YBR114W_CDS	YBR114W_CDS	No description	+	CDS	overlapping	0	9.56193	10.0045	10.6173	11.2256
YBR116C_CDS	II	474199	474726	-	2.71413e-06	YBR116C_CDS	YBR116C_CDS	No description	-	CDS	overlapping	0	4.51871	4.86826	5.93475	7.5215
YBR117C_CDS	II	474392	476437	-	1.78491e-07	YBR117C_CDS	YBR117C_CDS	No description	-	CDS	overlapping	0	5.92058	5.99256	6.93152	8.86462
YBR118W_CDS	II	477671	479047	+	0.00038606	YBR118W_CDS	YBR118W_CDS	No description	+	CDS	overlapping	0	17.9273	17.9173	17.7116	17.5826
YBR119W_CDS	II	479338	480323	+	0.000360148	YBR119W_CDS	YBR119W_CDS	No description	+	CDS	overlapping	0	9.04105	9.06192	9.71077	10.3212
YBR121C_CDS	II	481364	483367	-	4.12209e-09	YBR121C_CDS	YBR121C_CDS	No description	-	CDS	overlapping	0	14.4368	14.473	14.1162	13.8855
YBR121C-A_CDS	II	482326	482484	-	1.52589e-07	YBR121C-A_CDS	YBR121C-A_CDS	No description	-	CDS	overlapping	0	10.9284	11.0211	10.174	9.7176
YBR123C_CDS	II	484742	486691	-	0.000510288	YBR123C_CDS	YBR123C_CDS	No description	-	CDS	overlapping	0	9.98267	10.1415	9.96353	10.1375
YBR124W_CDS	II	486507	486866	+	0.000666694	YBR124W_CDS	YBR124W_CDS	No description	+	CDS	overlapping	0	1.04413	1.67146	2.2296	4.04141
YBR127C_CDS	II	491269	492822	-	1.18038e-15	YBR127C_CDS	YBR127C_CDS	No description	-	CDS	overlapping	0	14.2513	13.9511	13.909	13.8356
YBR129C_CDS	II	494353	495339	-	0.000612317	YBR129C_CDS	YBR129C_CDS	No description	-	CDS	overlapping	0	9.34464	9.24963	9.11458	9.08155
YBR130C_CDS	II	495592	496869	-	1.53162e-12	YBR130C_CDS	YBR130C_CDS	No description	-	CDS	overlapping	0	10.7713	10.8532	10.6814	10.5994
YBR138C_CDS	II	513762	515336	-	0.00146004	YBR138C_CDS	YBR138C_CDS	No description	-	CDS	overlapping	0	8.69842	9.15931	9.2865	9.75384
YBR142W_CDS	II	528317	530638	+	0.000259973	YBR142W_CDS	YBR142W_CDS	No description	+	CDS	overlapping	0	11.956	11.9849	11.3245	11.1156
YBR143C_CDS	II	530869	532182	-	2.78823e-09	YBR143C_CDS	YBR143C_CDS	No description	-	CDS	overlapping	0	13.454	13.4257	13.0695	12.7294
YBR146W_CDS	II	535260	536096	+	1.20829e-06	YBR146W_CDS	YBR146W_CDS	No description	+	CDS	overlapping	0	10.7365	10.8387	10.7174	10.6616
YBR148W_CDS	II	537876	539705	+	3.3973e-08	YBR148W_CDS	YBR148W_CDS	No description	+	CDS	overlapping	0	6.73024	7.93246	8.32103	8.92526
YBR150C_CDS	II	541209	544493	-	5.28784e-11	YBR150C_CDS	YBR150C_CDS	No description	-	CDS	overlapping	0	8.90434	9.44658	9.8884	10.5335
YBR154C_CDS	II	548362	549009	-	3.32716e-06	YBR154C_CDS	YBR154C_CDS	No description	-	CDS	overlapping	0	11.8958	11.9108	11.8994	11.5935
YBR155W_CDS	II	549771	550928	+	3.14492e-05	YBR155W_CDS	YBR155W_CDS	No description	+	CDS	overlapping	0	10.9067	10.9958	10.768	10.5456
YBR156C_CDS	II	551104	553200	-	0.00244857	YBR156C_CDS	YBR156C_CDS	No description	-	CDS	overlapping	0	9.04539	9.61486	9.68113	10.3375
YBR158W_CDS	II	556549	558198	+	0.00147214	YBR158W_CDS	YBR158W_CDS	No description	+	CDS	overlapping	0	11.06	11.0337	11.1708	11.0452
YBR159W_CDS	II	558685	559728	+	1.97187e-06	YBR159W_CDS	YBR159W_CDS	No description	+	CDS	overlapping	0	11.8763	11.9797	12.0703	11.9322
YBR164C_CDS	II	567875	568426	-	5.709e-05	YBR164C_CDS	YBR164C_CDS	No description	-	CDS	overlapping	0	10.8264	10.9201	10.986	10.594
YBR169C_CDS	II	573915	575996	-	5.81905e-07	YBR169C_CDS	YBR169C_CDS	No description	-	CDS	overlapping	0	10.1316	10.278	11.899	12.5701
YBR177C_CDS	II	584807	586162	-	0.00102829	YBR177C_CDS	YBR177C_CDS	No description	-	CDS	overlapping	0	11.5756	11.0078	11.2508	11.4431
YBR180W_CDS	II	589741	591459	+	2.03781e-05	YBR180W_CDS	YBR180W_CDS	No description	+	CDS	overlapping	0	3.78705	4.51958	5.10274	6.39086
YBR181C_CDS	II	591712	592774	-	4.05997e-17	YBR181C_CDS	YBR181C_CDS	No description	-	CDS	overlapping	0	15.4113	15.1407	15.0823	14.296
YBR182C_CDS	II	593506	594864	-	2.61198e-19	YBR182C_CDS	YBR182C_CDS	No description	-	CDS	overlapping	0	6.80904	7.43014	8.50631	9.22922
YBR183W_CDS	II	596115	597065	+	5.45264e-07	YBR183W_CDS	YBR183W_CDS	No description	+	CDS	overlapping	0	8.19477	8.64049	10.2511	10.5995
YBR186W_CDS	II	600553	602360	+	2.59517e-06	YBR186W_CDS	YBR186W_CDS	No description	+	CDS	overlapping	0	2.82392	4.15233	5.58563	6.81844
YBR187W_CDS	II	602634	603476	+	3.621e-10	YBR187W_CDS	YBR187W_CDS	No description	+	CDS	overlapping	0	12.2001	12.1729	12.1376	11.856
YBR189W_CDS	II	604508	605508	+	1.04194e-21	YBR189W_CDS	YBR189W_CDS	No description	+	CDS	overlapping	0	15.6022	15.568	15.2236	14.6298
YBR191W_CDS	II	606270	607140	+	3.96167e-18	YBR191W_CDS	YBR191W_CDS	No description	+	CDS	overlapping	0	14.9677	14.846	14.5626	14.0366
YBR191W-A_CDS	II	607149	607223	+	4.44423e-06	YBR191W-A_CDS	YBR191W-A_CDS	No description	+	CDS	overlapping	0	12.2547	12.4256	12.0571	11.5002
YBR192W_CDS	II	607652	608785	+	0.0002781	YBR192W_CDS	YBR192W_CDS	No description	+	CDS	overlapping	0	9.7425	10.0348	9.86244	9.82344
YBR195C_CDS	II	610614	611882	-	0.00807175	YBR195C_CDS	YBR195C_CDS	No description	-	CDS	overlapping	0	9.34231	9.60361	9.26111	9.42901
YBR196C_CDS	II	612236	613900	-	1.70088e-13	YBR196C_CDS	YBR196C_CDS	No description	-	CDS	overlapping	0	15.3869	15.3442	15.2295	14.9238
YBR198C_CDS	II	616127	618523	-	7.1704e-05	YBR198C_CDS	YBR198C_CDS	No description	-	CDS	overlapping	0	11.414	11.4637	11.1417	11.3736
YBR201C-A_CDS	II	624493	624696	-	3.74281e-14	YBR201C-A_CDS	YBR201C-A_CDS	No description	-	CDS	overlapping	0	5.70937	6.6013	8.3887	9.49906
YBR203W_CDS	II	629168	631942	+	1.74961e-29	YBR203W_CDS	YBR203W_CDS	No description	+	CDS	overlapping	0	7.91636	9.03432	10.1734	10.9333
YBR214W_CDS	II	651415	652998	+	0.00473796	YBR214W_CDS	YBR214W_CDS	No description	+	CDS	overlapping	0	9.76086	9.4702	10.9213	11.6357
YBR220C_CDS	II	662995	664677	-	3.72045e-05	YBR220C_CDS	YBR220C_CDS	No description	-	CDS	overlapping	0	10.6958	10.8014	10.6572	10.6179
YBR221C_CDS	II	665153	666253	-	2.01189e-05	YBR221C_CDS	YBR221C_CDS	No description	-	CDS	overlapping	0	13.2853	13.1646	13.1862	13.1354
YBR222C_CDS	II	666720	668351	-	0.00113861	YBR222C_CDS	YBR222C_CDS	No description	-	CDS	overlapping	0	11.1449	11.381	11.8316	12.1967
YBR225W_CDS	II	670627	673329	+	0.000133192	YBR225W_CDS	YBR225W_CDS	No description	+	CDS	overlapping	0	9.11369	9.60689	9.85854	10.3554
YBR227C_CDS	II	673572	675134	-	8.04155e-05	YBR227C_CDS	YBR227C_CDS	No description	-	CDS	overlapping	0	10.5565	10.5039	10.5438	10.576
YBR230C_CDS	II	679549	680050	-	5.71722e-06	YBR230C_CDS	YBR230C_CDS	No description	-	CDS	overlapping	0	9.51079	9.85853	10.8486	11.3102
YBR233W-A_CDS	II	684977	685261	+	0.00746095	YBR233W-A_CDS	YBR233W-A_CDS	No description	+	CDS	overlapping	0	8.1416	8.12046	7.92341	7.88843
YBR237W_CDS	II	691969	694518	+	3.18754e-05	YBR237W_CDS	YBR237W_CDS	No description	+	CDS	overlapping	0	9.9213	10.1577	10.4467	10.8853
YBR240C_CDS	II	700490	701842	-	1.17258e-23	YBR240C_CDS	YBR240C_CDS	No description	-	CDS	overlapping	0	5.79049	6.68338	7.8259	8.80832
YBR241C_CDS	II	702589	704055	-	2.29824e-05	YBR241C_CDS	YBR241C_CDS	No description	-	CDS	overlapping	0	9.13794	8.9813	10.2451	11.0622
YBR244W_CDS	II	707528	708016	+	2.26999e-08	YBR244W_CDS	YBR244W_CDS	No description	+	CDS	overlapping	0	11.3292	11.2953	10.6724	9.9122
YBR245C_CDS	II	708150	711539	-	9.38911e-06	YBR245C_CDS	YBR245C_CDS	No description	-	CDS	overlapping	0	11.6921	11.7358	11.3726	11.4153
YBR246W_CDS	II	711591	712754	+	0.000418726	YBR246W_CDS	YBR246W_CDS	No description	+	CDS	overlapping	0	10.3101	10.286	10.213	10.3362
YBR247C_CDS	II	713004	714455	-	2.24447e-05	YBR247C_CDS	YBR247C_CDS	No description	-	CDS	overlapping	0	11.3328	11.5928	11.057	10.7154
YBR249C_CDS	II	716882	717994	-	0.004521	YBR249C_CDS	YBR249C_CDS	No description	-	CDS	overlapping	0	13.8022	13.4465	13.5962	13.4715
YBR250W_CDS	II	719033	720604	+	1.42637e-07	YBR250W_CDS	YBR250W_CDS	No description	+	CDS	overlapping	0	6.15613	6.89207	7.78489	8.33741
YBR252W_CDS	II	722611	723054	+	1.15128e-05	YBR252W_CDS	YBR252W_CDS	No description	+	CDS	overlapping	0	10.5344	10.552	10.5681	10.1632
YBR255W_CDS	II	724456	726540	+	0.00611164	YBR255W_CDS	YBR255W_CDS	No description	+	CDS	overlapping	0	9.56026	9.7164	10.0846	10.5124
YBR255C-A_CDS	II	726618	727074	-	2.1202e-05	YBR255C-A_CDS	YBR255C-A_CDS	No description	-	CDS	overlapping	0	8.05171	8.39823	8.98473	9.60899
YBR261C_CDS	II	734832	735530	-	1.60794e-05	YBR261C_CDS	YBR261C_CDS	No description	-	CDS	overlapping	0	10.5221	10.4405	10.4645	10.3347
YBR263W_CDS	II	736264	737736	+	0.00331363	YBR263W_CDS	YBR263W_CDS	No description	+	CDS	overlapping	0	13.1708	13.0575	13.179	13.2686
YBR265W_CDS	II	738582	739544	+	4.2123e-16	YBR265W_CDS	YBR265W_CDS	No description	+	CDS	overlapping	0	10.695	10.3293	10.2566	10.2624
YBR269C_CDS	II	742160	742576	-	1.26105e-08	YBR269C_CDS	YBR269C_CDS	No description	-	CDS	overlapping	0	9.06671	9.4489	10.237	10.7639
YBR270C_CDS	II	742761	744398	-	0.000177114	YBR270C_CDS	YBR270C_CDS	No description	-	CDS	overlapping	0	8.28408	8.38765	8.96026	9.58285
YBR271W_CDS	II	744852	746111	+	0.00219303	YBR271W_CDS	YBR271W_CDS	No description	+	CDS	overlapping	0	10.0833	10.2631	9.9639	9.90837
YBR280C_CDS	II	762784	764697	-	0.000177114	YBR280C_CDS	YBR280C_CDS	No description	-	CDS	overlapping	0	8.43697	8.70388	9.45595	10.063
YBR281C_CDS	II	764970	767606	-	0.000848935	YBR281C_CDS	YBR281C_CDS	No description	-	CDS	overlapping	0	10.5089	10.8567	10.7343	10.5785
YBR283C_CDS	II	768943	770415	-	3.01096e-06	YBR283C_CDS	YBR283C_CDS	No description	-	CDS	overlapping	0	13.2213	13.1693	13.0187	13.0073
YBR284W_CDS	II	771239	773632	+	4.96348e-25	YBR284W_CDS	YBR284W_CDS	No description	+	CDS	overlapping	0	6.97559	7.52624	8.96975	10.3488
YBR285W_CDS	II	773922	774356	+	2.63997e-06	YBR285W_CDS	YBR285W_CDS	No description	+	CDS	overlapping	0	5.21381	5.65056	6.97631	8.03539
YBR288C_CDS	II	778012	779463	-	4.22647e-08	YBR288C_CDS	YBR288C_CDS	No description	-	CDS	overlapping	0	10.5531	10.5714	10.444	10.433
YBR292C_CDS	II	784702	785073	-	1.55284e-05	YBR292C_CDS	YBR292C_CDS	No description	-	CDS	overlapping	0	4.50987	6.06807	6.09916	6.78149
YBR293W_CDS	II	787006	788430	+	0.00981378	YBR293W_CDS	YBR293W_CDS	No description	+	CDS	overlapping	0	8.06935	8.27818	8.67694	9.14756
YBR294W_CDS	II	789235	791814	+	1.69436e-12	YBR294W_CDS	YBR294W_CDS	No description	+	CDS	overlapping	0	2.7811	2.07146	5.33162	7.36419
YBR295W_CDS	II	792849	796499	+	1.4e-45	YBR295W_CDS	YBR295W_CDS	No description	+	CDS	overlapping	0	9.57699	10.0632	10.8089	11.7227
YBR297W_CDS	II	800523	801929	+	5.53781e-09	YBR297W_CDS	YBR297W_CDS	No description	+	CDS	overlapping	0	7.6684	8.01152	9.22251	9.76318
YBR298C_CDS	II	802631	804475	-	2.2578e-10	YBR298C_CDS	YBR298C_CDS	No description	-	CDS	overlapping	0	8.27137	8.56029	9.69787	10.4798
YBR299W_CDS	II	805351	807105	+	2.96768e-09	YBR299W_CDS	YBR299W_CDS	No description	+	CDS	overlapping	0	4.75754	6.11519	7.30247	8.39152
YBR301W_CDS	II	809057	809419	+	2.88718e-11	YBR301W_CDS	YBR301W_CDS	No description	+	CDS	overlapping	0	2.99518	3.39664	5.71963	6.83119
YCL073C_CDS	III	6479	8326	-	0.000476211	YCL073C_CDS	YCL073C_CDS	No description	-	CDS	overlapping	0	3.97194	3.70551	5.72961	6.409
YCL069W_CDS	III	9706	11082	+	0.00447386	YCL069W_CDS	YCL069W_CDS	No description	+	CDS	overlapping	0	1.53892	1.47146	2.90448	4.24141
YCL064C_CDS	III	15798	16880	-	0.00156065	YCL064C_CDS	YCL064C_CDS	No description	-	CDS	overlapping	0	12.7424	13.2759	12.6936	12.2829
YCL059C_CDS	III	22429	23379	-	0.000321829	YCL059C_CDS	YCL059C_CDS	No description	-	CDS	overlapping	0	11.89	11.6451	11.7711	11.4861
YCL058C_CDS	III	23523	23981	-	0.000656971	YCL058C_CDS	YCL058C_CDS	No description	-	CDS	overlapping	0	8.19119	8.6218	9.2199	9.53554
YCL057C-A_CDS	III	24032	24325	-	0.000538061	YCL057C-A_CDS	YCL057C-A_CDS	No description	-	CDS	overlapping	0	10.0748	10.4927	11.0692	11.3758
YCL055W_CDS	III	27929	28936	+	0.00865588	YCL055W_CDS	YCL055W_CDS	No description	+	CDS	overlapping	0	8.61874	9.05833	9.78728	9.69769
YCL050C_CDS	III	37836	38801	-	2.93409e-10	YCL050C_CDS	YCL050C_CDS	No description	-	CDS	overlapping	0	12.4868	12.4886	12.3831	12.1306
YCL049C_CDS	III	39786	40724	-	4.38596e-08	YCL049C_CDS	YCL049C_CDS	No description	-	CDS	overlapping	0	9.51176	9.81117	10.9933	11.4511
YCL048W-A_CDS	III	41488	41727	+	2.77539e-06	YCL048W-A_CDS	YCL048W-A_CDS	No description	+	CDS	overlapping	0	2.32243	3.60683	5.85716	7.44528
YCL048W_CDS	III	42165	43556	+	6.05713e-09	YCL048W_CDS	YCL048W_CDS	No description	+	CDS	overlapping	0	2.90582	4.36259	6.51525	7.34539
YCL044C_CDS	III	47111	48364	-	0.00389571	YCL044C_CDS	YCL044C_CDS	No description	-	CDS	overlapping	0	9.29113	9.79934	10.1595	10.6293
YCL039W_CDS	III	52645	54882	+	1.09035e-05	YCL039W_CDS	YCL039W_CDS	No description	+	CDS	overlapping	0	9.78719	9.81855	10.3655	11.0199
YCL038C_CDS	III	54941	56527	-	1.29024e-15	YCL038C_CDS	YCL038C_CDS	No description	-	CDS	overlapping	0	9.44648	9.8176	10.672	11.1413
YCL037C_CDS	III	57374	58678	-	2.59537e-13	YCL037C_CDS	YCL037C_CDS	No description	-	CDS	overlapping	0	12.0243	11.7393	11.4994	11.3463
YCL035C_CDS	III	60841	61173	-	2.7374e-06	YCL035C_CDS	YCL035C_CDS	No description	-	CDS	overlapping	0	10.7975	11.1279	12.307	12.4438
YCL031C_CDS	III	64675	65568	-	0.000501811	YCL031C_CDS	YCL031C_CDS	No description	-	CDS	overlapping	0	11.1128	11.2789	11.2566	11.0918
YCL029C_CDS	III	68599	69921	-	0.000209371	YCL029C_CDS	YCL029C_CDS	No description	-	CDS	overlapping	0	9.75351	9.77191	9.70593	9.7169
YCL028W_CDS	III	70150	71367	+	2.9578e-07	YCL028W_CDS	YCL028W_CDS	No description	+	CDS	overlapping	0	11.7144	11.6905	11.5384	11.4585
YCL027W_CDS	III	71803	73341	+	8.4e-45	YCL027W_CDS	YCL027W_CDS	No description	+	CDS	overlapping	0	4.77017	6.38535	8.80751	9.41421
YCL026C-B_CDS	III	73405	73986	-	8.49858e-13	YCL026C-B_CDS	YCL026C-B_CDS	No description	-	CDS	overlapping	0	6.77246	8.16335	8.6709	9.10511
YCL026C-A_CDS	III	74704	75285	-	4.81951e-09	YCL026C-A_CDS	YCL026C-A_CDS	No description	-	CDS	overlapping	0	3.96882	5.70106	6.39189	7.31266
YCL025C_CDS	III	76018	77919	-	2.85227e-05	YCL025C_CDS	YCL025C_CDS	No description	-	CDS	overlapping	0	10.897	10.4334	11.6009	12.4004
YCL021W-A_CDS	III	83620	83997	+	3.67049e-17	YCL021W-A_CDS	YCL021W-A_CDS	No description	+	CDS	overlapping	0	5.82939	6.71148	8.09917	9.1893
YCL020W_CDS	III	85102	86418	+	1.43541e-05	YCL020W_CDS	YCL020W_CDS	No description	+	CDS	overlapping	0	2.8442	4.93811	5.30891	6.32548
YCL019W_CDS	III	85102	90415	+	2.82182e-06	YCL019W_CDS	YCL019W_CDS	No description	+	CDS	overlapping	0	4.97944	6.7158	6.89106	7.93748
YCL012C_CDS	III	101317	101788	-	3.8585e-06	YCL012C_CDS	YCL012C_CDS	No description	-	CDS	overlapping	0	8.39286	8.67714	9.72961	10.2371
YCL011C_CDS	III	102075	103358	-	0.000215401	YCL011C_CDS	YCL011C_CDS	No description	-	CDS	overlapping	0	12.3183	12.2672	12.3012	12.2988
YCL010C_CDS	III	103571	104350	-	0.00227425	YCL010C_CDS	YCL010C_CDS	No description	-	CDS	overlapping	0	9.80745	9.8517	9.65528	9.80937
YCL008C_CDS	III	105696	106853	-	0.00695033	YCL008C_CDS	YCL008C_CDS	No description	-	CDS	overlapping	0	9.71493	9.62993	10.1901	10.8132
YCL007C_CDS	III	106974	107366	-	0.000994579	YCL007C_CDS	YCL007C_CDS	No description	-	CDS	overlapping	0	2.69681	3.51363	4.76546	5.7124
YCL001W_CDS	III	111916	112482	+	0.00539883	YCL001W_CDS	YCL001W_CDS	No description	+	CDS	overlapping	0	10.8067	10.7512	10.9911	10.8913
YCR005C_CDS	III	120946	122328	-	0.000503343	YCR005C_CDS	YCR005C_CDS	No description	-	CDS	overlapping	0	11.1813	11.4007	12.7176	12.9545
YCR006C_CDS	III	122530	123003	-	0.0038219	YCR006C_CDS	YCR006C_CDS	No description	-	CDS	overlapping	0	5.8964	6.45417	6.73596	7.45768
YCR007C_CDS	III	126011	126730	-	3.92499e-17	YCR007C_CDS	YCR007C_CDS	No description	-	CDS	overlapping	0	6.60397	6.9963	8.27155	9.13629
YCR010C_CDS	III	132273	133124	-	3.45006e-12	YCR010C_CDS	YCR010C_CDS	No description	-	CDS	overlapping	0	3.2138	4.91908	5.44213	7.18398
YCR012W_CDS	III	137746	138996	+	1.35563e-16	YCR012W_CDS	YCR012W_CDS	No description	+	CDS	overlapping	0	17.1976	17.0577	16.6619	16.1137
YCR014C_CDS	III	139185	140933	-	0.00245414	YCR014C_CDS	YCR014C_CDS	No description	-	CDS	overlapping	0	9.14222	9.28809	9.66567	10.077
YCR018C_CDS	III	148238	148903	-	5.18977e-22	YCR018C_CDS	YCR018C_CDS	No description	-	CDS	overlapping	0	5.31459	7.36207	8.87587	10.0035
YCR020C_CDS	III	154012	154659	-	3.39492e-08	YCR020C_CDS	YCR020C_CDS	No description	-	CDS	overlapping	0	7.37109	7.73222	8.4954	9.05588
YCR021C_CDS	III	156109	157107	-	0.00202465	YCR021C_CDS	YCR021C_CDS	No description	-	CDS	overlapping	0	7.77041	7.32256	12.4156	13.1108
YCR024C_CDS	III	160744	162222	-	0.00238651	YCR024C_CDS	YCR024C_CDS	No description	-	CDS	overlapping	0	8.36648	9.17006	9.18753	9.69841
YCR028C-A_CDS	III	172950	173440	-	1.47987e-05	YCR028C-A_CDS	YCR028C-A_CDS	No description	-	CDS	overlapping	0	11.6325	11.62	11.593	11.2047
YCR031C_CDS	III	177500	178220	-	1.52715e-10	YCR031C_CDS	YCR031C_CDS	No description	-	CDS	overlapping	0	15.0974	14.9481	14.6859	14.4126
YCR034W_CDS	III	190592	191635	+	2.88997e-07	YCR034W_CDS	YCR034W_CDS	No description	+	CDS	overlapping	0	12.3242	12.3019	12.1039	11.8957
YCR035C_CDS	III	191834	193018	-	0.000305767	YCR035C_CDS	YCR035C_CDS	No description	-	CDS	overlapping	0	10.8498	10.9138	10.8212	10.8563
YCR036W_CDS	III	193297	194298	+	3.9936e-08	YCR036W_CDS	YCR036W_CDS	No description	+	CDS	overlapping	0	10.0853	10.6636	11.2964	11.4496
YCR038C_CDS	III	197621	199549	-	0.00082132	YCR038C_CDS	YCR038C_CDS	No description	-	CDS	overlapping	0	8.03177	8.56404	8.76806	9.18702
YCR044C_CDS	III	206877	207950	-	3.85417e-07	YCR044C_CDS	YCR044C_CDS	No description	-	CDS	overlapping	0	10.2945	10.114	10.3285	10.2014
YCR045C_CDS	III	208135	209610	-	4.52957e-05	YCR045C_CDS	YCR045C_CDS	No description	-	CDS	overlapping	0	2.76119	1.90186	4.11694	5.65319
YCR051W_CDS	III	214071	214739	+	0.00130443	YCR051W_CDS	YCR051W_CDS	No description	+	CDS	overlapping	0	11.0622	10.9977	11.0711	10.9262
YCR052W_CDS	III	214994	216445	+	1.27312e-06	YCR052W_CDS	YCR052W_CDS	No description	+	CDS	overlapping	0	11.0732	11.0353	10.946	10.9775
YCR053W_CDS	III	216697	218241	+	9.64162e-09	YCR053W_CDS	YCR053W_CDS	No description	+	CDS	overlapping	0	13.6939	13.6909	13.5788	13.4097
YCR057C_CDS	III	220457	223228	-	2.96706e-05	YCR057C_CDS	YCR057C_CDS	No description	-	CDS	overlapping	0	11.9383	12.0989	11.5778	11.5148
YCR063W_CDS	III	228318	228791	+	0.00730754	YCR063W_CDS	YCR063W_CDS	No description	+	CDS	overlapping	0	7.32055	7.70589	7.96757	8.42494
YCR072C_CDS	III	240805	242352	-	0.00310722	YCR072C_CDS	YCR072C_CDS	No description	-	CDS	overlapping	0	10.6045	10.9845	10.4289	10.4051
YCR073C_CDS	III	242588	246583	-	1.99206e-12	YCR073C_CDS	YCR073C_CDS	No description	-	CDS	overlapping	0	9.25352	9.85435	10.5866	11.1516
YCR076C_CDS	III	249293	250045	-	0.00101444	YCR076C_CDS	YCR076C_CDS	No description	-	CDS	overlapping	0	8.91168	9.15214	9.6753	9.9778
YCR077C_CDS	III	250238	252628	-	0.00020342	YCR077C_CDS	YCR077C_CDS	No description	-	CDS	overlapping	0	11.9236	11.837	11.7819	11.9642
YCR079W_CDS	III	252845	254173	+	1.61444e-09	YCR079W_CDS	YCR079W_CDS	No description	+	CDS	overlapping	0	8.61696	8.98279	9.91329	10.5768
YCR083W_CDS	III	259578	259961	+	0.000544726	YCR083W_CDS	YCR083W_CDS	No description	+	CDS	overlapping	0	9.04653	9.18073	10.0683	10.3277
YCR084C_CDS	III	260311	262452	-	0.000111256	YCR084C_CDS	YCR084C_CDS	No description	-	CDS	overlapping	0	12.4618	12.5104	12.1012	12.1788
YCR089W_CDS	III	267434	272263	+	4.49687e-05	YCR089W_CDS	YCR089W_CDS	No description	+	CDS	overlapping	0	9.78387	10.0842	10.3799	10.9347
YCR091W_CDS	III	274404	276566	+	0.00277222	YCR091W_CDS	YCR091W_CDS	No description	+	CDS	overlapping	0	8.36736	8.64209	9.14086	9.85493
YCR092C_CDS	III	276764	279820	-	0.000273178	YCR092C_CDS	YCR092C_CDS	No description	-	CDS	overlapping	0	9.93963	10.2037	9.73148	9.83941
YCR098C_CDS	III	297049	298605	-	0.000112023	YCR098C_CDS	YCR098C_CDS	No description	-	CDS	overlapping	0	7.32521	7.5372	8.33637	8.80638
YCR099C_CDS	III	300832	301299	-	2.97411e-12	YCR099C_CDS	YCR099C_CDS	No description	-	CDS	overlapping	0	7.03487	7.5437	8.92655	9.44219
YCR100C_CDS	III	301271	302221	-	2.00845e-21	YCR100C_CDS	YCR100C_CDS	No description	-	CDS	overlapping	0	7.39511	8.04311	9.03692	9.70179
YCR101C_CDS	III	302482	303030	-	7.28545e-18	YCR101C_CDS	YCR101C_CDS	No description	-	CDS	overlapping	0	6.1899	6.74458	7.86806	8.50211
YCR102C_CDS	III	304361	305467	-	0.00021335	YCR102C_CDS	YCR102C_CDS	No description	-	CDS	overlapping	0	6.732	6.15773	7.37493	8.53135
YCR104W_CDS	III	307801	308175	+	1.57875e-05	YCR104W_CDS	YCR104W_CDS	No description	+	CDS	overlapping	0	3.08868	2.92771	5.14546	6.11123
YDL248W_CDS	IV	1802	2953	+	0.000839987	YDL248W_CDS	YDL248W_CDS	No description	+	CDS	overlapping	0	9.45331	9.51674	10.223	10.7033
YDL247W_CDS	IV	5985	7814	+	0.00130741	YDL247W_CDS	YDL247W_CDS	No description	+	CDS	overlapping	0	5.89937	5.97348	6.62351	7.3645
YDL246C_CDS	IV	8683	9756	-	1.53808e-15	YDL246C_CDS	YDL246C_CDS	No description	-	CDS	overlapping	0	4.57566	6.21488	7.07581	7.98915
YDL245C_CDS	IV	11657	13360	-	2.68955e-06	YDL245C_CDS	YDL245C_CDS	No description	-	CDS	overlapping	0	1.13534	1.64105	3.53616	5.06078
YDL244W_CDS	IV	16204	17226	+	6.74854e-13	YDL244W_CDS	YDL244W_CDS	No description	+	CDS	overlapping	0	5.27299	5.95952	6.81603	7.88059
YDL243C_CDS	IV	17577	18566	-	2.15925e-07	YDL243C_CDS	YDL243C_CDS	No description	-	CDS	overlapping	0	7.75723	8.23018	9.1009	9.68821
YDL241W_CDS	IV	20635	21006	+	0.0031607	YDL241W_CDS	YDL241W_CDS	No description	+	CDS	overlapping	0	8.60844	8.36851	8.82499	8.17217
YDL236W_CDS	IV	32296	33234	+	1.0521e-10	YDL236W_CDS	YDL236W_CDS	No description	+	CDS	overlapping	0	11.5369	11.4496	11.6084	11.267
YDL234C_CDS	IV	34237	36477	-	9.69602e-08	YDL234C_CDS	YDL234C_CDS	No description	-	CDS	overlapping	0	10.0615	10.1636	11.2517	11.8705
YDL230W_CDS	IV	42700	43707	+	4.34609e-08	YDL230W_CDS	YDL230W_CDS	No description	+	CDS	overlapping	0	8.77178	9.19646	9.91144	10.3401
YDL229W_CDS	IV	44065	45906	+	4.88991e-11	YDL229W_CDS	YDL229W_CDS	No description	+	CDS	overlapping	0	16.0739	16.1793	15.3461	14.9061
YDL226C_CDS	IV	51115	52173	-	5.57301e-19	YDL226C_CDS	YDL226C_CDS	No description	-	CDS	overlapping	0	11.5548	11.4572	11.3973	11.1424
YDL225W_CDS	IV	52445	54100	+	0.000440573	YDL225W_CDS	YDL225W_CDS	No description	+	CDS	overlapping	0	11.252	11.3595	11.286	11.1152
YDL223C_CDS	IV	57265	60405	-	0.000552689	YDL223C_CDS	YDL223C_CDS	No description	-	CDS	overlapping	0	9.15228	9.4052	10.5204	11.3904
YDL218W_CDS	IV	66493	67446	+	0.000105312	YDL218W_CDS	YDL218W_CDS	No description	+	CDS	overlapping	0	5.6635	6.40919	6.37636	7.41586
YDL215C_CDS	IV	70640	73918	-	8.04502e-15	YDL215C_CDS	YDL215C_CDS	No description	-	CDS	overlapping	0	10.3376	10.7324	11.3436	11.8901
YDL214C_CDS	IV	74446	76545	-	9.41069e-13	YDL214C_CDS	YDL214C_CDS	No description	-	CDS	overlapping	0	6.36032	6.75362	7.55887	8.71011
YDL212W_CDS	IV	78426	79058	+	0.00463487	YDL212W_CDS	YDL212W_CDS	No description	+	CDS	overlapping	0	11.9189	11.9744	12.1195	12.0061
YDL210W_CDS	IV	84270	85985	+	0.000894796	YDL210W_CDS	YDL210W_CDS	No description	+	CDS	overlapping	0	6.24807	6.77657	7.15751	8.00065
YDL208W_CDS	IV	87512	87982	+	0.000177145	YDL208W_CDS	YDL208W_CDS	No description	+	CDS	overlapping	0	12.7274	12.5624	12.436	12.1732
YDL206W_CDS	IV	90176	92464	+	0.00169692	YDL206W_CDS	YDL206W_CDS	No description	+	CDS	overlapping	0	8.85687	9.11149	9.61263	10.0671
YDL205C_CDS	IV	92762	93745	-	0.000838569	YDL205C_CDS	YDL205C_CDS	No description	-	CDS	overlapping	0	11.2168	11.1745	11.0524	11.0816
YDL204W_CDS	IV	94605	95786	+	0.00980148	YDL204W_CDS	YDL204W_CDS	No description	+	CDS	overlapping	0	8.61134	8.42787	9.85625	10.6794
YDL203C_CDS	IV	96082	97953	-	1.58932e-05	YDL203C_CDS	YDL203C_CDS	No description	-	CDS	overlapping	0	9.84549	9.84376	9.75045	9.78544
YDL201W_CDS	IV	99561	100421	+	3.84204e-07	YDL201W_CDS	YDL201W_CDS	No description	+	CDS	overlapping	0	10.8947	10.9482	10.6277	10.3735
YDL199C_CDS	IV	101290	103353	-	1.18624e-08	YDL199C_CDS	YDL199C_CDS	No description	-	CDS	overlapping	0	7.70069	7.76931	8.94468	9.67865
YDL198C_CDS	IV	103649	104551	-	0.00261468	YDL198C_CDS	YDL198C_CDS	No description	-	CDS	overlapping	0	11.6943	10.9584	11.2498	11.1752
YDL197C_CDS	IV	104917	106494	-	0.00235527	YDL197C_CDS	YDL197C_CDS	No description	-	CDS	overlapping	0	9.67873	9.63214	10.2108	10.8508
YDL195W_CDS	IV	107208	111029	+	0.000265456	YDL195W_CDS	YDL195W_CDS	No description	+	CDS	overlapping	0	12.8665	12.9118	12.7111	12.892
YDL194W_CDS	IV	111580	114234	+	1.57742e-05	YDL194W_CDS	YDL194W_CDS	No description	+	CDS	overlapping	0	8.70629	9.07167	9.60919	10.0475
YDL192W_CDS	IV	116321	116866	+	4.82219e-07	YDL192W_CDS	YDL192W_CDS	No description	+	CDS	overlapping	0	13.7709	13.7628	13.7642	13.2943
YDL191W_CDS	IV	117664	118517	+	7.87022e-05	YDL191W_CDS	YDL191W_CDS	No description	+	CDS	overlapping	0	14.3582	14.3125	13.8384	13.2866
YDL190C_CDS	IV	118707	121592	-	0.00768231	YDL190C_CDS	YDL190C_CDS	No description	-	CDS	overlapping	0	11.2505	11.4275	11.3969	11.4489
YDL189W_CDS	IV	122216	123589	+	1.90846e-05	YDL189W_CDS	YDL189W_CDS	No description	+	CDS	overlapping	0	10.7588	10.7952	10.769	10.8407
YDL188C_CDS	IV	123865	124998	-	0.00781648	YDL188C_CDS	YDL188C_CDS	No description	-	CDS	overlapping	0	10.9784	10.9678	11.0268	11.1287
YDL186W_CDS	IV	125616	126449	+	0.00190568	YDL186W_CDS	YDL186W_CDS	No description	+	CDS	overlapping	0	1.50494	2.47965	2.47178	4.56053
YDL185W_CDS	IV	126787	130002	+	8.06945e-05	YDL185W_CDS	YDL185W_CDS	No description	+	CDS	overlapping	0	14.4441	14.3502	14.299	14.326
YDL182W_CDS	IV	133437	134723	+	0.00692382	YDL182W_CDS	YDL182W_CDS	No description	+	CDS	overlapping	0	13.2889	12.8927	12.6186	12.8362
YDL181W_CDS	IV	135179	135436	+	8.76658e-10	YDL181W_CDS	YDL181W_CDS	No description	+	CDS	overlapping	0	8.21186	9.1438	10.572	11.4937
YDL178W_CDS	IV	139522	141114	+	0.00383013	YDL178W_CDS	YDL178W_CDS	No description	+	CDS	overlapping	0	10.9254	11.0013	11.1834	11.1094
YDL169C_CDS	IV	158064	158735	-	3.72503e-11	YDL169C_CDS	YDL169C_CDS	No description	-	CDS	overlapping	0	5.03065	5.92147	7.95466	8.76789
YDL167C_CDS	IV	160995	163154	-	7.62352e-06	YDL167C_CDS	YDL167C_CDS	No description	-	CDS	overlapping	0	11.2024	11.4216	10.9853	10.849
YDL166C_CDS	IV	163449	164042	-	3.32136e-06	YDL166C_CDS	YDL166C_CDS	No description	-	CDS	overlapping	0	9.99661	10.0755	10.1974	9.93158
YDL165W_CDS	IV	164290	164865	+	0.000390183	YDL165W_CDS	YDL165W_CDS	No description	+	CDS	overlapping	0	9.86238	9.79322	9.91121	9.82967
YDL160C_CDS	IV	170410	171930	-	3.2284e-06	YDL160C_CDS	YDL160C_CDS	No description	-	CDS	overlapping	0	11.9376	11.7226	11.6345	11.6701
YDL155W_CDS	IV	176773	178056	+	0.00473477	YDL155W_CDS	YDL155W_CDS	No description	+	CDS	overlapping	0	10.45	10.6311	10.3472	10.4694
YDL150W_CDS	IV	183343	184611	+	3.24106e-06	YDL150W_CDS	YDL150W_CDS	No description	+	CDS	overlapping	0	11.3468	11.3171	11.0962	11.085
YDL149W_CDS	IV	184925	187918	+	0.00680432	YDL149W_CDS	YDL149W_CDS	No description	+	CDS	overlapping	0	8.5882	8.73256	9.2113	9.85124
YDL148C_CDS	IV	188154	190586	-	0.000190646	YDL148C_CDS	YDL148C_CDS	No description	-	CDS	overlapping	0	12.5031	12.4934	12.1102	11.846
YDL145C_CDS	IV	194571	198176	-	1.52441e-07	YDL145C_CDS	YDL145C_CDS	No description	-	CDS	overlapping	0	13.5418	13.5606	13.3175	13.179
YDL143W_CDS	IV	199996	201582	+	2.31449e-14	YDL143W_CDS	YDL143W_CDS	No description	+	CDS	overlapping	0	12.9983	13.0173	12.7958	12.5691
YDL141W_CDS	IV	203039	205111	+	3.11664e-11	YDL141W_CDS	YDL141W_CDS	No description	+	CDS	overlapping	0	10.4842	10.5381	10.1656	10.1929
YDL139C_CDS	IV	211375	212046	-	0.00162268	YDL139C_CDS	YDL139C_CDS	No description	-	CDS	overlapping	0	7.62635	7.96561	8.52832	8.91216
YDL138W_CDS	IV	213351	215642	+	0.00119989	YDL138W_CDS	YDL138W_CDS	No description	+	CDS	overlapping	0	9.17868	9.70589	9.97782	10.3654
YDL136W_CDS	IV	217600	218367	+	3.00424e-05	YDL136W_CDS	YDL136W_CDS	No description	+	CDS	overlapping	0	14.0734	13.9849	14.0975	13.4574
YDL130W-A_CDS	IV	229171	229431	+	1.78551e-07	YDL130W-A_CDS	YDL130W-A_CDS	No description	+	CDS	overlapping	0	8.57482	9.74357	10.7966	11.2501
YDL130W_CDS	IV	229906	230527	+	8.57628e-08	YDL130W_CDS	YDL130W_CDS	No description	+	CDS	overlapping	0	15.1932	15.153	14.8468	14.5518
YDL128W_CDS	IV	232652	233887	+	2.21871e-05	YDL128W_CDS	YDL128W_CDS	No description	+	CDS	overlapping	0	11.2614	10.9439	11.1365	11.3121
YDL127W_CDS	IV	234927	235853	+	1.50915e-06	YDL127W_CDS	YDL127W_CDS	No description	+	CDS	overlapping	0	9.01299	9.77113	10.1008	10.6343
YDL126C_CDS	IV	236157	238664	-	5.54388e-05	YDL126C_CDS	YDL126C_CDS	No description	-	CDS	overlapping	0	14.0344	14.1062	14.2143	14.0675
YDL123W_CDS	IV	241418	241840	+	2.0939e-07	YDL123W_CDS	YDL123W_CDS	No description	+	CDS	overlapping	0	8.4358	8.56995	9.31952	9.79421
YDL122W_CDS	IV	242552	244981	+	0.000201753	YDL122W_CDS	YDL122W_CDS	No description	+	CDS	overlapping	0	12.003	12.13	11.8638	11.9631
YDL119C_CDS	IV	246689	247612	-	0.000595839	YDL119C_CDS	YDL119C_CDS	No description	-	CDS	overlapping	0	8.61209	9.06312	9.60179	9.75366
YDL116W_CDS	IV	251566	253746	+	7.60856e-07	YDL116W_CDS	YDL116W_CDS	No description	+	CDS	overlapping	0	10.9135	11.0393	10.8854	10.822
YDL114W_CDS	IV	255604	256530	+	6.28542e-16	YDL114W_CDS	YDL114W_CDS	No description	+	CDS	overlapping	0	1.53534	4.30602	5.82857	6.95437
YDL112W_CDS	IV	258915	263225	+	0.000202324	YDL112W_CDS	YDL112W_CDS	No description	+	CDS	overlapping	0	11.7215	11.8662	11.5761	11.4944
YDL111C_CDS	IV	263313	264110	-	0.000419206	YDL111C_CDS	YDL111C_CDS	No description	-	CDS	overlapping	0	10.3383	10.6408	10.5305	10.4119
YDL110C_CDS	IV	264512	264964	-	0.000105121	YDL110C_CDS	YDL110C_CDS	No description	-	CDS	overlapping	0	9.3135	9.5774	10.739	11.3693
YDL103C_CDS	IV	275148	276581	-	3.90928e-06	YDL103C_CDS	YDL103C_CDS	No description	-	CDS	overlapping	0	10.7186	10.7867	10.7952	10.6407
YDL100C_CDS	IV	282112	283176	-	3.90691e-05	YDL100C_CDS	YDL100C_CDS	No description	-	CDS	overlapping	0	12.5327	12.7541	12.8625	12.6578
YDL092W_CDS	IV	292781	293221	+	2.98509e-06	YDL092W_CDS	YDL092W_CDS	No description	+	CDS	overlapping	0	10.7491	10.655	10.6759	10.3378
YDL085W_CDS	IV	303211	304848	+	1.56509e-09	YDL085W_CDS	YDL085W_CDS	No description	+	CDS	overlapping	0	4.82515	5.73701	7.75368	9.22105
YDL084W_CDS	IV	305237	306577	+	1.08291e-24	YDL084W_CDS	YDL084W_CDS	No description	+	CDS	overlapping	0	14.0447	13.971	13.8311	13.5446
YDL083C_CDS	IV	306926	307789	-	4.26508e-19	YDL083C_CDS	YDL083C_CDS	No description	-	CDS	overlapping	0	14.7379	14.559	14.2503	13.7362
YDL082W_CDS	IV	308424	309388	+	7.10422e-18	YDL082W_CDS	YDL082W_CDS	No description	+	CDS	overlapping	0	14.1988	14.1087	13.7466	13.3019
YDL081C_CDS	IV	309802	310122	-	5.56113e-11	YDL081C_CDS	YDL081C_CDS	No description	-	CDS	overlapping	0	14.9399	14.7354	14.6097	14.1976
YDL079C_CDS	IV	312951	314748	-	2.59728e-14	YDL079C_CDS	YDL079C_CDS	No description	-	CDS	overlapping	0	6.81165	7.28575	8.72287	9.42946
YDL078C_CDS	IV	315357	316388	-	3.621e-10	YDL078C_CDS	YDL078C_CDS	No description	-	CDS	overlapping	0	11.8483	11.5902	11.795	11.708
YDL075W_CDS	IV	322226	322988	+	4.78334e-11	YDL075W_CDS	YDL075W_CDS	No description	+	CDS	overlapping	0	14.8572	14.7437	14.6153	14.175
YDL074C_CDS	IV	324047	326149	-	8.95296e-15	YDL074C_CDS	YDL074C_CDS	No description	-	CDS	overlapping	0	11.4895	11.5133	11.1066	11.0572
YDL072C_CDS	IV	329836	330447	-	0.000133252	YDL072C_CDS	YDL072C_CDS	No description	-	CDS	overlapping	0	11.409	11.5279	12.477	12.7614
YDL067C_CDS	IV	334217	334396	-	0.000798148	YDL067C_CDS	YDL067C_CDS	No description	-	CDS	overlapping	0	9.46873	9.9111	10.4813	10.9176
YDL064W_CDS	IV	337487	338070	+	6.03664e-11	YDL064W_CDS	YDL064W_CDS	No description	+	CDS	overlapping	0	9.56287	9.06235	8.8169	8.1059
YDL063C_CDS	IV	338272	340134	-	0.00454358	YDL063C_CDS	YDL063C_CDS	No description	-	CDS	overlapping	0	11.0423	11.5221	10.9134	10.7587
YDL062W_CDS	IV	339857	340282	+	0.000383742	YDL062W_CDS	YDL062W_CDS	No description	+	CDS	overlapping	0	1.47453	2.07146	2.46	4.69877
YDL061C_CDS	IV	340628	340798	-	0.000270915	YDL061C_CDS	YDL061C_CDS	No description	-	CDS	overlapping	0	13.3567	13.2947	12.9678	12.7596
YDL060W_CDS	IV	341619	343985	+	4.56758e-05	YDL060W_CDS	YDL060W_CDS	No description	+	CDS	overlapping	0	11.9711	12.0922	11.7245	11.5658
YDL057W_CDS	IV	351434	352420	+	1.16071e-09	YDL057W_CDS	YDL057W_CDS	No description	+	CDS	overlapping	0	7.85896	8.20127	8.82185	9.43283
YDL055C_CDS	IV	355674	356759	-	2.13856e-16	YDL055C_CDS	YDL055C_CDS	No description	-	CDS	overlapping	0	15.5098	14.944	14.6742	14.3594
YDL051W_CDS	IV	363952	364779	+	6.52855e-05	YDL051W_CDS	YDL051W_CDS	No description	+	CDS	overlapping	0	12.2221	12.2197	12.2348	11.823
YDL049C_CDS	IV	365068	365874	-	0.00278565	YDL049C_CDS	YDL049C_CDS	No description	-	CDS	overlapping	0	7.03502	6.60229	7.93409	8.39362
YDL048C_CDS	IV	366739	368211	-	0.00349931	YDL048C_CDS	YDL048C_CDS	No description	-	CDS	overlapping	0	9.12799	9.71133	11.755	12.3012
YDL047W_CDS	IV	369771	370706	+	0.00902258	YDL047W_CDS	YDL047W_CDS	No description	+	CDS	overlapping	0	11.277	11.1953	11.1742	11.3922
YDL043C_CDS	IV	375680	376480	-	4.09125e-06	YDL043C_CDS	YDL043C_CDS	No description	-	CDS	overlapping	0	9.42833	9.44572	9.25204	9.09093
YDL042C_CDS	IV	376757	378445	-	0.000299823	YDL042C_CDS	YDL042C_CDS	No description	-	CDS	overlapping	0	10.2092	10.3931	10.057	10.1574
YDL040C_CDS	IV	378874	381438	-	9.8992e-19	YDL040C_CDS	YDL040C_CDS	No description	-	CDS	overlapping	0	12.7125	12.601	12.3032	12.167
YDL030W_CDS	IV	397537	399129	+	0.00467218	YDL030W_CDS	YDL030W_CDS	No description	+	CDS	overlapping	0	9.31659	9.50047	9.30538	9.36152
YDL029W_CDS	IV	399340	400638	+	0.00128551	YDL029W_CDS	YDL029W_CDS	No description	+	CDS	overlapping	0	12.1097	12.1219	12.3972	12.2205
YDL027C_CDS	IV	403695	404957	-	6.63047e-07	YDL027C_CDS	YDL027C_CDS	No description	-	CDS	overlapping	0	9.44211	9.79975	10.5322	10.9269
YDL026W_CDS	IV	404749	405060	+	0.000219192	YDL026W_CDS	YDL026W_CDS	No description	+	CDS	overlapping	0	1.70494	2.16624	3.22147	4.83328
YDL024C_CDS	IV	408451	409857	-	2.37773e-17	YDL024C_CDS	YDL024C_CDS	No description	-	CDS	overlapping	0	5.88777	6.11708	7.29507	8.34958
YDL022C-A_CDS	IV	409808	410056	-	0.000828217	YDL022C-A_CDS	YDL022C-A_CDS	No description	-	CDS	overlapping	0	1.01373	1.41065	1.42141	3.60742
YDL021W_CDS	IV	413953	414888	+	1.04115e-06	YDL021W_CDS	YDL021W_CDS	No description	+	CDS	overlapping	0	7.0566	8.26524	9.68507	10.3867
YDL020C_CDS	IV	415113	416708	-	3.90959e-08	YDL020C_CDS	YDL020C_CDS	No description	-	CDS	overlapping	0	10.4086	10.742	11.314	11.9301
YDL019C_CDS	IV	417663	421514	-	0.00179527	YDL019C_CDS	YDL019C_CDS	No description	-	CDS	overlapping	0	11.4672	11.4301	11.3278	11.4331
YDL017W_CDS	IV	424209	425732	+	0.00064917	YDL017W_CDS	YDL017W_CDS	No description	+	CDS	overlapping	0	8.78242	9.38506	9.54313	9.87866
YDL015C_CDS	IV	426002	426934	-	0.00343892	YDL015C_CDS	YDL015C_CDS	No description	-	CDS	overlapping	0	12.1734	12.3528	12.3197	12.2717
YDL014W_CDS	IV	427364	428347	+	1.14989e-10	YDL014W_CDS	YDL014W_CDS	No description	+	CDS	overlapping	0	14.0065	13.7953	13.3486	13.0371
YDL010W_CDS	IV	432330	433025	+	0.00222267	YDL010W_CDS	YDL010W_CDS	No description	+	CDS	overlapping	0	9.61995	9.87698	10.2444	10.7202
YDL007C-A_CDS	IV	436567	436824	-	0.0014085	YDL007C-A_CDS	YDL007C-A_CDS	No description	-	CDS	overlapping	0	1.01373	1.87146	1.85181	3.43782
YDL007W_CDS	IV	438047	439360	+	0.00972128	YDL007W_CDS	YDL007W_CDS	No description	+	CDS	overlapping	0	12.5291	12.6787	12.9454	12.7589
YDL005C_CDS	IV	441014	442309	-	0.00708719	YDL005C_CDS	YDL005C_CDS	No description	-	CDS	overlapping	0	10.4016	10.3998	10.3841	10.5716
YDL004W_CDS	IV	443029	443511	+	0.000398865	YDL004W_CDS	YDL004W_CDS	No description	+	CDS	overlapping	0	11.0991	11.4733	12.0098	12.285
YDL003W_CDS	IV	444683	446383	+	8.01168e-06	YDL003W_CDS	YDL003W_CDS	No description	+	CDS	overlapping	0	10.9626	11.0609	10.5576	10.3178
YDL002C_CDS	IV	446967	447578	-	0.00048106	YDL002C_CDS	YDL002C_CDS	No description	-	CDS	overlapping	0	9.51411	9.40981	9.47143	9.44835
YDL001W_CDS	IV	447984	449276	+	0.00615644	YDL001W_CDS	YDL001W_CDS	No description	+	CDS	overlapping	0	9.33653	9.42473	9.11195	9.33852
YDR001C_CDS	IV	450220	452475	-	4.59827e-05	YDR001C_CDS	YDR001C_CDS	No description	-	CDS	overlapping	0	11.3585	11.6786	12.5317	13.0284
YDR002W_CDS	IV	453045	453650	+	1.78914e-06	YDR002W_CDS	YDR002W_CDS	No description	+	CDS	overlapping	0	13.2693	13.1257	13.2827	13.0024
YDR003W_CDS	IV	454122	454754	+	0.000627606	YDR003W_CDS	YDR003W_CDS	No description	+	CDS	overlapping	0	8.94732	9.03929	9.53759	10.0068
YDR009W_CDS	IV	463434	464996	+	0.00504889	YDR009W_CDS	YDR009W_CDS	No description	+	CDS	overlapping	0	6.82871	7.38966	7.73036	8.1401
YDR010C_CDS	IV	465051	465383	-	0.000146835	YDR010C_CDS	YDR010C_CDS	No description	-	CDS	overlapping	0	1.82193	1.70186	4.55596	5.03647
YDR012W_CDS	IV	471853	472941	+	0.00846189	YDR012W_CDS	YDR012W_CDS	No description	+	CDS	overlapping	0	14.7869	14.7738	14.455	14.4115
YDR014W-A_CDS	IV	477797	478285	+	2.27434e-06	YDR014W-A_CDS	YDR014W-A_CDS	No description	+	CDS	overlapping	0	4.08018	4.73642	6.38462	6.72172
YDR017C_CDS	IV	479115	482267	-	0.00155969	YDR017C_CDS	YDR017C_CDS	No description	-	CDS	overlapping	0	11.0601	11.2569	10.9408	11.1261
YDR018C_CDS	IV	482670	483860	-	1.12514e-30	YDR018C_CDS	YDR018C_CDS	No description	-	CDS	overlapping	0	5.06169	6.56828	7.7773	8.76858
YDR020C_CDS	IV	485746	486444	-	0.00157338	YDR020C_CDS	YDR020C_CDS	No description	-	CDS	overlapping	0	8.85245	9.08964	8.88145	8.68989
YDR021W_CDS	IV	486804	488003	+	0.00930826	YDR021W_CDS	YDR021W_CDS	No description	+	CDS	overlapping	0	9.55052	9.87132	9.52223	9.48119
YDR022C_CDS	IV	488072	488662	-	3.69783e-05	YDR022C_CDS	YDR022C_CDS	No description	-	CDS	overlapping	0	7.72684	8.25206	8.94906	9.24978
YDR023W_CDS	IV	489508	490896	+	3.79626e-18	YDR023W_CDS	YDR023W_CDS	No description	+	CDS	overlapping	0	14.116	14.0587	13.768	13.3053
YDR025W_CDS	IV	491515	492324	+	7.00705e-14	YDR025W_CDS	YDR025W_CDS	No description	+	CDS	overlapping	0	14.6658	14.5996	14.2815	13.8568
YDR030C_CDS	IV	501753	503273	-	0.000843072	YDR030C_CDS	YDR030C_CDS	No description	-	CDS	overlapping	0	8.11386	8.37183	9.02793	9.3169
YDR034W-B_CDS	IV	521314	521469	+	3.97333e-13	YDR034W-B_CDS	YDR034W-B_CDS	No description	+	CDS	overlapping	0	3.2512	5.07879	7.29138	8.6319
YDR036C_CDS	IV	523211	524713	-	0.00124967	YDR036C_CDS	YDR036C_CDS	No description	-	CDS	overlapping	0	10.6004	10.6758	10.4335	10.622
YDR037W_CDS	IV	525440	527215	+	1.43838e-08	YDR037W_CDS	YDR037W_CDS	No description	+	CDS	overlapping	0	14.6699	14.4762	14.3955	14.0089
YDR042C_CDS	IV	540601	541203	-	2.09708e-06	YDR042C_CDS	YDR042C_CDS	No description	-	CDS	overlapping	0	5.95933	6.7668	9.17766	8.88779
YDR043C_CDS	IV	542674	543369	-	1.49723e-10	YDR043C_CDS	YDR043C_CDS	No description	-	CDS	overlapping	0	7.52477	7.72626	9.51345	10.1342
YDR044W_CDS	IV	546642	547628	+	0.000748676	YDR044W_CDS	YDR044W_CDS	No description	+	CDS	overlapping	0	11.0338	10.6275	10.8494	10.7476
YDR045C_CDS	IV	547978	548310	-	0.0045623	YDR045C_CDS	YDR045C_CDS	No description	-	CDS	overlapping	0	9.7447	9.83639	9.79963	9.61412
YDR048C_CDS	IV	553084	553398	-	0.00240263	YDR048C_CDS	YDR048C_CDS	No description	-	CDS	overlapping	0	1.30494	2.13226	3.02147	4.23492
YDR050C_CDS	IV	555726	556472	-	2.40307e-16	YDR050C_CDS	YDR050C_CDS	No description	-	CDS	overlapping	0	16.4997	16.1795	15.9597	15.4309
YDR055W_CDS	IV	563527	564861	+	2.36415e-07	YDR055W_CDS	YDR055W_CDS	No description	+	CDS	overlapping	0	11.9452	13.2594	13.4355	13.967
YDR058C_CDS	IV	567723	568703	-	1.51334e-06	YDR058C_CDS	YDR058C_CDS	No description	-	CDS	overlapping	0	8.04404	8.49528	8.98454	9.50475
YDR059C_CDS	IV	569234	569770	-	4.21158e-19	YDR059C_CDS	YDR059C_CDS	No description	-	CDS	overlapping	0	8.17614	9.0238	10.1849	10.7405
YDR060W_CDS	IV	570649	573726	+	0.000403821	YDR060W_CDS	YDR060W_CDS	No description	+	CDS	overlapping	0	12.9433	12.9673	12.4869	12.3524
YDR064W_CDS	IV	579458	580452	+	9.3544e-15	YDR064W_CDS	YDR064W_CDS	No description	+	CDS	overlapping	0	15.1929	15.1175	14.9408	14.4215
YDR070C_CDS	IV	588098	588379	-	5.12255e-15	YDR070C_CDS	YDR070C_CDS	No description	-	CDS	overlapping	0	5.35882	5.09601	8.67026	10.5219
YDR071C_CDS	IV	588827	589402	-	4.93267e-07	YDR071C_CDS	YDR071C_CDS	No description	-	CDS	overlapping	0	11.8735	11.8123	11.8289	11.4614
YDR075W_CDS	IV	597156	598082	+	0.000552439	YDR075W_CDS	YDR075W_CDS	No description	+	CDS	overlapping	0	9.14548	9.12361	8.90363	8.7784
YDR077W_CDS	IV	600793	601809	+	1.99335e-18	YDR077W_CDS	YDR077W_CDS	No description	+	CDS	overlapping	0	15.6254	16.6457	17.392	18.3782
YDR079W_CDS	IV	603064	603399	+	0.000462397	YDR079W_CDS	YDR079W_CDS	No description	+	CDS	overlapping	0	8.36681	8.76269	9.14357	9.53643
YDR082W_CDS	IV	610441	611925	+	0.00292647	YDR082W_CDS	YDR082W_CDS	No description	+	CDS	overlapping	0	8.60526	8.98191	9.3058	9.59465
YDR083W_CDS	IV	612073	613251	+	0.00118666	YDR083W_CDS	YDR083W_CDS	No description	+	CDS	overlapping	0	11.7301	11.6559	11.2994	11.1959
YDR085C_CDS	IV	614288	616150	-	3.52124e-14	YDR085C_CDS	YDR085C_CDS	No description	-	CDS	overlapping	0	8.32642	9.4072	10.4096	11.0378
YDR087C_CDS	IV	617470	618306	-	9.53055e-06	YDR087C_CDS	YDR087C_CDS	No description	-	CDS	overlapping	0	10.827	10.799	10.7499	10.3485
YDR089W_CDS	IV	622112	624721	+	0.000653597	YDR089W_CDS	YDR089W_CDS	No description	+	CDS	overlapping	0	10.3599	10.8293	10.3713	10.176
YDR091C_CDS	IV	626708	628534	-	5.41206e-07	YDR091C_CDS	YDR091C_CDS	No description	-	CDS	overlapping	0	12.2501	12.3559	11.7855	11.4921
YDR096W_CDS	IV	637139	639823	+	0.00918202	YDR096W_CDS	YDR096W_CDS	No description	+	CDS	overlapping	0	9.62782	9.82032	10.3024	10.7899
YDR097C_CDS	IV	640109	643837	-	0.00308264	YDR097C_CDS	YDR097C_CDS	No description	-	CDS	overlapping	0	10.848	11.1468	10.9357	10.9176
YDR098C_CDS	IV	644178	644930	-	2.51568e-06	YDR098C_CDS	YDR098C_CDS	No description	-	CDS	overlapping	0	11.1733	11.3385	11.4249	11.1545
YDR098C-B_CDS	IV	645858	651126	-	0.00383043	YDR098C-B_CDS	YDR098C-B_CDS	No description	-	CDS	overlapping	0	8.80844	10.5543	10.803	11.2797
YDR099W_CDS	IV	653607	654428	+	0.00871067	YDR099W_CDS	YDR099W_CDS	No description	+	CDS	overlapping	0	12.9606	13.0961	13.2121	13.1461
YDR101C_CDS	IV	655686	657467	-	0.000253211	YDR101C_CDS	YDR101C_CDS	No description	-	CDS	overlapping	0	12.0421	12.2913	11.699	11.5431
YDR103W_CDS	IV	658350	661103	+	0.000317398	YDR103W_CDS	YDR103W_CDS	No description	+	CDS	overlapping	0	7.53767	8.01531	8.05307	8.81238
YDR105C_CDS	IV	665349	666770	-	0.000873214	YDR105C_CDS	YDR105C_CDS	No description	-	CDS	overlapping	0	10.2076	10.053	10.3422	10.3624
YDR110W_CDS	IV	676102	677802	+	0.000145436	YDR110W_CDS	YDR110W_CDS	No description	+	CDS	overlapping	0	10.1742	10.3732	10.0775	9.97195
YDR111C_CDS	IV	678241	679764	-	2.14864e-05	YDR111C_CDS	YDR111C_CDS	No description	-	CDS	overlapping	0	10.2844	9.98737	10.0429	9.63073
YDR117C_CDS	IV	683946	685643	-	5.45733e-07	YDR117C_CDS	YDR117C_CDS	No description	-	CDS	overlapping	0	10.7744	10.7081	10.556	10.4732
YDR119W_CDS	IV	688227	690533	+	6.66164e-23	YDR119W_CDS	YDR119W_CDS	No description	+	CDS	overlapping	0	12.2557	12.1396	11.8684	11.6516
YDR119W-A_CDS	IV	691014	691214	+	7.06106e-08	YDR119W-A_CDS	YDR119W-A_CDS	No description	+	CDS	overlapping	0	3.99288	3.74162	6.17123	7.75195
YDR120C_CDS	IV	691549	693261	-	0.000148731	YDR120C_CDS	YDR120C_CDS	No description	-	CDS	overlapping	0	12.0287	11.9698	11.4717	11.2508
YDR121W_CDS	IV	693585	694175	+	0.00292647	YDR121W_CDS	YDR121W_CDS	No description	+	CDS	overlapping	0	9.90622	9.84814	10.0532	9.92198
YDR124W_CDS	IV	700315	701289	+	0.00203568	YDR124W_CDS	YDR124W_CDS	No description	+	CDS	overlapping	0	6.16719	6.26926	6.95586	7.76226
YDR126W_CDS	IV	703234	704244	+	0.00105749	YDR126W_CDS	YDR126W_CDS	No description	+	CDS	overlapping	0	8.05212	8.10394	8.54602	9.14983
YDR129C_CDS	IV	713340	715379	-	6.0392e-10	YDR129C_CDS	YDR129C_CDS	No description	-	CDS	overlapping	0	12.4492	12.3316	12.3443	12.1609
YDR138W_CDS	IV	730578	732836	+	0.00443515	YDR138W_CDS	YDR138W_CDS	No description	+	CDS	overlapping	0	10.2445	10.427	10.168	10.2594
YDR143C_CDS	IV	742042	743874	-	0.00324076	YDR143C_CDS	YDR143C_CDS	No description	-	CDS	overlapping	0	10.3113	10.5554	10.2697	10.4097
YDR144C_CDS	IV	744311	746101	-	2.41568e-06	YDR144C_CDS	YDR144C_CDS	No description	-	CDS	overlapping	0	11.6569	12.004	11.3711	11.1824
YDR145W_CDS	IV	746738	748357	+	7.26511e-06	YDR145W_CDS	YDR145W_CDS	No description	+	CDS	overlapping	0	11.1757	11.1112	11.1215	11.1388
YDR153C_CDS	IV	766736	767971	-	0.00835684	YDR153C_CDS	YDR153C_CDS	No description	-	CDS	overlapping	0	10.4643	10.5715	10.5355	10.6003
YDR158W_CDS	IV	770357	771454	+	0.00564214	YDR158W_CDS	YDR158W_CDS	No description	+	CDS	overlapping	0	13.8511	13.4273	13.7789	13.6092
YDR161W_CDS	IV	779043	780206	+	5.14334e-06	YDR161W_CDS	YDR161W_CDS	No description	+	CDS	overlapping	0	11.4559	11.518	11.3095	11.0425
YDR163W_CDS	IV	781423	781950	+	0.00206959	YDR163W_CDS	YDR163W_CDS	No description	+	CDS	overlapping	0	8.8408	9.00064	9.895	10.1676
YDR164C_CDS	IV	782041	784215	-	0.00315626	YDR164C_CDS	YDR164C_CDS	No description	-	CDS	overlapping	0	10.5735	10.6951	10.5169	10.6385
YDR165W_CDS	IV	784871	786205	+	1.63404e-08	YDR165W_CDS	YDR165W_CDS	No description	+	CDS	overlapping	0	11.5313	11.743	11.3727	10.9535
YDR168W_CDS	IV	790328	791848	+	0.0032277	YDR168W_CDS	YDR168W_CDS	No description	+	CDS	overlapping	0	11.5245	11.7852	11.8337	11.5297
YDR171W_CDS	IV	806621	807748	+	0.00572484	YDR171W_CDS	YDR171W_CDS	No description	+	CDS	overlapping	0	9.18414	9.6943	12.3266	13.0701
YDR172W_CDS	IV	808324	810381	+	2.28929e-18	YDR172W_CDS	YDR172W_CDS	No description	+	CDS	overlapping	0	13.2472	13.2338	12.957	12.7688
YDR173C_CDS	IV	810565	811632	-	0.00911814	YDR173C_CDS	YDR173C_CDS	No description	-	CDS	overlapping	0	8.26586	8.63733	8.94212	9.37653
YDR174W_CDS	IV	812110	812850	+	1.68004e-08	YDR174W_CDS	YDR174W_CDS	No description	+	CDS	overlapping	0	12.5303	12.0465	11.9706	11.8153
YDR176W_CDS	IV	814452	816560	+	0.00595355	YDR176W_CDS	YDR176W_CDS	No description	+	CDS	overlapping	0	10.8225	10.8009	10.9179	11.0108
YDR178W_CDS	IV	817950	818495	+	4.20475e-25	YDR178W_CDS	YDR178W_CDS	No description	+	CDS	overlapping	0	9.70925	10.4043	11.2644	11.88
YDR186C_CDS	IV	832859	835492	-	1.82498e-05	YDR186C_CDS	YDR186C_CDS	No description	-	CDS	overlapping	0	10.7094	11.2092	11.5709	12.0418
YDR188W_CDS	IV	836421	838061	+	2.09754e-17	YDR188W_CDS	YDR188W_CDS	No description	+	CDS	overlapping	0	12.9596	12.8583	12.802	12.6326
YDR189W_CDS	IV	838392	840392	+	1.60049e-05	YDR189W_CDS	YDR189W_CDS	No description	+	CDS	overlapping	0	11.3049	11.4299	11.299	11.3292
YDR190C_CDS	IV	840604	841995	-	9.8733e-09	YDR190C_CDS	YDR190C_CDS	No description	-	CDS	overlapping	0	12.0944	12.1551	12.1259	11.9707
YDR194C_CDS	IV	845952	847946	-	2.11549e-08	YDR194C_CDS	YDR194C_CDS	No description	-	CDS	overlapping	0	12.0181	12.116	11.6373	11.5443
YDR200C_CDS	IV	854279	856093	-	0.000396882	YDR200C_CDS	YDR200C_CDS	No description	-	CDS	overlapping	0	10.0835	10.2894	10.663	11.1475
YDR201W_CDS	IV	856317	856814	+	1.86403e-05	YDR201W_CDS	YDR201W_CDS	No description	+	CDS	overlapping	0	8.62613	8.56536	8.52991	8.24661
YDR210C-D_CDS	IV	878659	883927	-	0.000130458	YDR210C-D_CDS	YDR210C-D_CDS	No description	-	CDS	overlapping	0	8.28608	9.73716	10.0268	10.4657
YDR212W_CDS	IV	887232	888911	+	2.46289e-07	YDR212W_CDS	YDR212W_CDS	No description	+	CDS	overlapping	0	12.5501	12.6557	12.5519	12.2842
YDR215C_CDS	IV	894089	894502	-	2.33235e-06	YDR215C_CDS	YDR215C_CDS	No description	-	CDS	overlapping	0	1.04413	1.44105	3.65546	4.78751
YDR216W_CDS	IV	895035	899006	+	2.65246e-10	YDR216W_CDS	YDR216W_CDS	No description	+	CDS	overlapping	0	9.30044	10.2772	11.3614	12.1489
YDR218C_CDS	IV	903781	905052	-	1.15113e-15	YDR218C_CDS	YDR218C_CDS	No description	-	CDS	overlapping	0	3.52849	5.55922	6.45337	7.16362
YDR221W_CDS	IV	907330	909438	+	0.00740296	YDR221W_CDS	YDR221W_CDS	No description	+	CDS	overlapping	0	10.6297	10.5347	10.5851	10.7054
YDR223W_CDS	IV	912099	913502	+	0.000188548	YDR223W_CDS	YDR223W_CDS	No description	+	CDS	overlapping	0	5.35869	5.96168	6.89104	7.70768
YDR224C_CDS	IV	914317	914712	-	0.000439274	YDR224C_CDS	YDR224C_CDS	No description	-	CDS	overlapping	0	13.6338	13.4317	13.5832	13.4551
YDR225W_CDS	IV	915530	915928	+	0.000116299	YDR225W_CDS	YDR225W_CDS	No description	+	CDS	overlapping	0	13.6064	13.23	13.4778	13.2914
YDR226W_CDS	IV	916486	917154	+	3.4e-44	YDR226W_CDS	YDR226W_CDS	No description	+	CDS	overlapping	0	13.9424	13.7181	13.5478	13.1316
YDR228C_CDS	IV	921926	923806	-	0.00796276	YDR228C_CDS	YDR228C_CDS	No description	-	CDS	overlapping	0	10.1203	10.1328	10.0277	10.3303
YDR231C_CDS	IV	926293	926910	-	2.65392e-07	YDR231C_CDS	YDR231C_CDS	No description	-	CDS	overlapping	0	8.51037	8.83584	9.83336	10.3735
YDR233C_CDS	IV	929470	930357	-	0.00302093	YDR233C_CDS	YDR233C_CDS	No description	-	CDS	overlapping	0	13.4007	13.4702	13.3956	13.5361
YDR235W_CDS	IV	933504	935138	+	0.000906035	YDR235W_CDS	YDR235W_CDS	No description	+	CDS	overlapping	0	9.65164	9.69771	9.6077	9.61544
YDR237W_CDS	IV	936615	937493	+	0.00248686	YDR237W_CDS	YDR237W_CDS	No description	+	CDS	overlapping	0	10.1089	10.3309	10.1385	10.1265
YDR238C_CDS	IV	937895	940816	-	0.000355116	YDR238C_CDS	YDR238C_CDS	No description	-	CDS	overlapping	0	13.3074	13.3764	13.1653	13.0727
YDR240C_CDS	IV	943674	945152	-	0.0025003	YDR240C_CDS	YDR240C_CDS	No description	-	CDS	overlapping	0	9.09179	9.366	9.04999	9.07332
YDR242W_CDS	IV	946807	948456	+	3.608e-09	YDR242W_CDS	YDR242W_CDS	No description	+	CDS	overlapping	0	8.46718	8.65167	9.69528	10.2112
YDR244W_CDS	IV	950563	952401	+	5.65082e-05	YDR244W_CDS	YDR244W_CDS	No description	+	CDS	overlapping	0	9.99642	9.9687	10.0227	10.0803
YDR245W_CDS	IV	952800	953981	+	3.5813e-06	YDR245W_CDS	YDR245W_CDS	No description	+	CDS	overlapping	0	11.5437	11.596	11.4589	11.3635
YDR247W_CDS	IV	956013	957398	+	2.11551e-07	YDR247W_CDS	YDR247W_CDS	No description	+	CDS	overlapping	0	8.97861	9.04561	10.3421	10.9557
YDR249C_CDS	IV	958681	959802	-	0.000681824	YDR249C_CDS	YDR249C_CDS	No description	-	CDS	overlapping	0	7.81233	8.55247	8.98517	9.34936
YDR252W_CDS	IV	963412	963861	+	0.000487147	YDR252W_CDS	YDR252W_CDS	No description	+	CDS	overlapping	0	7.20707	6.77419	7.03977	6.88584
YDR253C_CDS	IV	963990	964565	-	7.30938e-18	YDR253C_CDS	YDR253C_CDS	No description	-	CDS	overlapping	0	5.8586	6.31237	7.7206	8.78234
YDR255C_CDS	IV	966557	967822	-	1.74624e-11	YDR255C_CDS	YDR255C_CDS	No description	-	CDS	overlapping	0	8.21762	8.50399	9.27424	9.86508
YDR257C_CDS	IV	969990	971474	-	2.69183e-05	YDR257C_CDS	YDR257C_CDS	No description	-	CDS	overlapping	0	10.3805	10.3452	10.2527	10.1688
YDR258C_CDS	IV	971808	974243	-	6.90311e-05	YDR258C_CDS	YDR258C_CDS	No description	-	CDS	overlapping	0	10.4927	11.3818	12.2795	12.8484
YDR259C_CDS	IV	974631	975782	-	1.03653e-18	YDR259C_CDS	YDR259C_CDS	No description	-	CDS	overlapping	0	7.40073	8.58416	9.04254	9.59336
YDR261C_CDS	IV	977521	979209	-	6.06421e-06	YDR261C_CDS	YDR261C_CDS	No description	-	CDS	overlapping	0	11.139	11.5613	12.0355	12.3939
YDR262W_CDS	IV	993134	993952	+	4.92477e-15	YDR262W_CDS	YDR262W_CDS	No description	+	CDS	overlapping	0	9.75459	9.84201	10.956	11.5291
YDR263C_CDS	IV	994242	995534	-	2.40547e-05	YDR263C_CDS	YDR263C_CDS	No description	-	CDS	overlapping	0	7.90696	8.21381	8.62145	9.17825
YDR266C_CDS	IV	1000104	1002023	-	6.2471e-08	YDR266C_CDS	YDR266C_CDS	No description	-	CDS	overlapping	0	11.283	11.3748	11.1257	11.0331
YDR267C_CDS	IV	1002510	1003502	-	6.11944e-12	YDR267C_CDS	YDR267C_CDS	No description	-	CDS	overlapping	0	9.96862	9.88325	9.72143	9.55283
YDR273W_CDS	IV	1010176	1011273	+	0.000220834	YDR273W_CDS	YDR273W_CDS	No description	+	CDS	overlapping	0	7.84655	7.78819	8.45266	9.23653
YDR275W_CDS	IV	1012252	1012959	+	0.000732776	YDR275W_CDS	YDR275W_CDS	No description	+	CDS	overlapping	0	8.83556	9.13597	9.88789	10.256
YDR277C_CDS	IV	1014401	1015702	-	5.37105e-06	YDR277C_CDS	YDR277C_CDS	No description	-	CDS	overlapping	0	8.5345	8.76961	10.2979	10.6456
YDR279W_CDS	IV	1019368	1020420	+	0.00139924	YDR279W_CDS	YDR279W_CDS	No description	+	CDS	overlapping	0	9.77607	9.98599	9.90641	9.84176
YDR280W_CDS	IV	1020747	1021664	+	4.61027e-14	YDR280W_CDS	YDR280W_CDS	No description	+	CDS	overlapping	0	10.6137	10.6535	10.2507	9.9077
YDR281C_CDS	IV	1022007	1022321	-	1.75845e-06	YDR281C_CDS	YDR281C_CDS	No description	-	CDS	overlapping	0	7.84798	8.39552	6.69796	5.92978
YDR292C_CDS	IV	1043146	1045011	-	1.16507e-17	YDR292C_CDS	YDR292C_CDS	No description	-	CDS	overlapping	0	11.6114	11.5768	11.3974	11.0878
YDR293C_CDS	IV	1045640	1049392	-	0.00893716	YDR293C_CDS	YDR293C_CDS	No description	-	CDS	overlapping	0	12.152	12.3918	12.7269	13.1006
YDR298C_CDS	IV	1058176	1058814	-	0.000358911	YDR298C_CDS	YDR298C_CDS	No description	-	CDS	overlapping	0	11.1445	11.4029	11.9492	12.298
YDR300C_CDS	IV	1061505	1062791	-	2.23646e-05	YDR300C_CDS	YDR300C_CDS	No description	-	CDS	overlapping	0	11.0682	11.2869	11.0936	10.8633
YDR301W_CDS	IV	1063352	1067425	+	0.000757457	YDR301W_CDS	YDR301W_CDS	No description	+	CDS	overlapping	0	10.7772	10.8494	10.5998	10.8627
YDR303C_CDS	IV	1068729	1071386	-	8.57576e-08	YDR303C_CDS	YDR303C_CDS	No description	-	CDS	overlapping	0	11.0011	11.0572	10.4867	10.4198
YDR309C_CDS	IV	1079048	1080199	-	7.16539e-06	YDR309C_CDS	YDR309C_CDS	No description	-	CDS	overlapping	0	10.2195	11.1171	11.3601	12.0607
YDR313C_CDS	IV	1089219	1090079	-	1.59343e-05	YDR313C_CDS	YDR313C_CDS	No description	-	CDS	overlapping	0	8.4544	8.81559	9.43523	10.1275
YDR315C_CDS	IV	1092741	1093586	-	0.00144998	YDR315C_CDS	YDR315C_CDS	No description	-	CDS	overlapping	0	7.9304	8.24757	8.71305	9.12469
YDR317W_CDS	IV	1102184	1103428	+	2.82597e-05	YDR317W_CDS	YDR317W_CDS	No description	+	CDS	overlapping	0	6.29572	7.96416	7.63863	7.92329
YDR319C_CDS	IV	1105003	1105827	-	1.24016e-05	YDR319C_CDS	YDR319C_CDS	No description	-	CDS	overlapping	0	8.96007	9.13006	9.84421	10.2998
YDR321W_CDS	IV	1108702	1109847	+	4.03142e-06	YDR321W_CDS	YDR321W_CDS	No description	+	CDS	overlapping	0	12.0373	12.0486	11.9135	11.644
YDR322W_CDS	IV	1110589	1111692	+	0.000542464	YDR322W_CDS	YDR322W_CDS	No description	+	CDS	overlapping	0	9.90559	10.0397	9.85913	9.89166
YDR322C-A_CDS	IV	1112003	1112293	-	5.46945e-06	YDR322C-A_CDS	YDR322C-A_CDS	No description	-	CDS	overlapping	0	9.95325	10.3659	10.9631	11.3225
YDR324C_CDS	IV	1114433	1116763	-	2.49627e-07	YDR324C_CDS	YDR324C_CDS	No description	-	CDS	overlapping	0	11.7127	11.968	11.4026	11.0417
YDR328C_CDS	IV	1125434	1126018	-	4.77849e-05	YDR328C_CDS	YDR328C_CDS	No description	-	CDS	overlapping	0	11.7438	11.4429	11.8034	11.5127
YDR331W_CDS	IV	1129588	1130823	+	2.35032e-06	YDR331W_CDS	YDR331W_CDS	No description	+	CDS	overlapping	0	10.5572	10.651	10.6007	10.5011
YDR333C_CDS	IV	1133260	1135431	-	2.46221e-06	YDR333C_CDS	YDR333C_CDS	No description	-	CDS	overlapping	0	10.6513	10.8349	10.5669	10.5617
YDR337W_CDS	IV	1146319	1147179	+	0.000897126	YDR337W_CDS	YDR337W_CDS	No description	+	CDS	overlapping	0	9.99474	10.0171	10.0628	10.0985
YDR339C_CDS	IV	1149951	1150520	-	0.00185182	YDR339C_CDS	YDR339C_CDS	No description	-	CDS	overlapping	0	10.4301	10.4094	10.5978	10.3807
YDR341C_CDS	IV	1151803	1153626	-	1.24392e-05	YDR341C_CDS	YDR341C_CDS	No description	-	CDS	overlapping	0	13.6067	13.4272	13.337	13.0338
YDR342C_CDS	IV	1154216	1155928	-	0.00433763	YDR342C_CDS	YDR342C_CDS	No description	-	CDS	overlapping	0	11.4808	10.6956	13.5493	14.4865
YDR343C_CDS	IV	1159608	1161320	-	0.0040081	YDR343C_CDS	YDR343C_CDS	No description	-	CDS	overlapping	0	11.3454	10.5791	13.2422	14.1301
YDR345C_CDS	IV	1162957	1164660	-	0.00032303	YDR345C_CDS	YDR345C_CDS	No description	-	CDS	overlapping	0	14.0291	14.6697	15.5687	15.6563
YDR346C_CDS	IV	1167214	1168659	-	1.06013e-09	YDR346C_CDS	YDR346C_CDS	No description	-	CDS	overlapping	0	12.5336	12.3466	12.2374	11.8855
YDR349C_CDS	IV	1172386	1174176	-	2.19626e-05	YDR349C_CDS	YDR349C_CDS	No description	-	CDS	overlapping	0	11.2626	11.5456	12.0605	12.3603
YDR350C_CDS	IV	1176120	1178174	-	9.10125e-12	YDR350C_CDS	YDR350C_CDS	No description	-	CDS	overlapping	0	9.65029	10.0306	10.5695	11.0957
YDR353W_CDS	IV	1183299	1184258	+	8.95565e-16	YDR353W_CDS	YDR353W_CDS	No description	+	CDS	overlapping	0	13.5706	13.4059	13.3221	12.9625
YDR357C_CDS	IV	1189199	1189567	-	0.000256806	YDR357C_CDS	YDR357C_CDS	No description	-	CDS	overlapping	0	8.83666	9.48857	10.0334	10.3505
YDR361C_CDS	IV	1195412	1196263	-	4.87426e-07	YDR361C_CDS	YDR361C_CDS	No description	-	CDS	overlapping	0	11.1369	11.1218	10.9234	10.375
YDR364C_CDS	IV	1202843	1204210	-	0.00219785	YDR364C_CDS	YDR364C_CDS	No description	-	CDS	overlapping	0	9.65247	9.81895	9.73586	9.73277
YDR365W-B_CDS	IV	1206997	1212265	+	3.88196e-14	YDR365W-B_CDS	YDR365W-B_CDS	No description	+	CDS	overlapping	0	9.82671	10.8843	11.3142	12.5061
YDR367W_CDS	IV	1212848	1213614	+	2.4572e-06	YDR367W_CDS	YDR367W_CDS	No description	+	CDS	overlapping	0	10.3558	10.5127	10.319	10.1575
YDR368W_CDS	IV	1213904	1214842	+	0.00458073	YDR368W_CDS	YDR368W_CDS	No description	+	CDS	overlapping	0	10.831	10.9323	11.0852	10.8211
YDR371C-A_CDS	IV	1219509	1219613	-	0.00347834	YDR371C-A_CDS	YDR371C-A_CDS	No description	-	CDS	overlapping	0	1.07454	1.67146	2.51619	3.72083
YDR372C_CDS	IV	1221112	1222149	-	0.00570578	YDR372C_CDS	YDR372C_CDS	No description	-	CDS	overlapping	0	11.7195	11.6026	11.9277	11.7766
YDR374C_CDS	IV	1223474	1224394	-	3.31231e-17	YDR374C_CDS	YDR374C_CDS	No description	-	CDS	overlapping	0	2.16932	4.61082	6.46579	7.02327
YDR374W-A_CDS	IV	1224757	1225026	+	0.00582769	YDR374W-A_CDS	YDR374W-A_CDS	No description	+	CDS	overlapping	0	7.56184	8.05764	8.65946	9.15389
YDR377W_CDS	IV	1228611	1228916	+	0.00113827	YDR377W_CDS	YDR377W_CDS	No description	+	CDS	overlapping	0	9.99626	10.5082	11.1454	11.4812
YDR379W_CDS	IV	1230167	1233196	+	4.36809e-07	YDR379W_CDS	YDR379W_CDS	No description	+	CDS	overlapping	0	10.1528	10.4449	10.7997	11.2571
YDR379C-A_CDS	IV	1233278	1233517	-	0.00019326	YDR379C-A_CDS	YDR379C-A_CDS	No description	-	CDS	overlapping	0	6.05497	7.35339	8.37606	8.7824
YDR381C-A_CDS	IV	1238312	1238850	-	0.00123521	YDR381C-A_CDS	YDR381C-A_CDS	No description	-	CDS	overlapping	0	8.40271	8.57641	9.709	10.087
YDR382W_CDS	IV	1239492	1239824	+	2.34667e-12	YDR382W_CDS	YDR382W_CDS	No description	+	CDS	overlapping	0	14.9159	14.745	14.5495	14.2252
YDR384C_CDS	IV	1241204	1242031	-	2.876e-17	YDR384C_CDS	YDR384C_CDS	No description	-	CDS	overlapping	0	11.6335	10.6441	10.1693	10.2694
YDR385W_CDS	IV	1243230	1245758	+	7.87669e-22	YDR385W_CDS	YDR385W_CDS	No description	+	CDS	overlapping	0	16.8448	16.7403	16.3281	16.1336
YDR386W_CDS	IV	1246084	1247982	+	0.00504665	YDR386W_CDS	YDR386W_CDS	No description	+	CDS	overlapping	0	8.9368	9.19262	9.50308	9.92916
YDR387C_CDS	IV	1248154	1249821	-	0.00729081	YDR387C_CDS	YDR387C_CDS	No description	-	CDS	overlapping	0	9.48853	9.57324	10.0854	10.4833
YDR389W_CDS	IV	1252537	1254501	+	0.00714958	YDR389W_CDS	YDR389W_CDS	No description	+	CDS	overlapping	0	10.3348	10.6252	10.3213	10.5398
YDR395W_CDS	IV	1263324	1266158	+	5.67443e-07	YDR395W_CDS	YDR395W_CDS	No description	+	CDS	overlapping	0	12.3409	12.5621	12.2342	12.0328
YDR398W_CDS	IV	1267471	1269402	+	0.000844205	YDR398W_CDS	YDR398W_CDS	No description	+	CDS	overlapping	0	11.7579	12.0007	11.5968	11.4694
YDR399W_CDS	IV	1270068	1270733	+	8.79681e-09	YDR399W_CDS	YDR399W_CDS	No description	+	CDS	overlapping	0	12.755	12.7534	12.7201	12.1574
YDR402C_CDS	IV	1272234	1273703	-	1.25525e-07	YDR402C_CDS	YDR402C_CDS	No description	-	CDS	overlapping	0	4.46568	5.6415	6.62428	7.36764
YDR403W_CDS	IV	1274602	1276212	+	3.98322e-26	YDR403W_CDS	YDR403W_CDS	No description	+	CDS	overlapping	0	6.14408	7.37597	8.42844	9.36931
YDR404C_CDS	IV	1276654	1277169	-	0.00138445	YDR404C_CDS	YDR404C_CDS	No description	-	CDS	overlapping	0	10.5113	10.5853	10.5701	10.5318
YDR406W_CDS	IV	1279210	1283799	+	1.51383e-08	YDR406W_CDS	YDR406W_CDS	No description	+	CDS	overlapping	0	9.66407	10.1341	10.9271	11.6659
YDR406W-A_CDS	IV	1283799	1284044	+	5.0131e-07	YDR406W-A_CDS	YDR406W-A_CDS	No description	+	CDS	overlapping	0	4.55817	4.97348	6.66611	7.48845
YDR408C_CDS	IV	1288215	1288859	-	0.00923181	YDR408C_CDS	YDR408C_CDS	No description	-	CDS	overlapping	0	11.2234	11.008	11.2796	11.1114
YDR412W_CDS	IV	1294693	1295400	+	2.31054e-07	YDR412W_CDS	YDR412W_CDS	No description	+	CDS	overlapping	0	10.8246	10.647	10.4904	10.3492
YDR414C_CDS	IV	1295598	1296686	-	0.000358911	YDR414C_CDS	YDR414C_CDS	No description	-	CDS	overlapping	0	9.64009	9.76368	9.69912	9.43808
YDR415C_CDS	IV	1297037	1298161	-	2.41486e-05	YDR415C_CDS	YDR415C_CDS	No description	-	CDS	overlapping	0	9.62176	9.49629	9.59708	9.54874
YDR416W_CDS	IV	1298432	1301011	+	0.000167384	YDR416W_CDS	YDR416W_CDS	No description	+	CDS	overlapping	0	9.82643	9.9766	9.74663	9.76733
YDR418W_CDS	IV	1301616	1302113	+	1.22305e-13	YDR418W_CDS	YDR418W_CDS	No description	+	CDS	overlapping	0	14.9413	14.8396	14.6682	14.2598
YDR420W_CDS	IV	1306267	1311675	+	0.00564214	YDR420W_CDS	YDR420W_CDS	No description	+	CDS	overlapping	0	10.6155	11.0865	11.3926	11.9138
YDR425W_CDS	IV	1320064	1321941	+	0.00893716	YDR425W_CDS	YDR425W_CDS	No description	+	CDS	overlapping	0	9.18508	9.31746	9.62341	10.148
YDR428C_CDS	IV	1323454	1324239	-	0.00418313	YDR428C_CDS	YDR428C_CDS	No description	-	CDS	overlapping	0	9.28646	9.49408	9.45684	9.24244
YDR429C_CDS	IV	1324477	1325301	-	1.85662e-13	YDR429C_CDS	YDR429C_CDS	No description	-	CDS	overlapping	0	13.3552	13.103	12.9133	12.4579
YDR430C_CDS	IV	1325501	1328470	-	0.0079431	YDR430C_CDS	YDR430C_CDS	No description	-	CDS	overlapping	0	10.7749	11.0709	10.6625	10.7822
YDR432W_CDS	IV	1328783	1330027	+	5.11582e-16	YDR432W_CDS	YDR432W_CDS	No description	+	CDS	overlapping	0	13.1622	12.7003	12.5895	12.4669
YDR433W_CDS	IV	1329600	1330040	+	4.74896e-09	YDR433W_CDS	YDR433W_CDS	No description	+	CDS	overlapping	0	11.8868	11.4588	11.5056	11.5229
YDR440W_CDS	IV	1342493	1344241	+	0.000292198	YDR440W_CDS	YDR440W_CDS	No description	+	CDS	overlapping	0	9.7911	10.0525	9.52672	9.47818
YDR446W_CDS	IV	1353725	1354633	+	9.98036e-07	YDR446W_CDS	YDR446W_CDS	No description	+	CDS	overlapping	0	2.56932	3.6225	4.35024	5.91704
YDR447C_CDS	IV	1354829	1355553	-	9.95282e-08	YDR447C_CDS	YDR447C_CDS	No description	-	CDS	overlapping	0	14.4482	14.3958	14.1918	13.5756
YDR448W_CDS	IV	1356065	1357369	+	5.12316e-05	YDR448W_CDS	YDR448W_CDS	No description	+	CDS	overlapping	0	9.63663	9.71159	9.46527	9.41516
YDR449C_CDS	IV	1357580	1358902	-	2.41486e-05	YDR449C_CDS	YDR449C_CDS	No description	-	CDS	overlapping	0	10.5726	10.9111	10.4079	10.1714
YDR450W_CDS	IV	1359923	1360798	+	2.5954e-16	YDR450W_CDS	YDR450W_CDS	No description	+	CDS	overlapping	0	15.0051	14.917	14.6222	14.0292
YDR454C_CDS	IV	1366264	1366827	-	0.000380993	YDR454C_CDS	YDR454C_CDS	No description	-	CDS	overlapping	0	12.3473	12.3381	12.4706	12.2095
YDR461W_CDS	IV	1385176	1385286	+	8.35064e-07	YDR461W_CDS	YDR461W_CDS	No description	+	CDS	overlapping	0	3.20047	2.59664	4.57774	6.33088
YDR465C_CDS	IV	1393336	1394574	-	0.000108393	YDR465C_CDS	YDR465C_CDS	No description	-	CDS	overlapping	0	11.4135	11.3331	11.2049	10.8816
YDR471W_CDS	IV	1401770	1402564	+	1.97557e-10	YDR471W_CDS	YDR471W_CDS	No description	+	CDS	overlapping	0	13.8818	13.7236	13.4814	12.9568
YDR477W_CDS	IV	1412373	1414274	+	9.08974e-17	YDR477W_CDS	YDR477W_CDS	No description	+	CDS	overlapping	0	11.1395	10.982	10.7278	10.8122
YDR479C_CDS	IV	1415210	1416874	-	0.00429136	YDR479C_CDS	YDR479C_CDS	No description	-	CDS	overlapping	0	9.51596	9.61992	10.1897	10.6447
YDR481C_CDS	IV	1418550	1420250	-	0.00551193	YDR481C_CDS	YDR481C_CDS	No description	-	CDS	overlapping	0	12.4035	12.384	12.5606	12.3693
YDR491C_CDS	IV	1434500	1434991	-	0.00591026	YDR491C_CDS	YDR491C_CDS	No description	-	CDS	overlapping	0	1.07454	1.75805	2.17699	3.6846
YDR496C_CDS	IV	1441433	1443403	-	0.000219382	YDR496C_CDS	YDR496C_CDS	No description	-	CDS	overlapping	0	12.3969	12.4488	11.8987	11.7732
YDR498C_CDS	IV	1445843	1446994	-	0.000615154	YDR498C_CDS	YDR498C_CDS	No description	-	CDS	overlapping	0	9.80361	9.65165	9.78999	9.85767
YDR500C_CDS	IV	1450198	1450853	-	0.00358813	YDR500C_CDS	YDR500C_CDS	No description	-	CDS	overlapping	0	14.0059	13.9425	14.1044	13.8452
YDR502C_CDS	IV	1453310	1454464	-	4.22647e-08	YDR502C_CDS	YDR502C_CDS	No description	-	CDS	overlapping	0	11.9201	11.9235	11.2286	11.0285
YDR504C_CDS	IV	1456311	1456694	-	1.88279e-06	YDR504C_CDS	YDR504C_CDS	No description	-	CDS	overlapping	0	7.40509	7.82551	8.54678	9.07844
YDR514C_CDS	IV	1471548	1472999	-	0.000770627	YDR514C_CDS	YDR514C_CDS	No description	-	CDS	overlapping	0	9.59307	9.85275	9.64849	9.45986
YDR522C_CDS	IV	1483795	1485303	-	4.30986e-12	YDR522C_CDS	YDR522C_CDS	No description	-	CDS	overlapping	0	2.05233	2.91363	5.54519	6.92196
YDR525W_CDS	IV	1489905	1490234	+	0.00717737	YDR525W_CDS	YDR525W_CDS	No description	+	CDS	overlapping	0	1.30494	1.81885	3.82276	3.83782
YDR525W-A_CDS	IV	1490596	1490835	+	4.77386e-07	YDR525W-A_CDS	YDR525W-A_CDS	No description	+	CDS	overlapping	0	8.39054	8.51809	10.1179	10.7712
YDR529C_CDS	IV	1496165	1496548	-	1.54656e-08	YDR529C_CDS	YDR529C_CDS	No description	-	CDS	overlapping	0	10.7693	11.2988	12.1172	12.6922
YDR531W_CDS	IV	1498232	1499335	+	0.00542505	YDR531W_CDS	YDR531W_CDS	No description	+	CDS	overlapping	0	10.8858	10.9154	11.0094	10.7281
YDR533C_CDS	IV	1501447	1502160	-	1.62383e-13	YDR533C_CDS	YDR533C_CDS	No description	-	CDS	overlapping	0	9.00989	9.21312	10.3955	11.4459
YDR534C_CDS	IV	1503314	1504900	-	1.76803e-10	YDR534C_CDS	YDR534C_CDS	No description	-	CDS	overlapping	0	6.28883	6.5052	7.72337	9.04668
YDR535C_CDS	IV	1506606	1507362	-	0.00651335	YDR535C_CDS	YDR535C_CDS	No description	-	CDS	overlapping	0	4.06486	4.54851	4.93975	5.93542
YDR536W_CDS	IV	1508005	1509714	+	7.68522e-35	YDR536W_CDS	YDR536W_CDS	No description	+	CDS	overlapping	0	2.51671	2.81072	6.15653	8.22986
YDR540C_CDS	IV	1517136	1517675	-	1.45374e-06	YDR540C_CDS	YDR540C_CDS	No description	-	CDS	overlapping	0	6.68025	7.43007	8.36377	8.50373
YDR541C_CDS	IV	1519664	1520698	-	0.000667253	YDR541C_CDS	YDR541C_CDS	No description	-	CDS	overlapping	0	9.27492	9.4815	10.0228	10.3307
YDR542W_CDS	IV	1523249	1523611	+	3.25288e-07	YDR542W_CDS	YDR542W_CDS	No description	+	CDS	overlapping	0	2.88273	3.31363	5.09181	6.39038
YIL176C_CDS	IX	8793	9155	-	0.000179455	YIL176C_CDS	YIL176C_CDS	No description	-	CDS	overlapping	0	2.68631	3.04112	4.80285	5.67971
YIL173W_CDS	IX	11492	16141	+	0.00479551	YIL173W_CDS	YIL173W_CDS	No description	+	CDS	overlapping	0	10.6257	10.802	11.4252	11.8059
YIL172C_CDS	IX	16784	18553	-	1.21635e-06	YIL172C_CDS	YIL172C_CDS	No description	-	CDS	overlapping	0	7.4515	7.47046	8.51416	9.3242
YIL169C_CDS	IX	23119	26106	-	0.00743529	YIL169C_CDS	YIL169C_CDS	No description	-	CDS	overlapping	0	11.247	12.1739	11.0892	10.8559
YIL167W_CDS	IX	29032	30048	+	9.18971e-05	YIL167W_CDS	YIL167W_CDS	No description	+	CDS	overlapping	0	7.67983	8.1661	8.47737	8.99828
YIL160C_CDS	IX	40191	41444	-	1.22305e-13	YIL160C_CDS	YIL160C_CDS	No description	-	CDS	overlapping	0	2.24005	2.69731	6.47822	7.87508
YIL159W_CDS	IX	41825	45952	+	0.00253575	YIL159W_CDS	YIL159W_CDS	No description	+	CDS	overlapping	0	9.49155	10.1178	10.1221	10.6137
YIL158W_CDS	IX	46201	46815	+	0.000119336	YIL158W_CDS	YIL158W_CDS	No description	+	CDS	overlapping	0	10.1885	10.0185	10.0699	9.98257
YIL155C_CDS	IX	51759	53708	-	0.00282852	YIL155C_CDS	YIL155C_CDS	No description	-	CDS	overlapping	0	10.1731	10.3672	11.3133	12.2068
YIL153W_CDS	IX	55198	56379	+	0.00924195	YIL153W_CDS	YIL153W_CDS	No description	+	CDS	overlapping	0	9.71533	9.81464	10.2775	10.7771
YIL152W_CDS	IX	56545	57252	+	1.70349e-11	YIL152W_CDS	YIL152W_CDS	No description	+	CDS	overlapping	0	8.20095	8.28229	9.29559	9.96728
YIL148W_CDS	IX	68708	69528	+	5.63154e-06	YIL148W_CDS	YIL148W_CDS	No description	+	CDS	overlapping	0	14.8028	14.7353	14.8013	14.364
YIL146C_CDS	IX	74184	75773	-	1.24479e-06	YIL146C_CDS	YIL146C_CDS	No description	-	CDS	overlapping	0	8.81606	8.82684	9.4362	10.1858
YIL145C_CDS	IX	76354	77283	-	4.05866e-08	YIL145C_CDS	YIL145C_CDS	No description	-	CDS	overlapping	0	10.9653	10.7693	10.8341	10.6737
YIL144W_CDS	IX	78074	80149	+	0.0033632	YIL144W_CDS	YIL144W_CDS	No description	+	CDS	overlapping	0	10.1165	10.3968	10.6368	11.1475
YIL142W_CDS	IX	83302	84885	+	2.42645e-11	YIL142W_CDS	YIL142W_CDS	No description	+	CDS	overlapping	0	12.7151	12.7272	12.6942	12.5123
YIL136W_CDS	IX	93619	94800	+	2.56177e-06	YIL136W_CDS	YIL136W_CDS	No description	+	CDS	overlapping	0	9.40951	9.5293	11.2606	12.3155
YIL133C_CDS	IX	98527	99416	-	7.34758e-19	YIL133C_CDS	YIL133C_CDS	No description	-	CDS	overlapping	0	14.5898	14.4427	13.997	13.4615
YIL131C_CDS	IX	100781	102235	-	0.000467605	YIL131C_CDS	YIL131C_CDS	No description	-	CDS	overlapping	0	10.2058	10.3822	9.97035	10.0963
YIL128W_CDS	IX	113806	116904	+	0.00109568	YIL128W_CDS	YIL128W_CDS	No description	+	CDS	overlapping	0	10.5841	10.9198	10.5324	10.6172
YIL126W_CDS	IX	117992	122071	+	2.41622e-08	YIL126W_CDS	YIL126W_CDS	No description	+	CDS	overlapping	0	12.6042	12.4553	12.1201	12.2718
YIL125W_CDS	IX	122689	125733	+	0.00256919	YIL125W_CDS	YIL125W_CDS	No description	+	CDS	overlapping	0	11.813	11.9257	12.1746	12.7592
YIL122W_CDS	IX	130610	131665	+	2.19626e-05	YIL122W_CDS	YIL122W_CDS	No description	+	CDS	overlapping	0	8.29541	8.93329	9.63333	9.98731
YIL118W_CDS	IX	139752	140447	+	6.38566e-05	YIL118W_CDS	YIL118W_CDS	No description	+	CDS	overlapping	0	10.8079	10.7554	10.7476	10.6627
YIL117C_CDS	IX	140613	141569	-	1.79318e-22	YIL117C_CDS	YIL117C_CDS	No description	-	CDS	overlapping	0	8.53233	10.2644	12.2992	12.6067
YIL110W_CDS	IX	156045	157178	+	1.13913e-05	YIL110W_CDS	YIL110W_CDS	No description	+	CDS	overlapping	0	10.3192	10.2965	10.1225	9.9038
YIL109C_CDS	IX	157385	160165	-	0.00522662	YIL109C_CDS	YIL109C_CDS	No description	-	CDS	overlapping	0	12.6056	12.769	12.7211	12.7156
YIL108W_CDS	IX	160887	162977	+	1.17873e-10	YIL108W_CDS	YIL108W_CDS	No description	+	CDS	overlapping	0	10.5349	10.9096	11.4505	11.8659
YIL107C_CDS	IX	163278	165761	-	9.71886e-09	YIL107C_CDS	YIL107C_CDS	No description	-	CDS	overlapping	0	9.66424	10.3654	10.9863	11.8513
YIL106W_CDS	IX	166415	167444	+	0.00671189	YIL106W_CDS	YIL106W_CDS	No description	+	CDS	overlapping	0	9.94029	10.3677	10.5579	10.9253
YIL104C_CDS	IX	169982	171505	-	0.000731887	YIL104C_CDS	YIL104C_CDS	No description	-	CDS	overlapping	0	9.71994	10.1291	9.65865	9.62092
YIL103W_CDS	IX	171751	173028	+	1.5312e-05	YIL103W_CDS	YIL103W_CDS	No description	+	CDS	overlapping	0	10.192	10.3434	10.1351	9.87326
YIL101C_CDS	IX	175307	177250	-	0.00126355	YIL101C_CDS	YIL101C_CDS	No description	-	CDS	overlapping	0	4.88043	5.2067	9.17316	10.7058
YIL099W_CDS	IX	178004	179653	+	2.01581e-25	YIL099W_CDS	YIL099W_CDS	No description	+	CDS	overlapping	0	5.62244	5.52326	8.26169	9.69078
YIL097W_CDS	IX	180427	181977	+	1.88895e-06	YIL097W_CDS	YIL097W_CDS	No description	+	CDS	overlapping	0	8.14794	8.5031	9.20204	9.78224
YIL094C_CDS	IX	186517	187632	-	0.00575672	YIL094C_CDS	YIL094C_CDS	No description	-	CDS	overlapping	0	12.7764	12.601	12.7687	12.8895
YIL093C_CDS	IX	187990	188784	-	0.000917381	YIL093C_CDS	YIL093C_CDS	No description	-	CDS	overlapping	0	9.62768	9.61765	9.66663	9.63165
YIL091C_CDS	IX	191030	193195	-	0.00384375	YIL091C_CDS	YIL091C_CDS	No description	-	CDS	overlapping	0	11.1276	11.5148	10.9735	10.9415
YIL089W_CDS	IX	195599	196216	+	8.48607e-06	YIL089W_CDS	YIL089W_CDS	No description	+	CDS	overlapping	0	5.70354	6.1244	6.7036	7.45764
YIL084C_CDS	IX	202276	203259	-	0.000418687	YIL084C_CDS	YIL084C_CDS	No description	-	CDS	overlapping	0	8.58578	8.50351	8.20458	8.41047
YIL082W_CDS	IX	205635	206507	+	9.11232e-07	YIL082W_CDS	YIL082W_CDS	No description	+	CDS	overlapping	0	1.39153	2.21885	4.79213	5.45701
YIL082W-A_CDS	IX	205635	210132	+	2.22314e-08	YIL082W-A_CDS	YIL082W-A_CDS	No description	+	CDS	overlapping	0	8.77729	8.93471	9.69	10.3363
YIL079C_CDS	IX	210923	212005	-	0.00350128	YIL079C_CDS	YIL079C_CDS	No description	-	CDS	overlapping	0	10.1904	10.3173	10.3447	10.1685
YIL078W_CDS	IX	212499	214703	+	3.00031e-17	YIL078W_CDS	YIL078W_CDS	No description	+	CDS	overlapping	0	14.6522	14.5216	14.2309	13.7755
YIL077C_CDS	IX	214991	215953	-	2.82597e-05	YIL077C_CDS	YIL077C_CDS	No description	-	CDS	overlapping	0	8.76953	8.78882	9.8863	10.43
YIL076W_CDS	IX	216658	217548	+	0.00218213	YIL076W_CDS	YIL076W_CDS	No description	+	CDS	overlapping	0	11.8356	11.9397	12.1356	11.9642
YIL074C_CDS	IX	221081	222490	-	2.26413e-11	YIL074C_CDS	YIL074C_CDS	No description	-	CDS	overlapping	0	11.435	11.4976	11.462	11.1854
YIL072W_CDS	IX	226602	228419	+	5.70451e-11	YIL072W_CDS	YIL072W_CDS	No description	+	CDS	overlapping	0	5.7972	6.10334	7.28566	8.12964
YIL069C_CDS	IX	231553	232369	-	0.000152789	YIL069C_CDS	YIL069C_CDS	No description	-	CDS	overlapping	0	13.9902	14.1728	13.6334	13.2829
YIL068C_CDS	IX	233057	235474	-	0.000479583	YIL068C_CDS	YIL068C_CDS	No description	-	CDS	overlapping	0	10.5687	10.6867	10.4135	10.5343
YIL066W-A_CDS	IX	237366	237809	+	2.1637e-07	YIL066W-A_CDS	YIL066W-A_CDS	No description	+	CDS	overlapping	0	1.01373	1.87146	3.53846	4.9524
YIL066C_CDS	IX	238099	240708	-	1.81282e-15	YIL066C_CDS	YIL066C_CDS	No description	-	CDS	overlapping	0	7.6219	7.7092	8.84893	9.83795
YIL058W_CDS	IX	246914	247198	+	6.0212e-06	YIL058W_CDS	YIL058W_CDS	No description	+	CDS	overlapping	0	1.07454	3.08323	3.82506	4.73491
YIL057C_CDS	IX	247902	248396	-	1.03675e-10	YIL057C_CDS	YIL057C_CDS	No description	-	CDS	overlapping	0	1.04413	2.16624	3.88586	5.73318
YIL056W_CDS	IX	249991	251913	+	2.62674e-05	YIL056W_CDS	YIL056W_CDS	No description	+	CDS	overlapping	0	9.95754	9.9139	10.8553	11.2026
YIL055C_CDS	IX	252042	253925	-	3.31009e-15	YIL055C_CDS	YIL055C_CDS	No description	-	CDS	overlapping	0	7.21573	7.42068	8.19478	9.43873
YIL053W_CDS	IX	255115	255867	+	7.35627e-12	YIL053W_CDS	YIL053W_CDS	No description	+	CDS	overlapping	0	15.0132	14.7979	14.5098	13.9087
YIL052C_CDS	IX	256226	257063	-	2.31893e-08	YIL052C_CDS	YIL052C_CDS	No description	-	CDS	overlapping	0	14.4371	14.3569	14.1587	13.7477
YIL051C_CDS	IX	257843	258280	-	1.28039e-08	YIL051C_CDS	YIL051C_CDS	No description	-	CDS	overlapping	0	12.9725	13.1193	12.8508	12.5827
YIL050W_CDS	IX	258913	259770	+	0.00191375	YIL050W_CDS	YIL050W_CDS	No description	+	CDS	overlapping	0	8.67547	8.91005	9.5081	10.0569
YIL046W_CDS	IX	268651	270573	+	3.56643e-06	YIL046W_CDS	YIL046W_CDS	No description	+	CDS	overlapping	0	9.95923	10.2708	10.7168	11.2873
YIL045W_CDS	IX	271161	272777	+	0.000695738	YIL045W_CDS	YIL045W_CDS	No description	+	CDS	overlapping	0	8.35756	8.39016	9.24157	10.0359
YIL044C_CDS	IX	272950	273846	-	1.6821e-07	YIL044C_CDS	YIL044C_CDS	No description	-	CDS	overlapping	0	10.4601	10.392	10.2907	10.3044
YIL042C_CDS	IX	275108	276292	-	2.71353e-06	YIL042C_CDS	YIL042C_CDS	No description	-	CDS	overlapping	0	8.32488	8.5102	9.44336	10.169
YIL041W_CDS	IX	276525	277505	+	0.000169718	YIL041W_CDS	YIL041W_CDS	No description	+	CDS	overlapping	0	12.4553	12.3299	12.503	12.6454
YIL039W_CDS	IX	278426	279847	+	0.000132379	YIL039W_CDS	YIL039W_CDS	No description	+	CDS	overlapping	0	11.5748	11.6028	11.4691	11.5384
YIL038C_CDS	IX	280142	282652	-	6.08877e-07	YIL038C_CDS	YIL038C_CDS	No description	-	CDS	overlapping	0	11.5835	11.7259	11.3397	11.2867
YIL037C_CDS	IX	283029	284999	-	1.24201e-05	YIL037C_CDS	YIL037C_CDS	No description	-	CDS	overlapping	0	2.54711	4.79664	5.37195	6.51185
YIL035C_CDS	IX	287790	288908	-	0.0016891	YIL035C_CDS	YIL035C_CDS	No description	-	CDS	overlapping	0	11.4658	11.5322	11.3693	11.2356
YIL030W-A_CDS	IX	295565	295903	+	0.00435443	YIL030W-A_CDS	YIL030W-A_CDS	No description	+	CDS	overlapping	0	7.81381	8.03227	8.58989	9.10004
YIL025C_CDS	IX	308201	308575	-	3.23013e-05	YIL025C_CDS	YIL025C_CDS	No description	-	CDS	overlapping	0	2.79972	3.63063	5.01693	5.84583
YIL024C_CDS	IX	308602	309171	-	3.51232e-17	YIL024C_CDS	YIL024C_CDS	No description	-	CDS	overlapping	0	6.89927	7.70104	8.76954	9.68053
YIL023C_CDS	IX	309386	310426	-	2.27347e-31	YIL023C_CDS	YIL023C_CDS	No description	-	CDS	overlapping	0	9.78893	10.059	11.2712	12.0553
YIL022W_CDS	IX	311165	312460	+	3.84276e-08	YIL022W_CDS	YIL022W_CDS	No description	+	CDS	overlapping	0	11.7507	11.6974	11.5039	11.5655
YIL021W_CDS	IX	312905	313861	+	6.95863e-09	YIL021W_CDS	YIL021W_CDS	No description	+	CDS	overlapping	0	11.3634	11.2171	11.1802	10.9888
YIL020C_CDS	IX	314035	314820	-	0.000153859	YIL020C_CDS	YIL020C_CDS	No description	-	CDS	overlapping	0	9.56571	9.72643	9.79669	9.31001
YIL019W_CDS	IX	315093	316133	+	0.000732495	YIL019W_CDS	YIL019W_CDS	No description	+	CDS	overlapping	0	10.5744	10.4561	10.5007	10.2767
YIL018W_CDS	IX	316768	317932	+	5.23729e-10	YIL018W_CDS	YIL018W_CDS	No description	+	CDS	overlapping	0	15.758	15.6561	15.2477	14.9181
YIL017C_CDS	IX	318200	320965	-	0.00586533	YIL017C_CDS	YIL017C_CDS	No description	-	CDS	overlapping	0	9.58037	9.63349	10.29	10.632
YIL016W_CDS	IX	321454	321933	+	0.00429136	YIL016W_CDS	YIL016W_CDS	No description	+	CDS	overlapping	0	10.0557	9.94585	10.0436	9.93768
YIL015W_CDS	IX	322342	324105	+	2.1889e-07	YIL015W_CDS	YIL015W_CDS	No description	+	CDS	overlapping	0	5.75172	6.30544	7.20266	7.89133
YIL014C-A_CDS	IX	325212	325526	-	7.72299e-12	YIL014C-A_CDS	YIL014C-A_CDS	No description	-	CDS	overlapping	0	6.90789	7.73865	8.25141	8.79186
YIL013C_CDS	IX	328207	332442	-	0.00384704	YIL013C_CDS	YIL013C_CDS	No description	-	CDS	overlapping	0	8.17197	8.39491	8.49813	9.25597
YIL011W_CDS	IX	333727	334536	+	0.000167877	YIL011W_CDS	YIL011W_CDS	No description	+	CDS	overlapping	0	9.49953	8.90715	8.65805	8.95555
YIL009W_CDS	IX	339344	341428	+	6.5068e-05	YIL009W_CDS	YIL009W_CDS	No description	+	CDS	overlapping	0	10.9723	11.114	10.3062	10.4853
YIL006W_CDS	IX	344062	345183	+	0.00822214	YIL006W_CDS	YIL006W_CDS	No description	+	CDS	overlapping	0	7.03178	7.69554	8.2098	8.91388
YIR004W_CDS	IX	363221	364519	+	0.00183447	YIR004W_CDS	YIR004W_CDS	No description	+	CDS	overlapping	0	11.0353	10.9739	11.1111	11.1601
YIR008C_CDS	IX	373077	374306	-	0.000149635	YIR008C_CDS	YIR008C_CDS	No description	-	CDS	overlapping	0	9.56325	9.81526	9.66598	9.64682
YIR014W_CDS	IX	381086	381814	+	0.000419044	YIR014W_CDS	YIR014W_CDS	No description	+	CDS	overlapping	0	7.10438	7.71285	8.02226	9.02301
YIR015W_CDS	IX	381948	382382	+	0.000400961	YIR015W_CDS	YIR015W_CDS	No description	+	CDS	overlapping	0	7.96834	8.3735	8.91425	9.59716
YIR016W_CDS	IX	382628	383425	+	1.28369e-07	YIR016W_CDS	YIR016W_CDS	No description	+	CDS	overlapping	0	8.86348	9.23941	10.0806	10.8233
YIR017C_CDS	IX	383556	384119	-	1.74624e-11	YIR017C_CDS	YIR017C_CDS	No description	-	CDS	overlapping	0	6.07355	6.83326	8.41226	9.07591
YIR017W-A_CDS	IX	383566	384165	+	0.00421113	YIR017W-A_CDS	YIR017W-A_CDS	No description	+	CDS	overlapping	0	1.27453	2.59664	3.23848	3.77344
YIR020C_CDS	IX	394255	394557	-	0.000360185	YIR020C_CDS	YIR020C_CDS	No description	-	CDS	overlapping	0	5.47894	6.44386	6.15005	7.29195
YIR022W_CDS	IX	398733	399236	+	8.79289e-05	YIR022W_CDS	YIR022W_CDS	No description	+	CDS	overlapping	0	10.4896	10.3561	10.6517	10.5854
YIR026C_CDS	IX	404873	405967	-	0.00152742	YIR026C_CDS	YIR026C_CDS	No description	-	CDS	overlapping	0	10.88	10.748	10.8863	10.6198
YIR027C_CDS	IX	406260	407642	-	3.64846e-11	YIR027C_CDS	YIR027C_CDS	No description	-	CDS	overlapping	0	5.21066	6.29064	7.11003	7.99107
YIR028W_CDS	IX	408468	410375	+	3.30047e-23	YIR028W_CDS	YIR028W_CDS	No description	+	CDS	overlapping	0	5.26595	5.74544	7.08463	8.54804
YIR029W_CDS	IX	410807	411838	+	1.68004e-08	YIR029W_CDS	YIR029W_CDS	No description	+	CDS	overlapping	0	7.57528	7.74049	8.47366	9.25582
YIR030W-A_CDS	IX	412899	413282	+	2.26764e-06	YIR030W-A_CDS	YIR030W-A_CDS	No description	+	CDS	overlapping	0	2.51671	4.06342	4.98423	5.9455
YIR031C_CDS	IX	413015	414679	-	0.000632975	YIR031C_CDS	YIR031C_CDS	No description	-	CDS	overlapping	0	9.00519	8.95016	9.71106	10.2691
YIR032C_CDS	IX	415030	415617	-	0.00824225	YIR032C_CDS	YIR032C_CDS	No description	-	CDS	overlapping	0	6.13783	5.71785	6.83051	7.70057
YIR039C_CDS	IX	430498	432111	-	1.40977e-15	YIR039C_CDS	YIR039C_CDS	No description	-	CDS	overlapping	0	7.99377	8.54524	10.2416	10.9705
YIR041W_CDS	IX	433929	434303	+	5.30046e-13	YIR041W_CDS	YIR041W_CDS	No description	+	CDS	overlapping	0	2.33534	3.6225	5.55516	6.70829
YIR042C_CDS	IX	435273	435983	-	0.000172997	YIR042C_CDS	YIR042C_CDS	No description	-	CDS	overlapping	0	7.57098	7.8201	8.4428	8.79374
YIR043C_CDS	IX	437043	438179	-	5.57743e-05	YIR043C_CDS	YIR043C_CDS	No description	-	CDS	overlapping	0	6.85758	7.2859	7.91651	8.44786
YEL077C_CDS	V	264	4097	-	0.000485145	YEL077C_CDS	YEL077C_CDS	No description	-	CDS	overlapping	0	9.33141	9.87807	10.0347	10.5711
YEL072W_CDS	V	13720	14415	+	0.000386544	YEL072W_CDS	YEL072W_CDS	No description	+	CDS	overlapping	0	7.53782	7.94871	8.29004	8.94737
YEL070W_CDS	V	19589	21097	+	1.0237e-38	YEL070W_CDS	YEL070W_CDS	No description	+	CDS	overlapping	0	4.8073	6.25401	8.08065	9.09459
YEL069C_CDS	V	21537	23231	-	2.93046e-09	YEL069C_CDS	YEL069C_CDS	No description	-	CDS	overlapping	0	2.33079	2.33226	4.04733	6.16929
YEL066W_CDS	V	26667	27206	+	8.28856e-09	YEL066W_CDS	YEL066W_CDS	No description	+	CDS	overlapping	0	8.67889	9.56749	10.1051	10.2642
YEL060C_CDS	V	40046	41953	-	3.41546e-12	YEL060C_CDS	YEL060C_CDS	No description	-	CDS	overlapping	0	11.4311	11.5382	12.9463	13.7234
YEL059C-A_CDS	V	42400	42624	-	4.25584e-12	YEL059C-A_CDS	YEL059C-A_CDS	No description	-	CDS	overlapping	0	6.73646	7.27861	8.74256	9.28473
YEL059W_CDS	V	42652	42960	+	5.34531e-06	YEL059W_CDS	YEL059W_CDS	No description	+	CDS	overlapping	0	1.50494	2.56624	4.00084	5.38232
YEL057C_CDS	V	45020	45721	-	0.00064917	YEL057C_CDS	YEL057C_CDS	No description	-	CDS	overlapping	0	5.40351	6.11697	6.71493	7.23473
YEL056W_CDS	V	47168	48373	+	0.000749632	YEL056W_CDS	YEL056W_CDS	No description	+	CDS	overlapping	0	10.1836	10.3174	10.1764	10.1878
YEL055C_CDS	V	48471	51539	-	3.36391e-06	YEL055C_CDS	YEL055C_CDS	No description	-	CDS	overlapping	0	12.3194	12.4178	11.932	11.7486
YEL054C_CDS	V	52721	53218	-	2.88535e-17	YEL054C_CDS	YEL054C_CDS	No description	-	CDS	overlapping	0	14.6283	14.4367	14.017	13.4684
YEL053C_CDS	V	53901	56102	-	0.00755549	YEL053C_CDS	YEL053C_CDS	No description	-	CDS	overlapping	0	10.3379	10.3298	10.2881	10.4388
YEL051W_CDS	V	58378	59148	+	9.18424e-08	YEL051W_CDS	YEL051W_CDS	No description	+	CDS	overlapping	0	12.5858	12.3896	12.6507	12.3771
YEL049W_CDS	V	63728	64090	+	5.25318e-20	YEL049W_CDS	YEL049W_CDS	No description	+	CDS	overlapping	0	1.70494	4.2233	6.26462	7.18435
YEL048C_CDS	V	64709	65167	-	0.00204541	YEL048C_CDS	YEL048C_CDS	No description	-	CDS	overlapping	0	7.69568	7.9905	7.77954	7.4363
YEL046C_CDS	V	67629	68792	-	5.03881e-06	YEL046C_CDS	YEL046C_CDS	No description	-	CDS	overlapping	0	13.2249	13.2903	12.7938	12.7197
YEL042W_CDS	V	73771	75327	+	0.0044964	YEL042W_CDS	YEL042W_CDS	No description	+	CDS	overlapping	0	12.5005	12.6006	12.2872	12.41
YEL041W_CDS	V	75944	77431	+	4.87602e-05	YEL041W_CDS	YEL041W_CDS	No description	+	CDS	overlapping	0	7.04301	7.48044	8.14602	8.85246
YEL040W_CDS	V	78053	79456	+	2.67076e-08	YEL040W_CDS	YEL040W_CDS	No description	+	CDS	overlapping	0	13.2915	13.0892	12.7982	12.1051
YEL039C_CDS	V	79636	79977	-	0.00148238	YEL039C_CDS	YEL039C_CDS	No description	-	CDS	overlapping	0	7.09241	7.22767	9.20675	9.64593
YEL037C_CDS	V	81407	82603	-	3.84983e-08	YEL037C_CDS	YEL037C_CDS	No description	-	CDS	overlapping	0	12.1525	12.1653	12.0236	11.837
YEL035C_CDS	V	85045	85545	-	0.00437208	YEL035C_CDS	YEL035C_CDS	No description	-	CDS	overlapping	0	1.62193	1.44105	2.31619	4.23782
YEL034W_CDS	V	85676	86149	+	1.55857e-09	YEL034W_CDS	YEL034W_CDS	No description	+	CDS	overlapping	0	15.0995	15.2328	14.9527	14.5259
YEL032W_CDS	V	86937	89852	+	0.0020036	YEL032W_CDS	YEL032W_CDS	No description	+	CDS	overlapping	0	11.2404	11.4354	11.1721	11.2761
YEL031W_CDS	V	90258	93905	+	4.04731e-05	YEL031W_CDS	YEL031W_CDS	No description	+	CDS	overlapping	0	13.4264	13.4437	13.2621	13.3159
YEL030W_CDS	V	94644	96578	+	0.003897	YEL030W_CDS	YEL030W_CDS	No description	+	CDS	overlapping	0	8.06668	8.18485	8.51457	9.25874
YEL027W_CDS	V	100769	101251	+	5.62314e-07	YEL027W_CDS	YEL027W_CDS	No description	+	CDS	overlapping	0	13.5976	13.4578	13.668	13.5442
YEL026W_CDS	V	101943	102323	+	3.12284e-05	YEL026W_CDS	YEL026W_CDS	No description	+	CDS	overlapping	0	12.6808	12.8817	12.6629	12.4717
YEL024W_CDS	V	107260	107907	+	0.000268484	YEL024W_CDS	YEL024W_CDS	No description	+	CDS	overlapping	0	9.62275	10.1131	10.4931	11.0944
YEL023C_CDS	V	108504	110552	-	6.88734e-09	YEL023C_CDS	YEL023C_CDS	No description	-	CDS	overlapping	0	8.78413	9.19532	9.7774	10.3452
YEL022W_CDS	V	111421	115800	+	3.58942e-11	YEL022W_CDS	YEL022W_CDS	No description	+	CDS	overlapping	0	11.7787	11.9308	11.5674	11.4011
YEL020W-A_CDS	V	117211	117474	+	0.000844205	YEL020W-A_CDS	YEL020W-A_CDS	No description	+	CDS	overlapping	0	9.42758	9.21656	9.32808	8.9112
YEL018W_CDS	V	121471	122310	+	1.53835e-05	YEL018W_CDS	YEL018W_CDS	No description	+	CDS	overlapping	0	9.29605	8.98966	9.17011	9.07209
YEL017W_CDS	V	123657	124670	+	4.1741e-05	YEL017W_CDS	YEL017W_CDS	No description	+	CDS	overlapping	0	10.1819	9.99287	9.97325	9.93353
YEL015W_CDS	V	126629	128284	+	5.22458e-05	YEL015W_CDS	YEL015W_CDS	No description	+	CDS	overlapping	0	11.193	11.3197	11.1752	11.2392
YEL013W_CDS	V	128825	130561	+	1.35738e-05	YEL013W_CDS	YEL013W_CDS	No description	+	CDS	overlapping	0	11.5162	11.5355	11.4543	11.4165
YEL012W_CDS	V	131772	132551	+	8.90665e-08	YEL012W_CDS	YEL012W_CDS	No description	+	CDS	overlapping	0	8.48733	8.85396	10.0321	10.6082
YEL011W_CDS	V	133120	135234	+	9.28523e-05	YEL011W_CDS	YEL011W_CDS	No description	+	CDS	overlapping	0	8.58895	8.40834	10.5349	11.4756
YEL009C-A_CDS	V	136371	136778	-	0.000378572	YEL009C-A_CDS	YEL009C-A_CDS	No description	-	CDS	overlapping	0	3.03371	3.17154	3.78294	5.7076
YER001W_CDS	V	153520	155808	+	2.20825e-07	YER001W_CDS	YER001W_CDS	No description	+	CDS	overlapping	0	11.9403	11.6199	11.3955	11.3891
YER002W_CDS	V	156803	157498	+	1.042e-05	YER002W_CDS	YER002W_CDS	No description	+	CDS	overlapping	0	11.4826	11.4744	11.356	11.2838
YER003C_CDS	V	157736	159118	-	1.02895e-05	YER003C_CDS	YER003C_CDS	No description	-	CDS	overlapping	0	12.5864	12.7258	12.5398	12.3047
YER004W_CDS	V	159580	160275	+	5.7509e-15	YER004W_CDS	YER004W_CDS	No description	+	CDS	overlapping	0	10.9363	11.1851	11.7453	12.2331
YER006W_CDS	V	162723	164285	+	0.00072451	YER006W_CDS	YER006W_CDS	No description	+	CDS	overlapping	0	12.5047	12.4236	12.3621	12.2351
YER007C-A_CDS	V	166237	166885	-	3.98671e-06	YER007C-A_CDS	YER007C-A_CDS	No description	-	CDS	overlapping	0	11.4393	11.456	11.1963	11.088
YER009W_CDS	V	172115	172492	+	3.22829e-05	YER009W_CDS	YER009W_CDS	No description	+	CDS	overlapping	0	12.6316	12.5849	12.646	12.3135
YER012W_CDS	V	177835	178431	+	0.00175644	YER012W_CDS	YER012W_CDS	No description	+	CDS	overlapping	0	11.7614	11.9025	12.1061	11.927
YER014C-A_CDS	V	183731	184700	-	0.000359355	YER014C-A_CDS	YER014C-A_CDS	No description	-	CDS	overlapping	0	1.47453	1.67146	3.43848	4.61572
YER015W_CDS	V	184541	186775	+	5.6492e-08	YER015W_CDS	YER015W_CDS	No description	+	CDS	overlapping	0	7.92087	8.28516	8.8484	9.35636
YER018C_CDS	V	191959	192624	-	0.00242381	YER018C_CDS	YER018C_CDS	No description	-	CDS	overlapping	0	8.51752	8.28906	9.15297	9.76092
YER022W_CDS	V	198812	200875	+	0.00331363	YER022W_CDS	YER022W_CDS	No description	+	CDS	overlapping	0	10.2336	10.3271	10.3275	10.3831
YER023W_CDS	V	201076	201936	+	7.62184e-10	YER023W_CDS	YER023W_CDS	No description	+	CDS	overlapping	0	12.6178	12.5082	12.5753	12.4217
YER024W_CDS	V	202192	204963	+	5.79617e-28	YER024W_CDS	YER024W_CDS	No description	+	CDS	overlapping	0	8.67715	9.16641	10.2282	10.7247
YER025W_CDS	V	205251	206834	+	2.72521e-15	YER025W_CDS	YER025W_CDS	No description	+	CDS	overlapping	0	13.4317	13.317	12.8351	12.5484
YER026C_CDS	V	207644	208474	-	2.03384e-07	YER026C_CDS	YER026C_CDS	No description	-	CDS	overlapping	0	11.9014	11.5218	11.4801	11.4492
YER027C_CDS	V	208979	210232	-	1.34785e-08	YER027C_CDS	YER027C_CDS	No description	-	CDS	overlapping	0	10.6284	10.757	10.543	10.3397
YER030W_CDS	V	213437	213898	+	0.004521	YER030W_CDS	YER030W_CDS	No description	+	CDS	overlapping	0	11.0253	11.0268	11.1827	11.0449
YER031C_CDS	V	214076	214747	-	0.005291	YER031C_CDS	YER031C_CDS	No description	-	CDS	overlapping	0	11.5602	11.7327	11.7851	11.7334
YER033C_CDS	V	218057	221287	-	4.39633e-08	YER033C_CDS	YER033C_CDS	No description	-	CDS	overlapping	0	8.99675	9.52665	10.0284	10.7055
YER034W_CDS	V	221846	222403	+	0.0090448	YER034W_CDS	YER034W_CDS	No description	+	CDS	overlapping	0	8.6454	9.08207	9.60858	9.74662
YER035W_CDS	V	222639	223076	+	5.70178e-11	YER035W_CDS	YER035W_CDS	No description	+	CDS	overlapping	0	8.77511	9.11893	10.5608	11.0098
YER036C_CDS	V	223367	225199	-	1.32651e-16	YER036C_CDS	YER036C_CDS	No description	-	CDS	overlapping	0	13.7513	13.7649	13.3203	13.0652
YER037W_CDS	V	225889	226854	+	8.22402e-08	YER037W_CDS	YER037W_CDS	No description	+	CDS	overlapping	0	8.09262	9.10681	10.5434	10.7269
YER039C_CDS	V	228456	229205	-	4.98223e-06	YER039C_CDS	YER039C_CDS	No description	-	CDS	overlapping	0	6.64133	6.9982	7.98771	8.6998
YER041W_CDS	V	232461	234740	+	0.000206522	YER041W_CDS	YER041W_CDS	No description	+	CDS	overlapping	0	9.0751	9.35193	9.5245	10.127
YER043C_CDS	V	235770	237119	-	3.03997e-13	YER043C_CDS	YER043C_CDS	No description	-	CDS	overlapping	0	14.3562	14.071	13.5068	13.348
YER044C-A_CDS	V	238460	239774	-	2.74437e-10	YER044C-A_CDS	YER044C-A_CDS	No description	-	CDS	overlapping	0	5.64959	6.53623	7.19253	7.85462
YER045C_CDS	V	240032	241501	-	1.99774e-11	YER045C_CDS	YER045C_CDS	No description	-	CDS	overlapping	0	8.87505	9.38825	10.4125	11.0216
YER046W_CDS	V	243180	243611	+	6.88409e-06	YER046W_CDS	YER046W_CDS	No description	+	CDS	overlapping	0	7.35523	7.49223	8.38068	8.88842
YER048C_CDS	V	246982	248157	-	7.67924e-11	YER048C_CDS	YER048C_CDS	No description	-	CDS	overlapping	0	12.0262	11.9072	12.0451	11.9188
YER049W_CDS	V	251728	253662	+	1.69565e-06	YER049W_CDS	YER049W_CDS	No description	+	CDS	overlapping	0	12.1728	12.2803	12.0516	11.8187
YER053C-A_CDS	V	260933	261046	-	3.14658e-08	YER053C-A_CDS	YER053C-A_CDS	No description	-	CDS	overlapping	0	5.26723	5.72055	7.93051	8.48754
YER054C_CDS	V	262052	263698	-	5.27514e-08	YER054C_CDS	YER054C_CDS	No description	-	CDS	overlapping	0	7.16536	7.52638	9.14458	10.0748
YER055C_CDS	V	264892	265785	-	1.6919e-05	YER055C_CDS	YER055C_CDS	No description	-	CDS	overlapping	0	13.7788	13.567	13.6623	13.0359
YER056C_CDS	V	266512	268113	-	0.000360906	YER056C_CDS	YER056C_CDS	No description	-	CDS	overlapping	0	13.3714	13.695	13.2817	12.9889
YER056C-A_CDS	V	269423	270185	-	1.02995e-09	YER056C-A_CDS	YER056C-A_CDS	No description	-	CDS	overlapping	0	13.8322	13.8598	13.5787	13.1368
YER060W_CDS	V	274567	276153	+	8.40424e-05	YER060W_CDS	YER060W_CDS	No description	+	CDS	overlapping	0	9.07888	8.9096	8.48833	8.77526
YER063W_CDS	V	281710	282366	+	8.70405e-14	YER063W_CDS	YER063W_CDS	No description	+	CDS	overlapping	0	10.9929	10.5276	10.6574	10.5885
YER064C_CDS	V	282705	284222	-	4.88421e-06	YER064C_CDS	YER064C_CDS	No description	-	CDS	overlapping	0	11.2523	11.5172	10.9657	11.0317
YER065C_CDS	V	285241	286914	-	2.65779e-10	YER065C_CDS	YER065C_CDS	No description	-	CDS	overlapping	0	8.44881	8.57121	9.47694	10.3579
YER066W_CDS	V	290242	290799	+	0.000383643	YER066W_CDS	YER066W_CDS	No description	+	CDS	overlapping	0	6.86276	7.14084	7.69453	8.3806
YER070W_CDS	V	298950	301616	+	1.0669e-06	YER070W_CDS	YER070W_CDS	No description	+	CDS	overlapping	0	13.0551	13.0267	12.2804	11.9757
YER072W_CDS	V	302806	303195	+	2.25898e-09	YER072W_CDS	YER072W_CDS	No description	+	CDS	overlapping	0	12.6504	12.7862	12.5191	11.5686
YER074W_CDS	V	306323	307196	+	2.58052e-16	YER074W_CDS	YER074W_CDS	No description	+	CDS	overlapping	0	15.0284	14.838	14.7668	14.267
YER077C_CDS	V	314534	316600	-	2.81256e-10	YER077C_CDS	YER077C_CDS	No description	-	CDS	overlapping	0	9.5496	10.2388	10.5805	11.0979
YER078C_CDS	V	316807	318342	-	0.000158456	YER078C_CDS	YER078C_CDS	No description	-	CDS	overlapping	0	10.0318	9.90535	10.0342	9.99752
YER078W-A_CDS	V	318646	318810	+	0.000447529	YER078W-A_CDS	YER078W-A_CDS	No description	+	CDS	overlapping	0	1.01373	1.41065	2.59107	3.67052
YER079W_CDS	V	318920	319552	+	2.87968e-06	YER079W_CDS	YER079W_CDS	No description	+	CDS	overlapping	0	8.42261	8.62535	9.7028	10.3689
YER084W_CDS	V	327065	327451	+	1.20254e-05	YER084W_CDS	YER084W_CDS	No description	+	CDS	overlapping	0	3.96119	4.22862	5.56603	6.83265
YER088W-B_CDS	V	335927	336073	+	0.00154112	YER088W-B_CDS	YER088W-B_CDS	No description	+	CDS	overlapping	0	1.01373	1.41065	2.91261	3.37344
YER089C_CDS	V	335946	337340	-	9.89721e-05	YER089C_CDS	YER089C_CDS	No description	-	CDS	overlapping	0	12.1666	11.7854	11.8489	12.0961
YER095W_CDS	V	349980	351182	+	1.43484e-05	YER095W_CDS	YER095W_CDS	No description	+	CDS	overlapping	0	10.6881	11.0743	11.5631	12.1637
YER096W_CDS	V	351698	353236	+	3.32328e-21	YER096W_CDS	YER096W_CDS	No description	+	CDS	overlapping	0	6.54705	6.25665	8.0635	9.03165
YER098W_CDS	V	355466	357730	+	3.2855e-05	YER098W_CDS	YER098W_CDS	No description	+	CDS	overlapping	0	8.62963	9.14976	9.57396	10.1937
YER099C_CDS	V	358105	359061	-	0.0048548	YER099C_CDS	YER099C_CDS	No description	-	CDS	overlapping	0	10.4346	10.3571	10.5585	10.4597
YER102W_CDS	V	363100	363702	+	7.80288e-08	YER102W_CDS	YER102W_CDS	No description	+	CDS	overlapping	0	15.0782	14.9718	15.0034	14.476
YER103W_CDS	V	364589	366517	+	5.59395e-11	YER103W_CDS	YER103W_CDS	No description	+	CDS	overlapping	0	9.71445	10.0689	12.1269	12.9143
YER105C_CDS	V	367838	372013	-	0.000108675	YER105C_CDS	YER105C_CDS	No description	-	CDS	overlapping	0	11.7765	11.9738	11.6467	11.6884
YER106W_CDS	V	372326	373234	+	2.51604e-17	YER106W_CDS	YER106W_CDS	No description	+	CDS	overlapping	0	3.31671	5.48498	6.90194	7.37858
YER107C_CDS	V	373448	374545	-	9.6537e-07	YER107C_CDS	YER107C_CDS	No description	-	CDS	overlapping	0	10.8432	10.7827	10.8423	10.7917
YER110C_CDS	V	378762	382103	-	0.000850093	YER110C_CDS	YER110C_CDS	No description	-	CDS	overlapping	0	13.2773	13.3891	13.0126	13.019
YER112W_CDS	V	387232	387795	+	0.00630316	YER112W_CDS	YER112W_CDS	No description	+	CDS	overlapping	0	10.5141	10.4092	10.6618	10.4259
YER114C_CDS	V	390590	393712	-	0.00588715	YER114C_CDS	YER114C_CDS	No description	-	CDS	overlapping	0	11.1448	11.2639	11.0878	11.2849
YER117W_CDS	V	396769	397653	+	1.29254e-08	YER117W_CDS	YER117W_CDS	No description	+	CDS	overlapping	0	14.6602	14.5412	14.4069	13.8002
YER120W_CDS	V	401135	401869	+	6.16464e-09	YER120W_CDS	YER120W_CDS	No description	+	CDS	overlapping	0	12.5983	12.3527	12.4286	12.4497
YER121W_CDS	V	402375	402719	+	0.000623989	YER121W_CDS	YER121W_CDS	No description	+	CDS	overlapping	0	4.6327	5.55343	6.99482	7.30036
YER122C_CDS	V	402871	404352	-	1.5076e-10	YER122C_CDS	YER122C_CDS	No description	-	CDS	overlapping	0	12.3116	12.219	12.2539	12.1909
YER123W_CDS	V	404813	406387	+	0.000137402	YER123W_CDS	YER123W_CDS	No description	+	CDS	overlapping	0	10.4902	10.6054	10.5564	10.4601
YER124C_CDS	V	407342	409063	-	3.20631e-06	YER124C_CDS	YER124C_CDS	No description	-	CDS	overlapping	0	12.1658	11.2098	11.6087	11.4061
YER125W_CDS	V	410189	412618	+	7.92292e-10	YER125W_CDS	YER125W_CDS	No description	+	CDS	overlapping	0	12.4816	12.2092	12.2465	12.3981
YER126C_CDS	V	413394	414179	-	0.000393219	YER126C_CDS	YER126C_CDS	No description	-	CDS	overlapping	0	11.8469	11.6949	11.8422	11.5301
YER130C_CDS	V	421115	422446	-	0.00274258	YER130C_CDS	YER130C_CDS	No description	-	CDS	overlapping	0	10.0519	10.5061	11.6098	11.5006
YER131W_CDS	V	423952	424311	+	6.78847e-13	YER131W_CDS	YER131W_CDS	No description	+	CDS	overlapping	0	14.5596	14.3206	14.2008	13.5553
YER132C_CDS	V	425188	430449	-	2.02261e-05	YER132C_CDS	YER132C_CDS	No description	-	CDS	overlapping	0	10.4597	10.8767	11.139	11.6301
YER133W_CDS	V	432495	433958	+	0.0064669	YER133W_CDS	YER133W_CDS	No description	+	CDS	overlapping	0	12.6712	12.7285	12.7015	12.6016
YER135C_CDS	V	437952	438344	-	0.00136403	YER135C_CDS	YER135C_CDS	No description	-	CDS	overlapping	0	1.27453	2.61885	2.31261	4.09043
YER136W_CDS	V	439616	440971	+	7.44167e-08	YER136W_CDS	YER136W_CDS	No description	+	CDS	overlapping	0	12.2885	12.2763	12.4072	12.3386
YER140W_CDS	V	451565	453235	+	0.00229372	YER140W_CDS	YER140W_CDS	No description	+	CDS	overlapping	0	9.42383	9.54842	9.39155	9.50894
YER142C_CDS	V	455146	456036	-	0.00806901	YER142C_CDS	YER142C_CDS	No description	-	CDS	overlapping	0	8.50381	9.41247	9.72947	9.82297
YER144C_CDS	V	457806	460223	-	1.28577e-07	YER144C_CDS	YER144C_CDS	No description	-	CDS	overlapping	0	9.87379	10.3856	10.7306	11.2646
YER146W_CDS	V	462585	462866	+	0.00166797	YER146W_CDS	YER146W_CDS	No description	+	CDS	overlapping	0	10.2279	10.2989	10.4851	10.1831
YER148W_CDS	V	465303	466025	+	1.60207e-12	YER148W_CDS	YER148W_CDS	No description	+	CDS	overlapping	0	11.8445	11.7391	11.5696	11.3869
YER150W_CDS	V	468370	468816	+	0.00189137	YER150W_CDS	YER150W_CDS	No description	+	CDS	overlapping	0	7.38805	6.67619	10.0087	11.1054
YER156C_CDS	V	483325	484341	-	8.67562e-09	YER156C_CDS	YER156C_CDS	No description	-	CDS	overlapping	0	11.8754	11.5711	11.4064	11.1876
YER157W_CDS	V	484788	487193	+	0.00507502	YER157W_CDS	YER157W_CDS	No description	+	CDS	overlapping	0	10.0734	10.3065	10.0777	10.1862
YER158C_CDS	V	488857	490578	-	2.17351e-38	YER158C_CDS	YER158C_CDS	No description	-	CDS	overlapping	0	8.31138	8.95444	10.4022	11.5656
YER159C_CDS	V	491530	491958	-	5.66479e-07	YER159C_CDS	YER159C_CDS	No description	-	CDS	overlapping	0	11.0002	11.2368	12.0163	12.5001
YER161C_CDS	V	499347	500348	-	7.7521e-07	YER161C_CDS	YER161C_CDS	No description	-	CDS	overlapping	0	10.2434	10.1114	10.0582	10.1224
YER162C_CDS	V	500630	502894	-	0.000530862	YER162C_CDS	YER162C_CDS	No description	-	CDS	overlapping	0	9.16157	9.2836	9.72099	10.2731
YER163C_CDS	V	503084	503782	-	0.00101305	YER163C_CDS	YER163C_CDS	No description	-	CDS	overlapping	0	9.14152	9.78478	10.288	10.4025
YER165W_CDS	V	510373	512106	+	6.32693e-08	YER165W_CDS	YER165W_CDS	No description	+	CDS	overlapping	0	15.1224	14.9299	14.5043	14.3782
YER169W_CDS	V	523369	525759	+	2.48524e-05	YER169W_CDS	YER169W_CDS	No description	+	CDS	overlapping	0	10.0542	10.6942	10.8088	11.3335
YER170W_CDS	V	525974	526651	+	0.000149645	YER170W_CDS	YER170W_CDS	No description	+	CDS	overlapping	0	8.14967	8.38972	8.10369	7.98254
YER171W_CDS	V	527082	529418	+	0.00549083	YER171W_CDS	YER171W_CDS	No description	+	CDS	overlapping	0	10.6398	10.784	10.5314	10.768
YER175W-A_CDS	V	540650	540814	+	0.000228313	YER175W-A_CDS	YER175W-A_CDS	No description	+	CDS	overlapping	0	2.05233	3.59664	4.13975	5.07563
YER177W_CDS	V	545611	546414	+	0.00563804	YER177W_CDS	YER177W_CDS	No description	+	CDS	overlapping	0	14.4674	14.5099	14.4317	14.3883
YER179W_CDS	V	548421	549517	+	1.30747e-09	YER179W_CDS	YER179W_CDS	No description	+	CDS	overlapping	0	5.32395	5.83621	6.98826	7.70604
YER184C_CDS	V	556296	558680	-	3.17404e-05	YER184C_CDS	YER184C_CDS	No description	-	CDS	overlapping	0	8.2928	8.64186	9.1512	9.55225
YER185W_CDS	V	559454	560365	+	1.38399e-07	YER185W_CDS	YER185W_CDS	No description	+	CDS	overlapping	0	5.50727	5.91685	7.69879	8.36414
YER190W_CDS	V	571480	576525	+	0.000795245	YER190W_CDS	YER190W_CDS	No description	+	CDS	overlapping	0	7.00822	7.40526	7.69238	8.83238
YFL063W_CDS	VI	5066	5521	+	8.7416e-05	YFL063W_CDS	YFL063W_CDS	No description	+	CDS	overlapping	0	1.01373	1.64105	2.1992	3.97344
YFL061W_CDS	VI	9545	10222	+	5.23524e-13	YFL061W_CDS	YFL061W_CDS	No description	+	CDS	overlapping	0	4.51369	5.45977	6.92242	8.09261
YFL060C_CDS	VI	10301	10969	-	2.23743e-08	YFL060C_CDS	YFL060C_CDS	No description	-	CDS	overlapping	0	4.73737	6.50214	6.42892	7.45333
YFL059W_CDS	VI	11363	12259	+	2.01581e-25	YFL059W_CDS	YFL059W_CDS	No description	+	CDS	overlapping	0	5.93214	7.53002	8.10526	8.86417
YFL058W_CDS	VI	12929	13951	+	5.2839e-14	YFL058W_CDS	YFL058W_CDS	No description	+	CDS	overlapping	0	5.21745	6.12876	7.88356	8.53385
YFL055W_CDS	VI	17004	18680	+	5.54089e-09	YFL055W_CDS	YFL055W_CDS	No description	+	CDS	overlapping	0	6.89643	7.5512	8.26501	8.89612
YFL054C_CDS	VI	20847	22787	-	3.74281e-14	YFL054C_CDS	YFL054C_CDS	No description	-	CDS	overlapping	0	8.35114	8.97733	10.2457	11.0754
YFL053W_CDS	VI	23423	25198	+	3.4933e-09	YFL053W_CDS	YFL053W_CDS	No description	+	CDS	overlapping	0	3.17021	3.66698	5.08944	6.49766
YFL052W_CDS	VI	28232	29629	+	1.51657e-05	YFL052W_CDS	YFL052W_CDS	No description	+	CDS	overlapping	0	4.47462	5.26661	6.90199	7.95994
YFL050C_CDS	VI	33272	35848	-	0.000157955	YFL050C_CDS	YFL050C_CDS	No description	-	CDS	overlapping	0	8.7823	9.11459	9.51012	9.94381
YFL049W_CDS	VI	36803	38674	+	0.000308914	YFL049W_CDS	YFL049W_CDS	No description	+	CDS	overlapping	0	9.878	10.1344	10.4915	10.883
YFL045C_CDS	VI	43628	44392	-	3.21666e-18	YFL045C_CDS	YFL045C_CDS	No description	-	CDS	overlapping	0	13.6987	13.6046	13.5265	13.1505
YFL041W-A_CDS	VI	48734	48925	+	0.00176633	YFL041W-A_CDS	YFL041W-A_CDS	No description	+	CDS	overlapping	0	5.43595	5.6225	6.44958	7.17185
YFL040W_CDS	VI	51350	52972	+	0.000118222	YFL040W_CDS	YFL040W_CDS	No description	+	CDS	overlapping	0	2.48631	2.84925	3.90895	5.53859
YFL039C_CDS	VI	53260	54696	-	0.00152742	YFL039C_CDS	YFL039C_CDS	No description	-	CDS	overlapping	0	15.5739	15.744	15.6493	15.6268
YFL037W_CDS	VI	56336	57709	+	0.00485385	YFL037W_CDS	YFL037W_CDS	No description	+	CDS	overlapping	0	13.4748	13.5193	13.5002	13.4584
YFL034C-A_CDS	VI	64243	64932	-	0.00131471	YFL034C-A_CDS	YFL034C-A_CDS	No description	-	CDS	overlapping	0	11.7534	11.744	11.453	11.2963
YFL033C_CDS	VI	69115	74427	-	4.08737e-10	YFL033C_CDS	YFL033C_CDS	No description	-	CDS	overlapping	0	10.457	10.7194	11.2871	11.9249
YFL030W_CDS	VI	76831	77988	+	1.23274e-33	YFL030W_CDS	YFL030W_CDS	No description	+	CDS	overlapping	0	6.98847	7.49607	9.55081	10.959
YFL026W_CDS	VI	82580	83875	+	3.04592e-06	YFL026W_CDS	YFL026W_CDS	No description	+	CDS	overlapping	0	6.76657	7.1559	7.75886	8.46806
YFL023W_CDS	VI	90986	93376	+	0.0010604	YFL023W_CDS	YFL023W_CDS	No description	+	CDS	overlapping	0	11.1125	11.2296	10.9805	11.0183
YFL022C_CDS	VI	93499	95010	-	5.85393e-09	YFL022C_CDS	YFL022C_CDS	No description	-	CDS	overlapping	0	12.9733	12.9673	12.6972	12.543
YFL021W_CDS	VI	95966	97498	+	6.91711e-05	YFL021W_CDS	YFL021W_CDS	No description	+	CDS	overlapping	0	9.9584	9.69436	10.3116	11.2356
YFL020C_CDS	VI	99231	99599	-	5.16889e-17	YFL020C_CDS	YFL020C_CDS	No description	-	CDS	overlapping	0	3.86969	4.65861	6.89019	8.32603
YFL019C_CDS	VI	100252	100605	-	0.0012413	YFL019C_CDS	YFL019C_CDS	No description	-	CDS	overlapping	0	2.23012	2.78032	3.41693	5.0519
YFL016C_CDS	VI	104701	106236	-	0.00258818	YFL016C_CDS	YFL016C_CDS	No description	-	CDS	overlapping	0	10.7911	11.3011	11.8043	12.3597
YFL015W-A_CDS	VI	106415	106732	+	0.000258189	YFL015W-A_CDS	YFL015W-A_CDS	No description	+	CDS	overlapping	0	1.01373	1.44105	1.88221	3.83782
YFL015C_CDS	VI	106469	106963	-	0.000798148	YFL015C_CDS	YFL015C_CDS	No description	-	CDS	overlapping	0	1.56932	2.68323	3.70286	4.69996
YFL012W_CDS	VI	110647	111093	+	0.000198541	YFL012W_CDS	YFL012W_CDS	No description	+	CDS	overlapping	0	3.0115	5.41995	5.42871	5.94067
YFL011W_CDS	VI	112345	113985	+	9.77097e-08	YFL011W_CDS	YFL011W_CDS	No description	+	CDS	overlapping	0	1.39153	2.72413	4.58147	5.41824
YFL010W-A_CDS	VI	114990	115274	+	0.000516704	YFL010W-A_CDS	YFL010W-A_CDS	No description	+	CDS	overlapping	0	1.48273	2.07146	3.58147	4.75481
YFL005W_CDS	VI	130334	130981	+	0.000215263	YFL005W_CDS	YFL005W_CDS	No description	+	CDS	overlapping	0	11.5422	11.4456	11.6939	11.3507
YFL004W_CDS	VI	131810	134296	+	2.32596e-14	YFL004W_CDS	YFL004W_CDS	No description	+	CDS	overlapping	0	12.7083	12.7253	12.1497	11.5794
YFL003C_CDS	VI	134521	137157	-	8.65587e-05	YFL003C_CDS	YFL003C_CDS	No description	-	CDS	overlapping	0	6.53609	7.40393	7.57974	7.99014
YFL002W-A_CDS	VI	138204	143517	+	0.00010819	YFL002W-A_CDS	YFL002W-A_CDS	No description	+	CDS	overlapping	0	5.27217	6.62088	7.07655	7.67285
YFL001W_CDS	VI	147131	148459	+	0.000478489	YFL001W_CDS	YFL001W_CDS	No description	+	CDS	overlapping	0	9.87062	9.9453	9.70803	9.82445
YFR002W_CDS	VI	150016	152535	+	8.70717e-09	YFR002W_CDS	YFR002W_CDS	No description	+	CDS	overlapping	0	11.3426	11.5464	11.2049	11.1521
YFR004W_CDS	VI	153393	154313	+	0.000134093	YFR004W_CDS	YFR004W_CDS	No description	+	CDS	overlapping	0	11.4179	11.4398	11.6715	11.5459
YFR005C_CDS	VI	154527	155873	-	2.2651e-07	YFR005C_CDS	YFR005C_CDS	No description	-	CDS	overlapping	0	10.3082	10.3295	10.2085	10.1172
YFR006W_CDS	VI	156145	157752	+	1.61587e-05	YFR006W_CDS	YFR006W_CDS	No description	+	CDS	overlapping	0	11.8076	11.8682	11.8899	11.7618
YFR009W_CDS	VI	162488	164746	+	2.05973e-14	YFR009W_CDS	YFR009W_CDS	No description	+	CDS	overlapping	0	12.6491	12.5619	12.3981	12.1555
YFR009W-A_CDS	VI	163875	164132	+	4.09125e-06	YFR009W-A_CDS	YFR009W-A_CDS	No description	+	CDS	overlapping	0	9.87431	9.84866	9.75245	9.43834
YFR011C_CDS	VI	166746	167258	-	0.00591099	YFR011C_CDS	YFR011C_CDS	No description	-	CDS	overlapping	0	9.52177	9.61184	9.61618	9.5928
YFR012W-A_CDS	VI	169224	169310	+	2.79685e-05	YFR012W-A_CDS	YFR012W-A_CDS	No description	+	CDS	overlapping	0	3.55665	4.52445	5.24396	6.27361
YFR013W_CDS	VI	169922	172285	+	3.77456e-06	YFR013W_CDS	YFR013W_CDS	No description	+	CDS	overlapping	0	10.9348	10.965	10.8245	10.8833
YFR017C_CDS	VI	182274	182861	-	0.00267257	YFR017C_CDS	YFR017C_CDS	No description	-	CDS	overlapping	0	7.1567	7.62837	9.80062	10.8939
YFR018C_CDS	VI	183131	184222	-	0.00347834	YFR018C_CDS	YFR018C_CDS	No description	-	CDS	overlapping	0	10.5833	10.4673	11.2407	11.7147
YFR022W_CDS	VI	196833	199034	+	2.18321e-08	YFR022W_CDS	YFR022W_CDS	No description	+	CDS	overlapping	0	8.85091	9.1157	9.78375	10.4939
YFR023W_CDS	VI	199874	201709	+	3.04094e-38	YFR023W_CDS	YFR023W_CDS	No description	+	CDS	overlapping	0	4.33737	6.7693	7.65252	8.68342
YFR026C_CDS	VI	205748	206257	-	4.3636e-06	YFR026C_CDS	YFR026C_CDS	No description	-	CDS	overlapping	0	6.36081	6.58252	7.71419	8.44843
YFR028C_CDS	VI	208413	210068	-	0.0024977	YFR028C_CDS	YFR028C_CDS	No description	-	CDS	overlapping	0	11.1671	11.3362	11.1328	11.2452
YFR029W_CDS	VI	210937	212973	+	0.000910343	YFR029W_CDS	YFR029W_CDS	No description	+	CDS	overlapping	0	9.25234	9.55822	9.92886	10.4675
YFR030W_CDS	VI	213312	216419	+	1.3455e-10	YFR030W_CDS	YFR030W_CDS	No description	+	CDS	overlapping	0	10.3876	10.5906	11.3366	12.1121
YFR031C-A_CDS	VI	220507	221418	-	5.72687e-13	YFR031C-A_CDS	YFR031C-A_CDS	No description	-	CDS	overlapping	0	15.5386	15.3638	15.1654	14.602
YFR032C_CDS	VI	222090	222959	-	5.61987e-05	YFR032C_CDS	YFR032C_CDS	No description	-	CDS	overlapping	0	4.97014	5.57617	6.17932	7.28663
YFR033C_CDS	VI	224326	224769	-	6.55466e-06	YFR033C_CDS	YFR033C_CDS	No description	-	CDS	overlapping	0	11.2342	11.744	12.4259	13.1212
YFR037C_CDS	VI	227513	229186	-	3.30682e-06	YFR037C_CDS	YFR037C_CDS	No description	-	CDS	overlapping	0	12.244	12.0395	11.9651	11.979
YFR044C_CDS	VI	239992	241437	-	6.32819e-08	YFR044C_CDS	YFR044C_CDS	No description	-	CDS	overlapping	0	13.1479	12.9796	13.0991	13.0958
YFR049W_CDS	VI	248523	248894	+	0.00957362	YFR049W_CDS	YFR049W_CDS	No description	+	CDS	overlapping	0	9.51012	9.7282	10.274	10.4491
YFR051C_CDS	VI	250163	251803	-	7.66723e-07	YFR051C_CDS	YFR051C_CDS	No description	-	CDS	overlapping	0	12.4098	12.3932	12.2905	12.3195
YFR055W_CDS	VI	264204	265226	+	9.6232e-07	YFR055W_CDS	YFR055W_CDS	No description	+	CDS	overlapping	0	10.8587	10.6326	10.2756	10.3306
YFR057W_CDS	VI	269061	269516	+	1.99696e-14	YFR057W_CDS	YFR057W_CDS	No description	+	CDS	overlapping	0	1.07454	4.2582	5.4214	6.43098
YGL263W_CDS	VII	2790	3932	+	0.00947625	YGL263W_CDS	YGL263W_CDS	No description	+	CDS	overlapping	0	7.46577	8.45892	8.64685	9.1303
YGL262W_CDS	VII	5312	5839	+	7.24966e-11	YGL262W_CDS	YGL262W_CDS	No description	+	CDS	overlapping	0	2.76119	4.46103	5.92886	6.82695
YGL261C_CDS	VII	6290	6652	-	1.90625e-09	YGL261C_CDS	YGL261C_CDS	No description	-	CDS	overlapping	0	2.08273	2.68323	4.51595	6.12441
YGL259W_CDS	VII	8470	8967	+	2.72163e-09	YGL259W_CDS	YGL259W_CDS	No description	+	CDS	overlapping	0	5.34126	5.53219	6.98106	7.64222
YGL258W-A_CDS	VII	9162	9395	+	8.49878e-08	YGL258W-A_CDS	YGL258W-A_CDS	No description	+	CDS	overlapping	0	4.23966	4.38851	5.85477	7.01483
YGL253W_CDS	VII	23935	25395	+	4.37457e-08	YGL253W_CDS	YGL253W_CDS	No description	+	CDS	overlapping	0	14.5481	14.8701	14.4626	13.9946
YGL252C_CDS	VII	25718	27484	-	0.000178614	YGL252C_CDS	YGL252C_CDS	No description	-	CDS	overlapping	0	11.3284	11.4257	11.3462	11.4734
YGL249W_CDS	VII	33098	35212	+	0.000159695	YGL249W_CDS	YGL249W_CDS	No description	+	CDS	overlapping	0	5.58316	5.93574	6.35081	7.19401
YGL248W_CDS	VII	35653	36762	+	8.0419e-08	YGL248W_CDS	YGL248W_CDS	No description	+	CDS	overlapping	0	8.83077	9.1055	10.1648	10.8165
YGL246C_CDS	VII	37617	38780	-	0.00251551	YGL246C_CDS	YGL246C_CDS	No description	-	CDS	overlapping	0	10.2823	10.2245	10.1635	10.1166
YGL245W_CDS	VII	39023	41149	+	1.05712e-24	YGL245W_CDS	YGL245W_CDS	No description	+	CDS	overlapping	0	14.292	14.1467	14.0539	13.8125
YGL244W_CDS	VII	41498	43174	+	2.15247e-23	YGL244W_CDS	YGL244W_CDS	No description	+	CDS	overlapping	0	11.7582	11.686	11.4079	11.3525
YGL241W_CDS	VII	45445	48459	+	0.0031073	YGL241W_CDS	YGL241W_CDS	No description	+	CDS	overlapping	0	10.1877	10.5114	10.2801	10.2443
YGL238W_CDS	VII	49552	52434	+	0.00567881	YGL238W_CDS	YGL238W_CDS	No description	+	CDS	overlapping	0	12.0851	12.4061	12.1381	12.118
YGL234W_CDS	VII	56482	58890	+	4.39891e-09	YGL234W_CDS	YGL234W_CDS	No description	+	CDS	overlapping	0	14.1945	13.88	13.8236	13.3387
YGL233W_CDS	VII	59122	61854	+	0.00863891	YGL233W_CDS	YGL233W_CDS	No description	+	CDS	overlapping	0	10.6047	10.7716	10.7652	10.8652
YGL232W_CDS	VII	62075	63002	+	2.25478e-11	YGL232W_CDS	YGL232W_CDS	No description	+	CDS	overlapping	0	10.6077	10.6854	10.3861	10.2087
YGL225W_CDS	VII	76894	77907	+	3.23791e-10	YGL225W_CDS	YGL225W_CDS	No description	+	CDS	overlapping	0	13.0411	13.0281	12.9505	12.9058
YGL221C_CDS	VII	81426	82292	-	7.39265e-06	YGL221C_CDS	YGL221C_CDS	No description	-	CDS	overlapping	0	11.0082	11.0797	11.1195	10.9948
YGL213C_CDS	VII	90054	91247	-	6.82143e-10	YGL213C_CDS	YGL213C_CDS	No description	-	CDS	overlapping	0	10.5664	10.7145	10.4198	10.1831
YGL212W_CDS	VII	91432	92382	+	0.000874069	YGL212W_CDS	YGL212W_CDS	No description	+	CDS	overlapping	0	8.04048	8.23228	7.95432	7.88422
YGL207W_CDS	VII	98969	102076	+	1.6346e-05	YGL207W_CDS	YGL207W_CDS	No description	+	CDS	overlapping	0	12.75	12.8803	12.6341	12.6792
YGL206C_CDS	VII	102543	107504	-	1.31853e-09	YGL206C_CDS	YGL206C_CDS	No description	-	CDS	overlapping	0	12.7752	12.835	12.7127	12.6918
YGL205W_CDS	VII	108158	110404	+	5.22831e-19	YGL205W_CDS	YGL205W_CDS	No description	+	CDS	overlapping	0	3.89809	3.77802	5.88899	7.53343
YGL201C_CDS	VII	117854	120907	-	5.07132e-07	YGL201C_CDS	YGL201C_CDS	No description	-	CDS	overlapping	0	10.8788	11.1368	10.7473	10.7522
YGL195W_CDS	VII	131525	139543	+	2.55907e-05	YGL195W_CDS	YGL195W_CDS	No description	+	CDS	overlapping	0	13.331	13.3206	13.2736	13.2666
YGL193C_CDS	VII	141916	142227	-	0.00303246	YGL193C_CDS	YGL193C_CDS	No description	-	CDS	overlapping	0	3.53981	3.43063	4.39794	5.66598
YGL191W_CDS	VII	144808	145197	+	3.06587e-07	YGL191W_CDS	YGL191W_CDS	No description	+	CDS	overlapping	0	10.3998	10.8554	11.6025	11.9911
YGL189C_CDS	VII	148229	148588	-	5.64753e-12	YGL189C_CDS	YGL189C_CDS	No description	-	CDS	overlapping	0	15.0495	14.8856	14.7781	14.4137
YGL188C_CDS	VII	149343	149516	-	9.45763e-16	YGL188C_CDS	YGL188C_CDS	No description	-	CDS	overlapping	0	7.27077	8.25462	9.25531	9.96815
YGL187C_CDS	VII	149704	150171	-	7.1403e-10	YGL187C_CDS	YGL187C_CDS	No description	-	CDS	overlapping	0	10.1696	10.6206	11.3789	11.9071
YGL186C_CDS	VII	151037	152776	-	0.000625613	YGL186C_CDS	YGL186C_CDS	No description	-	CDS	overlapping	0	11.3005	11.1327	11.094	11.2543
YGL184C_CDS	VII	154615	156012	-	2.00023e-07	YGL184C_CDS	YGL184C_CDS	No description	-	CDS	overlapping	0	6.32305	5.98864	8.83952	9.28762
YGL183C_CDS	VII	156543	157285	-	4.38139e-16	YGL183C_CDS	YGL183C_CDS	No description	-	CDS	overlapping	0	4.44246	4.98755	6.99945	7.55502
YGL182C_CDS	VII	157273	157596	-	0.00144526	YGL182C_CDS	YGL182C_CDS	No description	-	CDS	overlapping	0	2.10494	2.50186	3.98877	4.99639
YGL180W_CDS	VII	160065	162758	+	6.60721e-29	YGL180W_CDS	YGL180W_CDS	No description	+	CDS	overlapping	0	8.70738	9.35176	10.0263	10.8557
YGL179C_CDS	VII	163409	165091	-	0.000152095	YGL179C_CDS	YGL179C_CDS	No description	-	CDS	overlapping	0	8.46653	8.48275	9.77071	9.78176
YGL178W_CDS	VII	167352	170571	+	0.00090918	YGL178W_CDS	YGL178W_CDS	No description	+	CDS	overlapping	0	10.5838	11.2057	11.384	11.9547
YGL173C_CDS	VII	175527	180113	-	1.89097e-05	YGL173C_CDS	YGL173C_CDS	No description	-	CDS	overlapping	0	13.446	13.4457	13.2884	13.29
YGL172W_CDS	VII	180700	182118	+	6.92522e-11	YGL172W_CDS	YGL172W_CDS	No description	+	CDS	overlapping	0	10.8524	10.7816	10.7258	10.512
YGL171W_CDS	VII	182390	184084	+	7.25245e-05	YGL171W_CDS	YGL171W_CDS	No description	+	CDS	overlapping	0	11.2231	11.3025	10.9963	10.7563
YGL170C_CDS	VII	184153	185394	-	7.34513e-25	YGL170C_CDS	YGL170C_CDS	No description	-	CDS	overlapping	0	3.0442	6.27489	7.06918	7.70696
YGL166W_CDS	VII	191129	191806	+	8.08148e-06	YGL166W_CDS	YGL166W_CDS	No description	+	CDS	overlapping	0	8.76678	8.83813	9.94767	10.1006
YGL163C_CDS	VII	193707	196403	-	0.000135611	YGL163C_CDS	YGL163C_CDS	No description	-	CDS	overlapping	0	10.1217	10.532	10.8381	11.4536
YGL159W_CDS	VII	202721	203833	+	0.00562455	YGL159W_CDS	YGL159W_CDS	No description	+	CDS	overlapping	0	9.41004	9.55886	9.48111	9.3985
YGL158W_CDS	VII	207033	208571	+	4.1002e-15	YGL158W_CDS	YGL158W_CDS	No description	+	CDS	overlapping	0	5.38544	6.43886	8.71609	8.38452
YGL156W_CDS	VII	210416	213667	+	3.5971e-10	YGL156W_CDS	YGL156W_CDS	No description	+	CDS	overlapping	0	7.94978	9.64122	10.8349	11.9034
YGL155W_CDS	VII	214081	215211	+	5.68769e-08	YGL155W_CDS	YGL155W_CDS	No description	+	CDS	overlapping	0	10.2103	10.2289	10.0521	10.0458
YGL154C_CDS	VII	215278	216096	-	0.00358434	YGL154C_CDS	YGL154C_CDS	No description	-	CDS	overlapping	0	8.02777	8.16095	9.05462	9.47312
YGL153W_CDS	VII	216273	217298	+	0.00512645	YGL153W_CDS	YGL153W_CDS	No description	+	CDS	overlapping	0	9.45465	9.29129	9.56489	9.49284
YGL151W_CDS	VII	217524	220922	+	2.92802e-05	YGL151W_CDS	YGL151W_CDS	No description	+	CDS	overlapping	0	10.8729	11.1108	10.8776	10.9703
YGL148W_CDS	VII	226399	227529	+	6.53772e-05	YGL148W_CDS	YGL148W_CDS	No description	+	CDS	overlapping	0	13.6263	13.2594	13.4328	13.1321
YGL147C_CDS	VII	227754	228329	-	1.8388e-13	YGL147C_CDS	YGL147C_CDS	No description	-	CDS	overlapping	0	14.9836	14.8967	14.5497	13.7343
YGL146C_CDS	VII	228751	229686	-	5.12023e-06	YGL146C_CDS	YGL146C_CDS	No description	-	CDS	overlapping	0	5.98475	6.78251	7.20928	7.87748
YGL142C_CDS	VII	236269	238119	-	0.00303707	YGL142C_CDS	YGL142C_CDS	No description	-	CDS	overlapping	0	10.2992	10.3074	10.3308	10.4105
YGL139W_CDS	VII	245716	248124	+	0.000396672	YGL139W_CDS	YGL139W_CDS	No description	+	CDS	overlapping	0	11.175	11.371	11.1187	11.1183
YGL138C_CDS	VII	248494	249531	-	2.46608e-13	YGL138C_CDS	YGL138C_CDS	No description	-	CDS	overlapping	0	1.53534	4.38249	5.89398	6.71409
YGL137W_CDS	VII	249869	252738	+	1.55841e-07	YGL137W_CDS	YGL137W_CDS	No description	+	CDS	overlapping	0	13.0424	13.1361	12.9149	12.8061
YGL135W_CDS	VII	254641	255294	+	0.000260117	YGL135W_CDS	YGL135W_CDS	No description	+	CDS	overlapping	0	15.1952	14.5825	15.1764	14.2815
YGL129C_CDS	VII	267723	269075	-	0.00883076	YGL129C_CDS	YGL129C_CDS	No description	-	CDS	overlapping	0	9.89976	10.3126	10.0402	10.0292
YGL128C_CDS	VII	269293	270144	-	0.00787358	YGL128C_CDS	YGL128C_CDS	No description	-	CDS	overlapping	0	8.00919	8.09088	8.68316	9.21427
YGL125W_CDS	VII	272520	274322	+	0.000589294	YGL125W_CDS	YGL125W_CDS	No description	+	CDS	overlapping	0	9.02457	9.32681	10.086	10.6623
YGL124C_CDS	VII	274780	276714	-	0.000216566	YGL124C_CDS	YGL124C_CDS	No description	-	CDS	overlapping	0	9.19472	9.62539	10.0436	10.4324
YGL123W_CDS	VII	277617	278381	+	1.34298e-17	YGL123W_CDS	YGL123W_CDS	No description	+	CDS	overlapping	0	16.318	16.1795	15.9282	15.4513
YGL121C_CDS	VII	280777	281157	-	6.85812e-23	YGL121C_CDS	YGL121C_CDS	No description	-	CDS	overlapping	0	5.02726	7.3854	9.40629	10.5196
YGL120C_CDS	VII	281634	283937	-	0.000168426	YGL120C_CDS	YGL120C_CDS	No description	-	CDS	overlapping	0	12.7418	12.754	12.2308	12.0963
YGL118C_CDS	VII	288014	288451	-	0.00151168	YGL118C_CDS	YGL118C_CDS	No description	-	CDS	overlapping	0	1.65233	2.04925	3.35837	4.59347
YGL116W_CDS	VII	289809	291641	+	0.00491641	YGL116W_CDS	YGL116W_CDS	No description	+	CDS	overlapping	0	11.253	11.293	11.7345	12.1678
YGL115W_CDS	VII	292033	293001	+	3.1853e-10	YGL115W_CDS	YGL115W_CDS	No description	+	CDS	overlapping	0	10.7584	10.7079	10.6974	10.4874
YGL112C_CDS	VII	298178	299728	-	8.00453e-05	YGL112C_CDS	YGL112C_CDS	No description	-	CDS	overlapping	0	10.8719	10.9524	10.799	10.8573
YGL111W_CDS	VII	299978	301369	+	0.00216488	YGL111W_CDS	YGL111W_CDS	No description	+	CDS	overlapping	0	11.39	11.5088	11.4347	11.3667
YGL105W_CDS	VII	307437	308567	+	1.04426e-12	YGL105W_CDS	YGL105W_CDS	No description	+	CDS	overlapping	0	13.6996	13.6359	13.4718	13.241
YGL104C_CDS	VII	308713	310173	-	0.000479583	YGL104C_CDS	YGL104C_CDS	No description	-	CDS	overlapping	0	8.15379	8.51066	9.3043	9.79551
YGL103W_CDS	VII	310967	311927	+	3.54627e-05	YGL103W_CDS	YGL103W_CDS	No description	+	CDS	overlapping	0	15.6242	15.5959	15.5921	15.1943
YGL101W_CDS	VII	312193	312840	+	4.69331e-16	YGL101W_CDS	YGL101W_CDS	No description	+	CDS	overlapping	0	9.74735	9.30917	8.9988	8.68012
YGL100W_CDS	VII	313234	314283	+	3.92613e-09	YGL100W_CDS	YGL100W_CDS	No description	+	CDS	overlapping	0	10.9196	10.8802	10.8869	10.789
YGL099W_CDS	VII	314631	316553	+	2.95202e-08	YGL099W_CDS	YGL099W_CDS	No description	+	CDS	overlapping	0	11.8519	11.7177	11.2023	11.039
YGL097W_CDS	VII	321782	323230	+	1.97675e-06	YGL097W_CDS	YGL097W_CDS	No description	+	CDS	overlapping	0	11.9445	11.9872	11.8969	11.5857
YGL096W_CDS	VII	325331	326161	+	2.60996e-10	YGL096W_CDS	YGL096W_CDS	No description	+	CDS	overlapping	0	7.88444	8.30591	9.22063	9.929
YGL092W_CDS	VII	337906	341859	+	1.8923e-08	YGL092W_CDS	YGL092W_CDS	No description	+	CDS	overlapping	0	12.0943	12.1788	11.6466	11.6644
YGL087C_CDS	VII	346406	346904	-	0.00024802	YGL087C_CDS	YGL087C_CDS	No description	-	CDS	overlapping	0	9.50411	9.90419	10.5146	10.7417
YGL083W_CDS	VII	353058	355472	+	4.34712e-07	YGL083W_CDS	YGL083W_CDS	No description	+	CDS	overlapping	0	9.82699	9.85539	9.37027	9.41468
YGL082W_CDS	VII	355827	356972	+	2.69281e-08	YGL082W_CDS	YGL082W_CDS	No description	+	CDS	overlapping	0	10.3563	10.0015	10.3363	10.2247
YGL081W_CDS	VII	357377	358339	+	1.51972e-07	YGL081W_CDS	YGL081W_CDS	No description	+	CDS	overlapping	0	5.79152	6.7356	7.35074	8.3102
YGL078C_CDS	VII	360288	361859	-	0.000617191	YGL078C_CDS	YGL078C_CDS	No description	-	CDS	overlapping	0	12.831	12.765	12.4369	12.243
YGL077C_CDS	VII	362225	363916	-	3.14445e-08	YGL077C_CDS	YGL077C_CDS	No description	-	CDS	overlapping	0	12.1968	11.8454	11.739	11.8345
YGL076C_CDS	VII	364335	365996	-	8.2067e-13	YGL076C_CDS	YGL076C_CDS	No description	-	CDS	overlapping	0	15.4876	15.4722	15.0563	14.6911
YGL075C_CDS	VII	366925	368088	-	0.00479751	YGL075C_CDS	YGL075C_CDS	No description	-	CDS	overlapping	0	8.44136	8.47812	8.36407	8.53003
YGL073W_CDS	VII	368753	371254	+	0.00176394	YGL073W_CDS	YGL073W_CDS	No description	+	CDS	overlapping	0	10.5724	10.7476	11.0933	11.684
YGL070C_CDS	VII	374459	374827	-	8.02818e-07	YGL070C_CDS	YGL070C_CDS	No description	-	CDS	overlapping	0	9.60624	9.4939	9.33128	9.04684
YGL068W_CDS	VII	375087	375671	+	4.55641e-10	YGL068W_CDS	YGL068W_CDS	No description	+	CDS	overlapping	0	10.9978	10.8174	10.9537	10.6625
YGL065C_CDS	VII	379760	381271	-	0.00240402	YGL065C_CDS	YGL065C_CDS	No description	-	CDS	overlapping	0	10.4898	10.5781	10.5034	10.6079
YGL053W_CDS	VII	402589	403302	+	0.000969549	YGL053W_CDS	YGL053W_CDS	No description	+	CDS	overlapping	0	8.48418	8.74399	9.70911	10.0617
YGL052W_CDS	VII	403437	403742	+	0.00245577	YGL052W_CDS	YGL052W_CDS	No description	+	CDS	overlapping	0	4.68184	4.87639	5.38587	6.46938
YGL050W_CDS	VII	405776	406597	+	1.76114e-06	YGL050W_CDS	YGL050W_CDS	No description	+	CDS	overlapping	0	9.69812	9.57277	9.51886	9.33776
YGL049C_CDS	VII	406860	409604	-	1.52968e-05	YGL049C_CDS	YGL049C_CDS	No description	-	CDS	overlapping	0	11.6008	11.6077	11.3669	11.507
YGL048C_CDS	VII	410069	411286	-	4.90879e-08	YGL048C_CDS	YGL048C_CDS	No description	-	CDS	overlapping	0	12.2332	12.2881	12.3698	12.2286
YGL045W_CDS	VII	414102	415730	+	2.84752e-09	YGL045W_CDS	YGL045W_CDS	No description	+	CDS	overlapping	0	8.34559	8.45289	9.43636	10.2916
YGL043W_CDS	VII	417483	418412	+	1.01868e-05	YGL043W_CDS	YGL043W_CDS	No description	+	CDS	overlapping	0	10.9963	11.0504	11.0656	10.9158
YGL040C_CDS	VII	419527	420555	-	4.0056e-12	YGL040C_CDS	YGL040C_CDS	No description	-	CDS	overlapping	0	11.3512	11.3495	11.1471	11.0933
YGL038C_CDS	VII	425362	426804	-	0.000109513	YGL038C_CDS	YGL038C_CDS	No description	-	CDS	overlapping	0	10.5102	10.8885	11.1446	11.9012
YGL036W_CDS	VII	428601	431330	+	4.75372e-07	YGL036W_CDS	YGL036W_CDS	No description	+	CDS	overlapping	0	10.3963	11.0974	11.4062	11.8021
YGL032C_CDS	VII	436570	436833	-	2.24295e-05	YGL032C_CDS	YGL032C_CDS	No description	-	CDS	overlapping	0	4.2042	4.2225	5.54734	6.51262
YGL031C_CDS	VII	437467	437934	-	6.50945e-17	YGL031C_CDS	YGL031C_CDS	No description	-	CDS	overlapping	0	14.9864	14.7727	14.6213	14.0759
YGL030W_CDS	VII	439091	439638	+	1.26974e-05	YGL030W_CDS	YGL030W_CDS	No description	+	CDS	overlapping	0	15.0085	14.9551	14.8547	14.4454
YGL028C_CDS	VII	441281	442909	-	0.000363273	YGL028C_CDS	YGL028C_CDS	No description	-	CDS	overlapping	0	11.9428	11.8122	11.578	11.6763
YGL023C_CDS	VII	450197	452104	-	0.00866174	YGL023C_CDS	YGL023C_CDS	No description	-	CDS	overlapping	0	10.849	10.8586	10.8185	11.0549
YGL020C_CDS	VII	457163	457870	-	9.1741e-07	YGL020C_CDS	YGL020C_CDS	No description	-	CDS	overlapping	0	10.998	10.7916	11.0615	10.9854
YGL019W_CDS	VII	458156	458992	+	2.89559e-14	YGL019W_CDS	YGL019W_CDS	No description	+	CDS	overlapping	0	11.1972	11.0178	11.0627	10.9426
YGL016W_CDS	VII	461666	464911	+	5.73963e-08	YGL016W_CDS	YGL016W_CDS	No description	+	CDS	overlapping	0	10.9163	11.1271	10.7579	10.4363
YGL015C_CDS	VII	465043	465435	-	0.000278946	YGL015C_CDS	YGL015C_CDS	No description	-	CDS	overlapping	0	3.78639	4.49501	5.54815	6.14563
YGL014W_CDS	VII	466141	468807	+	0.00964973	YGL014W_CDS	YGL014W_CDS	No description	+	CDS	overlapping	0	11.7164	12.0192	11.7479	11.9003
YGL010W_CDS	VII	475545	476069	+	0.000955611	YGL010W_CDS	YGL010W_CDS	No description	+	CDS	overlapping	0	7.51462	8.33564	8.94913	9.41099
YGL008C_CDS	VII	479910	482666	-	1.68145e-05	YGL008C_CDS	YGL008C_CDS	No description	-	CDS	overlapping	0	16.9776	17.0468	16.6758	16.5676
YGL007W_CDS	VII	483260	483637	+	0.000295279	YGL007W_CDS	YGL007W_CDS	No description	+	CDS	overlapping	0	2.46411	2.72413	4.47994	5.41337
YGL006W_CDS	VII	485921	489442	+	0.00320877	YGL006W_CDS	YGL006W_CDS	No description	+	CDS	overlapping	0	11.2518	11.4082	11.9131	12.3368
YGL001C_CDS	VII	495453	496502	-	1.59911e-05	YGL001C_CDS	YGL001C_CDS	No description	-	CDS	overlapping	0	10.9352	11.0102	11.1389	10.9247
YGR001C_CDS	VII	497133	498034	-	1.38726e-11	YGR001C_CDS	YGR001C_CDS	No description	-	CDS	overlapping	0	11.1196	11.0512	10.7936	10.6924
YGR004W_CDS	VII	502938	504326	+	1.79402e-09	YGR004W_CDS	YGR004W_CDS	No description	+	CDS	overlapping	0	9.20317	9.18449	8.89808	8.9896
YGR005C_CDS	VII	504657	505859	-	0.0037555	YGR005C_CDS	YGR005C_CDS	No description	-	CDS	overlapping	0	10.7218	10.6384	10.7711	10.7837
YGR007W_CDS	VII	506969	507940	+	0.00747607	YGR007W_CDS	YGR007W_CDS	No description	+	CDS	overlapping	0	10.7738	10.7136	10.8819	10.9231
YGR014W_CDS	VII	516943	520863	+	4.31192e-06	YGR014W_CDS	YGR014W_CDS	No description	+	CDS	overlapping	0	11.0345	11.9861	12.1914	13.0335
YGR017W_CDS	VII	523787	524680	+	3.87075e-05	YGR017W_CDS	YGR017W_CDS	No description	+	CDS	overlapping	0	11.1151	10.9521	11.1402	11.0408
YGR022C_CDS	VII	529257	529586	-	0.000272047	YGR022C_CDS	YGR022C_CDS	No description	-	CDS	overlapping	0	1.36113	2.01885	2.37699	4.57208
YGR023W_CDS	VII	529264	530919	+	2.23618e-16	YGR023W_CDS	YGR023W_CDS	No description	+	CDS	overlapping	0	8.34663	8.817	10.4276	11.1519
YGR027C_CDS	VII	534132	534458	-	2.76092e-08	YGR027C_CDS	YGR027C_CDS	No description	-	CDS	overlapping	0	14.826	14.7254	14.7747	14.3487
YGR027W-A_CDS	VII	536057	537379	+	6.43181e-05	YGR027W-A_CDS	YGR027W-A_CDS	No description	+	CDS	overlapping	0	5.91169	7.87535	7.52084	8.8047
YGR027W-B_CDS	VII	536057	541325	+	1.61722e-06	YGR027W-B_CDS	YGR027W-B_CDS	No description	+	CDS	overlapping	0	10.696	12.3196	12.487	13.2036
YGR032W_CDS	VII	548264	553951	+	0	YGR032W_CDS	YGR032W_CDS	No description	+	CDS	overlapping	0	10.2608	11.2	12.6303	13.6285
YGR033C_CDS	VII	554248	554967	-	3.13267e-05	YGR033C_CDS	YGR033C_CDS	No description	-	CDS	overlapping	0	10.4726	10.3815	10.336	10.5001
YGR034W_CDS	VII	555812	556672	+	6.03098e-05	YGR034W_CDS	YGR034W_CDS	No description	+	CDS	overlapping	0	14.8321	14.696	14.5524	14.1697
YGR036C_CDS	VII	558149	558868	-	0.00537604	YGR036C_CDS	YGR036C_CDS	No description	-	CDS	overlapping	0	8.82193	9.20085	8.93392	8.71325
YGR038W_CDS	VII	560682	561350	+	1.16292e-06	YGR038W_CDS	YGR038W_CDS	No description	+	CDS	overlapping	0	10.1689	10.2411	10.1219	10.0291
YGR039W_CDS	VII	574888	575199	+	1.41336e-07	YGR039W_CDS	YGR039W_CDS	No description	+	CDS	overlapping	0	4.19211	5.56961	6.15912	6.78725
YGR040W_CDS	VII	575398	576504	+	4.86786e-07	YGR040W_CDS	YGR040W_CDS	No description	+	CDS	overlapping	0	8.95438	9.60045	9.89713	10.4912
YGR041W_CDS	VII	577487	579130	+	5.00941e-08	YGR041W_CDS	YGR041W_CDS	No description	+	CDS	overlapping	0	10.4612	10.315	10.0632	10.0824
YGR043C_CDS	VII	580435	581436	-	4.20246e-13	YGR043C_CDS	YGR043C_CDS	No description	-	CDS	overlapping	0	6.59244	7.84705	9.95979	10.9237
YGR046W_CDS	VII	584895	586052	+	0.00970256	YGR046W_CDS	YGR046W_CDS	No description	+	CDS	overlapping	0	9.23933	9.74766	9.9693	10.3243
YGR049W_CDS	VII	591314	591877	+	0.00106791	YGR049W_CDS	YGR049W_CDS	No description	+	CDS	overlapping	0	9.11538	9.49246	9.76015	10.1261
YGR050C_CDS	VII	592086	592442	-	3.18754e-05	YGR050C_CDS	YGR050C_CDS	No description	-	CDS	overlapping	0	6.24488	6.99332	8.37538	8.30834
YGR052W_CDS	VII	593596	594705	+	4.96094e-07	YGR052W_CDS	YGR052W_CDS	No description	+	CDS	overlapping	0	6.3172	5.63287	9.60455	9.6693
YGR053C_CDS	VII	594986	595837	-	0.000211714	YGR053C_CDS	YGR053C_CDS	No description	-	CDS	overlapping	0	6.50593	6.66953	7.66159	8.0822
YGR054W_CDS	VII	596693	598621	+	6.69767e-08	YGR054W_CDS	YGR054W_CDS	No description	+	CDS	overlapping	0	12.1697	12.335	11.8312	11.7129
YGR059W_CDS	VII	607563	609101	+	3.01795e-28	YGR059W_CDS	YGR059W_CDS	No description	+	CDS	overlapping	0	3.81909	6.54989	7.2432	7.98908
YGR061C_CDS	VII	611889	615965	-	3.23332e-10	YGR061C_CDS	YGR061C_CDS	No description	-	CDS	overlapping	0	13.8276	13.7588	13.6171	13.2437
YGR063C_CDS	VII	617516	617824	-	0.00234749	YGR063C_CDS	YGR063C_CDS	No description	-	CDS	overlapping	0	9.56116	9.36241	9.73941	9.51051
YGR066C_CDS	VII	620921	621799	-	2.97858e-09	YGR066C_CDS	YGR066C_CDS	No description	-	CDS	overlapping	0	3.60926	3.87965	6.03013	7.23704
YGR067C_CDS	VII	622372	624786	-	1.59972e-08	YGR067C_CDS	YGR067C_CDS	No description	-	CDS	overlapping	0	6.71458	7.51628	8.01238	8.83107
YGR070W_CDS	VII	627806	631273	+	1.95139e-12	YGR070W_CDS	YGR070W_CDS	No description	+	CDS	overlapping	0	9.19239	9.8902	10.6627	11.2563
YGR071C_CDS	VII	631481	634063	-	0.002863	YGR071C_CDS	YGR071C_CDS	No description	-	CDS	overlapping	0	9.91125	10.1278	9.8163	10.0139
YGR074W_CDS	VII	635712	636152	+	4.05696e-08	YGR074W_CDS	YGR074W_CDS	No description	+	CDS	overlapping	0	9.18224	8.97009	8.7903	8.54505
YGR078C_CDS	VII	639772	640371	-	8.69002e-06	YGR078C_CDS	YGR078C_CDS	No description	-	CDS	overlapping	0	10.4964	10.5759	10.4273	10.3543
YGR081C_CDS	VII	643148	643780	-	0.000151636	YGR081C_CDS	YGR081C_CDS	No description	-	CDS	overlapping	0	9.97113	10.0791	9.88422	9.77139
YGR082W_CDS	VII	644044	644595	+	6.91305e-10	YGR082W_CDS	YGR082W_CDS	No description	+	CDS	overlapping	0	11.0883	11.0271	10.8852	10.8393
YGR085C_CDS	VII	648383	648907	-	1.90286e-10	YGR085C_CDS	YGR085C_CDS	No description	-	CDS	overlapping	0	14.3746	14.1702	14.2403	13.6095
YGR086C_CDS	VII	649598	650617	-	9.51972e-05	YGR086C_CDS	YGR086C_CDS	No description	-	CDS	overlapping	0	13.6954	13.5697	13.5653	13.4941
YGR087C_CDS	VII	651290	652981	-	9.46e-43	YGR087C_CDS	YGR087C_CDS	No description	-	CDS	overlapping	0	3.23371	5.58525	7.49683	8.92148
YGR090W_CDS	VII	662358	666071	+	3.43488e-08	YGR090W_CDS	YGR090W_CDS	No description	+	CDS	overlapping	0	12.1317	12.3403	11.6533	11.5578
YGR091W_CDS	VII	666341	667825	+	0.000971708	YGR091W_CDS	YGR091W_CDS	No description	+	CDS	overlapping	0	9.18282	9.27167	9.17874	9.22408
YGR092W_CDS	VII	668189	669907	+	3.83073e-12	YGR092W_CDS	YGR092W_CDS	No description	+	CDS	overlapping	0	10.1562	10.7495	11.0249	11.5423
YGR094W_CDS	VII	672186	675500	+	6.25156e-15	YGR094W_CDS	YGR094W_CDS	No description	+	CDS	overlapping	0	14.6691	14.5422	14.1924	13.9526
YGR102C_CDS	VII	694584	695135	-	1.30815e-17	YGR102C_CDS	YGR102C_CDS	No description	-	CDS	overlapping	0	8.94607	9.54605	10.1156	10.6734
YGR103W_CDS	VII	695417	697234	+	0.00118983	YGR103W_CDS	YGR103W_CDS	No description	+	CDS	overlapping	0	13.6275	13.5078	13.1894	12.8215
YGR105W_CDS	VII	698599	698832	+	0.00172891	YGR105W_CDS	YGR105W_CDS	No description	+	CDS	overlapping	0	10.4105	10.2851	10.437	10.1631
YGR106C_CDS	VII	698989	699786	-	1.84399e-06	YGR106C_CDS	YGR106C_CDS	No description	-	CDS	overlapping	0	12.8907	12.8178	13.0317	12.8446
YGR109C_CDS	VII	705359	706501	-	8.46332e-05	YGR109C_CDS	YGR109C_CDS	No description	-	CDS	overlapping	0	8.24808	8.74798	7.64605	7.37092
YGR109W-A_CDS	VII	707610	708482	+	2.7569e-07	YGR109W-A_CDS	YGR109W-A_CDS	No description	+	CDS	overlapping	0	1.59153	1.41065	4.75837	5.52971
YGR109W-B_CDS	VII	707610	712254	+	0.000355538	YGR109W-B_CDS	YGR109W-B_CDS	No description	+	CDS	overlapping	0	8.61605	8.79562	9.65412	10.2395
YGR110W_CDS	VII	713709	715046	+	3.40605e-27	YGR110W_CDS	YGR110W_CDS	No description	+	CDS	overlapping	0	6.03526	6.29763	8.57361	9.2784
YGR113W_CDS	VII	718893	719924	+	0.00100131	YGR113W_CDS	YGR113W_CDS	No description	+	CDS	overlapping	0	9.83846	9.57496	9.7482	9.85581
YGR116W_CDS	VII	720409	724764	+	0.000201254	YGR116W_CDS	YGR116W_CDS	No description	+	CDS	overlapping	0	13.4915	13.4321	12.8425	12.7349
YGR117C_CDS	VII	725049	726479	-	0.00172211	YGR117C_CDS	YGR117C_CDS	No description	-	CDS	overlapping	0	10.0222	10.1944	10.0831	10.1447
YGR118W_CDS	VII	726974	727730	+	1.34785e-08	YGR118W_CDS	YGR118W_CDS	No description	+	CDS	overlapping	0	14.9356	14.8155	14.5815	14.0134
YGR119C_CDS	VII	728046	729671	-	1.18148e-05	YGR119C_CDS	YGR119C_CDS	No description	-	CDS	overlapping	0	11.6761	11.6673	11.5087	11.624
YGR121C_CDS	VII	731449	732927	-	2.71476e-09	YGR121C_CDS	YGR121C_CDS	No description	-	CDS	overlapping	0	7.31383	7.57364	8.38365	9.55655
YGR123C_CDS	VII	736662	738203	-	1.86123e-10	YGR123C_CDS	YGR123C_CDS	No description	-	CDS	overlapping	0	11.381	11.4244	10.9269	10.5563
YGR124W_CDS	VII	739944	741662	+	1.09064e-09	YGR124W_CDS	YGR124W_CDS	No description	+	CDS	overlapping	0	14.2413	14.1951	14.1101	13.7442
YGR127W_CDS	VII	746798	747736	+	0.000265994	YGR127W_CDS	YGR127W_CDS	No description	+	CDS	overlapping	0	8.81874	9.06034	9.70985	10.1748
YGR128C_CDS	VII	747950	750091	-	2.1183e-05	YGR128C_CDS	YGR128C_CDS	No description	-	CDS	overlapping	0	11.6031	11.8043	11.3794	11.0925
YGR138C_CDS	VII	763762	765606	-	1.70508e-23	YGR138C_CDS	YGR138C_CDS	No description	-	CDS	overlapping	0	10.6424	10.6959	13.7206	14.1292
YGR142W_CDS	VII	772454	773686	+	2.99144e-12	YGR142W_CDS	YGR142W_CDS	No description	+	CDS	overlapping	0	8.98147	9.63188	11.9683	12.8433
YGR143W_CDS	VII	775193	777508	+	1.81979e-08	YGR143W_CDS	YGR143W_CDS	No description	+	CDS	overlapping	0	10.4082	10.7809	11.2402	11.7914
YGR144W_CDS	VII	780399	781379	+	2.55742e-27	YGR144W_CDS	YGR144W_CDS	No description	+	CDS	overlapping	0	5.09608	6.63368	7.92937	9.43151
YGR145W_CDS	VII	781767	783890	+	0.000378572	YGR145W_CDS	YGR145W_CDS	No description	+	CDS	overlapping	0	12.0243	12.1401	11.8038	11.5943
YGR146C_CDS	VII	784223	784858	-	0	YGR146C_CDS	YGR146C_CDS	No description	-	CDS	overlapping	0	8.11665	10.6133	11.0776	11.9463
YGR146C-A_CDS	VII	785276	785437	-	0.00846815	YGR146C-A_CDS	YGR146C-A_CDS	No description	-	CDS	overlapping	0	2.40331	3.11363	3.97699	5.26598
YGR147C_CDS	VII	786054	786920	-	0.00119652	YGR147C_CDS	YGR147C_CDS	No description	-	CDS	overlapping	0	10.3339	10.3136	10.4555	10.5024
YGR148C_CDS	VII	787312	787779	-	4.46872e-18	YGR148C_CDS	YGR148C_CDS	No description	-	CDS	overlapping	0	14.7883	14.8046	14.5221	14.0288
YGR149W_CDS	VII	789031	790329	+	0.000243482	YGR149W_CDS	YGR149W_CDS	No description	+	CDS	overlapping	0	9.23636	9.57903	10.2242	10.657
YGR153W_CDS	VII	796092	796745	+	5.56156e-18	YGR153W_CDS	YGR153W_CDS	No description	+	CDS	overlapping	0	6.66008	8.02741	8.74558	9.20435
YGR155W_CDS	VII	798543	800066	+	1.73106e-19	YGR155W_CDS	YGR155W_CDS	No description	+	CDS	overlapping	0	14.0276	14.1722	13.3986	13.1398
YGR157W_CDS	VII	802440	805049	+	1.81191e-07	YGR157W_CDS	YGR157W_CDS	No description	+	CDS	overlapping	0	12.7656	13.1398	12.138	12.2736
YGR158C_CDS	VII	805269	806021	-	0.000544286	YGR158C_CDS	YGR158C_CDS	No description	-	CDS	overlapping	0	10.3102	10.3316	10.2184	10.082
YGR159C_CDS	VII	806412	807656	-	7.03173e-05	YGR159C_CDS	YGR159C_CDS	No description	-	CDS	overlapping	0	13.9378	13.9553	13.5694	13.2261
YGR161C_CDS	VII	808629	809420	-	1.77083e-31	YGR161C_CDS	YGR161C_CDS	No description	-	CDS	overlapping	0	8.95274	9.30552	11.4715	12.4875
YGR161W-C_CDS	VII	810227	810505	+	4.1719e-05	YGR161W-C_CDS	YGR161W-C_CDS	No description	+	CDS	overlapping	0	6.64911	7.284	8.19967	8.38517
YGR162W_CDS	VII	824059	826917	+	1.05861e-17	YGR162W_CDS	YGR162W_CDS	No description	+	CDS	overlapping	0	13.5904	13.4214	12.7568	12.466
YGR167W_CDS	VII	832456	833157	+	0.00920258	YGR167W_CDS	YGR167W_CDS	No description	+	CDS	overlapping	0	11.9367	11.9507	12.0856	12.0844
YGR173W_CDS	VII	843854	844960	+	5.04087e-06	YGR173W_CDS	YGR173W_CDS	No description	+	CDS	overlapping	0	11.1608	11.2719	10.9763	10.785
YGR174C_CDS	VII	845893	846405	-	0.00835461	YGR174C_CDS	YGR174C_CDS	No description	-	CDS	overlapping	0	8.68782	8.82436	9.37308	9.73356
YGR174W-A_CDS	VII	846655	846741	+	7.35091e-11	YGR174W-A_CDS	YGR174W-A_CDS	No description	+	CDS	overlapping	0	3.58705	3.97154	5.8036	7.26795
YGR175C_CDS	VII	846933	848423	-	0.00619538	YGR175C_CDS	YGR175C_CDS	No description	-	CDS	overlapping	0	13.0966	13.181	13.1695	13.1256
YGR177C_CDS	VII	848829	850436	-	2.28353e-12	YGR177C_CDS	YGR177C_CDS	No description	-	CDS	overlapping	0	9.86931	9.95988	8.8527	8.59436
YGR182C_CDS	VII	858551	858904	-	1.39181e-15	YGR182C_CDS	YGR182C_CDS	No description	-	CDS	overlapping	0	8.62367	9.47625	10.6888	11.363
YGR183C_CDS	VII	859063	859476	-	3.00068e-09	YGR183C_CDS	YGR183C_CDS	No description	-	CDS	overlapping	0	9.04136	9.874	10.6806	11.3155
YGR185C_CDS	VII	866336	867520	-	1.51816e-10	YGR185C_CDS	YGR185C_CDS	No description	-	CDS	overlapping	0	13.3933	13.2933	13.2356	13.1633
YGR186W_CDS	VII	867774	869981	+	6.43996e-05	YGR186W_CDS	YGR186W_CDS	No description	+	CDS	overlapping	0	12.2853	12.1484	12.2908	12.402
YGR187C_CDS	VII	870232	871416	-	3.96902e-06	YGR187C_CDS	YGR187C_CDS	No description	-	CDS	overlapping	0	11.0655	11.3311	10.9535	10.5588
YGR189C_CDS	VII	876669	878192	-	5.70376e-06	YGR189C_CDS	YGR189C_CDS	No description	-	CDS	overlapping	0	13.1088	13.6654	14.3416	14.6708
YGR192C_CDS	VII	882812	883810	-	4.46364e-16	YGR192C_CDS	YGR192C_CDS	No description	-	CDS	overlapping	0	18.7668	18.7501	18.3097	17.9348
YGR195W_CDS	VII	888882	889622	+	0.000112378	YGR195W_CDS	YGR195W_CDS	No description	+	CDS	overlapping	0	10.4342	10.4202	10.3896	10.363
YGR197C_CDS	VII	892497	894140	-	0.000101264	YGR197C_CDS	YGR197C_CDS	No description	-	CDS	overlapping	0	8.60136	8.81305	9.538	10.0357
YGR198W_CDS	VII	894693	897146	+	0.000157716	YGR198W_CDS	YGR198W_CDS	No description	+	CDS	overlapping	0	10.7483	10.9608	10.762	10.8725
YGR200C_CDS	VII	899904	902270	-	9.30961e-07	YGR200C_CDS	YGR200C_CDS	No description	-	CDS	overlapping	0	11.8183	12.0426	11.5717	11.4517
YGR201C_CDS	VII	902520	903197	-	9.202e-07	YGR201C_CDS	YGR201C_CDS	No description	-	CDS	overlapping	0	7.77161	7.67706	8.67099	9.40192
YGR204W_CDS	VII	905934	908774	+	6.80106e-05	YGR204W_CDS	YGR204W_CDS	No description	+	CDS	overlapping	0	13.7813	13.64	13.7486	13.6847
YGR208W_CDS	VII	911883	912812	+	1.24195e-15	YGR208W_CDS	YGR208W_CDS	No description	+	CDS	overlapping	0	11.1147	11.1428	11.0954	10.6416
YGR209C_CDS	VII	912913	913227	-	0.00113404	YGR209C_CDS	YGR209C_CDS	No description	-	CDS	overlapping	0	12.603	12.5516	12.7445	12.4322
YGR210C_CDS	VII	913503	914738	-	2.59517e-06	YGR210C_CDS	YGR210C_CDS	No description	-	CDS	overlapping	0	11.6655	11.6063	11.6128	11.6366
YGR211W_CDS	VII	915241	916701	+	0.00204717	YGR211W_CDS	YGR211W_CDS	No description	+	CDS	overlapping	0	11.858	12.128	11.9369	11.8938
YGR213C_CDS	VII	918512	919465	-	4.68389e-16	YGR213C_CDS	YGR213C_CDS	No description	-	CDS	overlapping	0	3.38681	4.3816	7.17215	7.97255
YGR214W_CDS	VII	920575	921788	+	1.75869e-17	YGR214W_CDS	YGR214W_CDS	No description	+	CDS	overlapping	0	15.1826	15.109	14.783	14.3563
YGR217W_CDS	VII	924696	930815	+	2.82215e-05	YGR217W_CDS	YGR217W_CDS	No description	+	CDS	overlapping	0	10.2821	10.8876	11.0233	11.4547
YGR218W_CDS	VII	932541	935795	+	0.00412725	YGR218W_CDS	YGR218W_CDS	No description	+	CDS	overlapping	0	12.5777	12.7325	12.6179	12.7428
YGR222W_CDS	VII	939923	940804	+	0.00819521	YGR222W_CDS	YGR222W_CDS	No description	+	CDS	overlapping	0	9.16147	9.28132	9.76099	10.1341
YGR223C_CDS	VII	940869	942215	-	1.88849e-06	YGR223C_CDS	YGR223C_CDS	No description	-	CDS	overlapping	0	9.32494	9.52836	10.1951	10.7679
YGR225W_CDS	VII	945145	947019	+	1.15385e-27	YGR225W_CDS	YGR225W_CDS	No description	+	CDS	overlapping	0	5.6204	6.80099	8.03582	9.03901
YGR230W_CDS	VII	951894	952307	+	7.62258e-07	YGR230W_CDS	YGR230W_CDS	No description	+	CDS	overlapping	0	8.14074	8.81891	9.48307	9.85942
YGR233C_CDS	VII	954674	958210	-	0.00883982	YGR233C_CDS	YGR233C_CDS	No description	-	CDS	overlapping	0	11.0578	11.5805	11.0545	10.9377
YGR234W_CDS	VII	959904	961103	+	3.02166e-21	YGR234W_CDS	YGR234W_CDS	No description	+	CDS	overlapping	0	13.7307	13.7207	12.13	11.4299
YGR235C_CDS	VII	961360	962061	-	0.00170162	YGR235C_CDS	YGR235C_CDS	No description	-	CDS	overlapping	0	9.84134	10.1405	10.6142	10.8914
YGR236C_CDS	VII	962530	962817	-	2.61222e-09	YGR236C_CDS	YGR236C_CDS	No description	-	CDS	overlapping	0	2.09681	3.34404	5.45871	6.93999
YGR240C_CDS	VII	970771	973734	-	5.47946e-14	YGR240C_CDS	YGR240C_CDS	No description	-	CDS	overlapping	0	14.436	14.3307	14.0146	13.8639
YGR243W_CDS	VII	977336	977776	+	1.28128e-08	YGR243W_CDS	YGR243W_CDS	No description	+	CDS	overlapping	0	5.69901	6.03875	8.51417	9.25475
YGR244C_CDS	VII	978036	979319	-	0.00769707	YGR244C_CDS	YGR244C_CDS	No description	-	CDS	overlapping	0	11.5453	11.6746	12.4037	12.8668
YGR245C_CDS	VII	979765	982068	-	0.000860767	YGR245C_CDS	YGR245C_CDS	No description	-	CDS	overlapping	0	12.6176	12.6287	12.3336	12.2189
YGR250C_CDS	VII	991176	993521	-	9.63595e-07	YGR250C_CDS	YGR250C_CDS	No description	-	CDS	overlapping	0	10.0138	10.5338	12.0311	12.1714
YGR252W_CDS	VII	996869	998188	+	4.11466e-09	YGR252W_CDS	YGR252W_CDS	No description	+	CDS	overlapping	0	10.0936	10.0094	9.90074	9.91216
YGR256W_CDS	VII	1004624	1006102	+	4.02818e-21	YGR256W_CDS	YGR256W_CDS	No description	+	CDS	overlapping	0	6.94327	8.11922	9.65098	11.0364
YGR258C_CDS	VII	1007671	1010766	-	0.00150329	YGR258C_CDS	YGR258C_CDS	No description	-	CDS	overlapping	0	10.1325	10.3657	10.8622	11.2539
YGR259C_CDS	VII	1012481	1012921	-	9.71846e-09	YGR259C_CDS	YGR259C_CDS	No description	-	CDS	overlapping	0	2.68631	3.01072	4.58933	6.26013
YGR260W_CDS	VII	1012485	1014089	+	0.00894134	YGR260W_CDS	YGR260W_CDS	No description	+	CDS	overlapping	0	12.3873	12.5278	12.2947	12.5354
YGR261C_CDS	VII	1014321	1016750	-	2.00979e-06	YGR261C_CDS	YGR261C_CDS	No description	-	CDS	overlapping	0	11.2443	11.4557	11.3577	11.2519
YGR263C_CDS	VII	1017967	1019241	-	2.21514e-05	YGR263C_CDS	YGR263C_CDS	No description	-	CDS	overlapping	0	8.65409	9.1891	9.55023	9.91895
YGR264C_CDS	VII	1019598	1021853	-	1.73749e-14	YGR264C_CDS	YGR264C_CDS	No description	-	CDS	overlapping	0	13.3707	13.3526	12.8924	12.4941
YGR266W_CDS	VII	1022656	1024761	+	0.00117432	YGR266W_CDS	YGR266W_CDS	No description	+	CDS	overlapping	0	10.7721	10.7457	10.7093	10.6503
YGR273C_CDS	VII	1038715	1039239	-	2.46457e-07	YGR273C_CDS	YGR273C_CDS	No description	-	CDS	overlapping	0	1.24413	3.69501	3.81627	5.37501
YGR276C_CDS	VII	1043819	1045480	-	0.00188383	YGR276C_CDS	YGR276C_CDS	No description	-	CDS	overlapping	0	10.7138	10.7788	10.77	10.7887
YGR282C_CDS	VII	1057783	1058724	-	2.83347e-11	YGR282C_CDS	YGR282C_CDS	No description	-	CDS	overlapping	0	14.3271	14.5395	15.1217	15.7772
YGR283C_CDS	VII	1059015	1060040	-	0.000390912	YGR283C_CDS	YGR283C_CDS	No description	-	CDS	overlapping	0	9.98699	10.1346	9.95629	9.82217
YGR285C_CDS	VII	1061852	1063153	-	1.77189e-06	YGR285C_CDS	YGR285C_CDS	No description	-	CDS	overlapping	0	14.0246	13.9321	13.727	13.6608
YGR287C_CDS	VII	1067222	1068991	-	1.84887e-06	YGR287C_CDS	YGR287C_CDS	No description	-	CDS	overlapping	0	7.7422	8.25102	8.73875	9.28111
YGR289C_CDS	VII	1073963	1075813	-	6.41262e-11	YGR289C_CDS	YGR289C_CDS	No description	-	CDS	overlapping	0	7.79596	8.03198	8.99714	9.89173
YGR290W_CDS	VII	1075482	1075925	+	0.00301712	YGR290W_CDS	YGR290W_CDS	No description	+	CDS	overlapping	0	1.04413	1.87146	1.91261	3.69043
YGR292W_CDS	VII	1076599	1078353	+	4.413e-42	YGR292W_CDS	YGR292W_CDS	No description	+	CDS	overlapping	0	4.91317	6.65345	7.7715	8.96442
YGR294W_CDS	VII	1080306	1080668	+	2.08716e-05	YGR294W_CDS	YGR294W_CDS	No description	+	CDS	overlapping	0	3.75599	3.63592	5.23047	6.6396
YHL048C-A_CDS	VIII	5663	5797	-	0.00896258	YHL048C-A_CDS	YHL048C-A_CDS	No description	-	CDS	overlapping	0	1.04413	1.67146	2.69399	3.66003
YHL048W_CDS	VIII	6401	7546	+	7.94878e-10	YHL048W_CDS	YHL048W_CDS	No description	+	CDS	overlapping	0	9.91501	10.1758	10.7808	11.3909
YHL047C_CDS	VIII	8351	10213	-	5.60018e-07	YHL047C_CDS	YHL047C_CDS	No description	-	CDS	overlapping	0	9.53544	9.33279	10.3443	11.4369
YHL044W_CDS	VIII	13565	14272	+	0.00522336	YHL044W_CDS	YHL044W_CDS	No description	+	CDS	overlapping	0	7.17732	7.45197	8.09452	8.56888
YHL043W_CDS	VIII	14901	15413	+	0.00202465	YHL043W_CDS	YHL043W_CDS	No description	+	CDS	overlapping	0	1.01373	1.70186	2.34659	3.28395
YHL042W_CDS	VIII	15667	16119	+	0.00126238	YHL042W_CDS	YHL042W_CDS	No description	+	CDS	overlapping	0	4.70697	5.0507	5.95696	6.42515
YHL040C_CDS	VIII	19088	20971	-	0.00382335	YHL040C_CDS	YHL040C_CDS	No description	-	CDS	overlapping	0	9.59342	9.99448	10.0396	10.9593
YHL039W_CDS	VIII	21783	23540	+	1.45799e-06	YHL039W_CDS	YHL039W_CDS	No description	+	CDS	overlapping	0	11.0411	11.1196	10.8128	10.6615
YHL036W_CDS	VIII	26241	27881	+	7.10672e-09	YHL036W_CDS	YHL036W_CDS	No description	+	CDS	overlapping	0	7.88852	8.36511	9.76435	10.0793
YHL035C_CDS	VIII	27978	32756	-	2.14222e-05	YHL035C_CDS	YHL035C_CDS	No description	-	CDS	overlapping	0	10.1322	10.8	10.8748	11.7215
YHL034C_CDS	VIII	33193	34077	-	4.2123e-16	YHL034C_CDS	YHL034C_CDS	No description	-	CDS	overlapping	0	13.6378	13.3181	13.373	13.29
YHL033C_CDS	VIII	35255	36025	-	1.86324e-24	YHL033C_CDS	YHL033C_CDS	No description	-	CDS	overlapping	0	14.4916	14.262	13.936	13.3394
YHL032C_CDS	VIII	36379	38508	-	3.01591e-05	YHL032C_CDS	YHL032C_CDS	No description	-	CDS	overlapping	0	10.0442	10.1273	10.6268	11.2994
YHL024W_CDS	VIII	56649	58790	+	3.48809e-26	YHL024W_CDS	YHL024W_CDS	No description	+	CDS	overlapping	0	6.11651	8.54028	9.91383	10.9623
YHL022C_CDS	VIII	62961	64157	-	2.77301e-13	YHL022C_CDS	YHL022C_CDS	No description	-	CDS	overlapping	0	5.19593	5.90244	7.09844	7.78924
YHL017W_CDS	VIII	70276	71874	+	0.000503463	YHL017W_CDS	YHL017W_CDS	No description	+	CDS	overlapping	0	10.6775	10.7385	10.7399	10.7579
YHL016C_CDS	VIII	72037	74244	-	1.01208e-13	YHL016C_CDS	YHL016C_CDS	No description	-	CDS	overlapping	0	7.9089	8.14821	9.1514	10.0564
YHL015W_CDS	VIII	75412	75777	+	3.69707e-08	YHL015W_CDS	YHL015W_CDS	No description	+	CDS	overlapping	0	15.574	15.436	15.3739	14.8711
YHL013C_CDS	VIII	77430	78353	-	4.52281e-08	YHL013C_CDS	YHL013C_CDS	No description	-	CDS	overlapping	0	9.97221	10.1989	9.99875	9.63458
YHL012W_CDS	VIII	78936	80417	+	6.49275e-12	YHL012W_CDS	YHL012W_CDS	No description	+	CDS	overlapping	0	2.22193	3.25454	5.09892	6.75235
YHL011C_CDS	VIII	80654	81616	-	0.00172936	YHL011C_CDS	YHL011C_CDS	No description	-	CDS	overlapping	0	12.0271	12.2344	12.2052	12.0687
YHL009C_CDS	VIII	84068	85060	-	4.26347e-09	YHL009C_CDS	YHL009C_CDS	No description	-	CDS	overlapping	0	9.43641	9.33379	9.22505	9.21286
YHL008C_CDS	VIII	92627	94510	-	0.000334469	YHL008C_CDS	YHL008C_CDS	No description	-	CDS	overlapping	0	10.0109	10.505	10.6679	11.2379
YHL006W-A_CDS	VIII	97732	98085	+	0.000102777	YHL006W-A_CDS	YHL006W-A_CDS	No description	+	CDS	overlapping	0	2.8115	2.16624	4.28066	5.77995
YHL004W_CDS	VIII	99219	100403	+	0.00845591	YHL004W_CDS	YHL004W_CDS	No description	+	CDS	overlapping	0	10.8415	10.8597	10.7285	10.9614
YHL003C_CDS	VIII	100648	101883	-	4.19033e-12	YHL003C_CDS	YHL003C_CDS	No description	-	CDS	overlapping	0	11.7843	11.6657	11.3642	10.9405
YHL001W_CDS	VIII	104277	105091	+	1.78012e-15	YHL001W_CDS	YHL001W_CDS	No description	+	CDS	overlapping	0	14.2021	14.0688	13.9063	13.4843
YHR001W_CDS	VIII	106055	107368	+	0.000854557	YHR001W_CDS	YHR001W_CDS	No description	+	CDS	overlapping	0	10.151	10.2241	10.1831	10.0962
YHR001W-A_CDS	VIII	107826	108122	+	2.48665e-19	YHR001W-A_CDS	YHR001W-A_CDS	No description	+	CDS	overlapping	0	8.37242	9.14978	10.1519	10.976
YHR003C_CDS	VIII	110028	111317	-	0.000135327	YHR003C_CDS	YHR003C_CDS	No description	-	CDS	overlapping	0	10.5382	10.5444	10.4304	10.4455
YHR005C_CDS	VIII	113499	114917	-	5.26217e-07	YHR005C_CDS	YHR005C_CDS	No description	-	CDS	overlapping	0	6.70662	7.30339	8.03927	8.39126
YHR005C-A_CDS	VIII	115620	115901	-	3.77202e-05	YHR005C-A_CDS	YHR005C-A_CDS	No description	-	CDS	overlapping	0	11.2564	11.3302	11.3322	11.0577
YHR006W_CDS	VIII	117814	119439	+	4.30579e-11	YHR006W_CDS	YHR006W_CDS	No description	+	CDS	overlapping	0	9.91856	10.1381	10.7797	11.3429
YHR007C_CDS	VIII	120091	121683	-	0.0038219	YHR007C_CDS	YHR007C_CDS	No description	-	CDS	overlapping	0	14.035	14.1832	13.6425	13.6278
YHR007C-A_CDS	VIII	122550	122765	-	0.00229236	YHR007C-A_CDS	YHR007C-A_CDS	No description	-	CDS	overlapping	0	6.46446	7.23481	7.50548	8.39534
YHR010W_CDS	VIII	126521	127492	+	2.23744e-11	YHR010W_CDS	YHR010W_CDS	No description	+	CDS	overlapping	0	14.9492	14.9102	14.8524	14.2661
YHR013C_CDS	VIII	130730	131446	-	5.13445e-11	YHR013C_CDS	YHR013C_CDS	No description	-	CDS	overlapping	0	10.8541	10.8557	10.7307	10.4752
YHR014W_CDS	VIII	132047	132922	+	4.58205e-06	YHR014W_CDS	YHR014W_CDS	No description	+	CDS	overlapping	0	2.8115	4.11958	4.69846	5.88014
YHR015W_CDS	VIII	134554	136533	+	6.06594e-06	YHR015W_CDS	YHR015W_CDS	No description	+	CDS	overlapping	0	7.05946	8.92135	8.50726	8.84988
YHR019C_CDS	VIII	141894	143558	-	9.53787e-08	YHR019C_CDS	YHR019C_CDS	No description	-	CDS	overlapping	0	14.291	14.0404	13.9814	13.9321
YHR020W_CDS	VIII	143996	146062	+	2.18839e-07	YHR020W_CDS	YHR020W_CDS	No description	+	CDS	overlapping	0	13.5952	13.5331	13.2981	13.1301
YHR021C_CDS	VIII	147871	148669	-	3.80822e-09	YHR021C_CDS	YHR021C_CDS	No description	-	CDS	overlapping	0	14.028	14.0016	13.8885	13.3924
YHR025W_CDS	VIII	159438	160511	+	4.8426e-05	YHR025W_CDS	YHR025W_CDS	No description	+	CDS	overlapping	0	12.6604	12.3566	12.5418	12.4805
YHR026W_CDS	VIII	160844	161485	+	6.18014e-06	YHR026W_CDS	YHR026W_CDS	No description	+	CDS	overlapping	0	12.2993	12.1201	12.2303	12.2419
YHR027C_CDS	VIII	161730	164711	-	0.00474579	YHR027C_CDS	YHR027C_CDS	No description	-	CDS	overlapping	0	13.2496	13.4302	13.339	13.3246
YHR030C_CDS	VIII	168890	170344	-	2.99669e-05	YHR030C_CDS	YHR030C_CDS	No description	-	CDS	overlapping	0	10.4593	10.9854	12.1083	12.1977
YHR033W_CDS	VIII	175548	176819	+	2.53322e-12	YHR033W_CDS	YHR033W_CDS	No description	+	CDS	overlapping	0	8.70134	8.93018	10.1083	11.2392
YHR036W_CDS	VIII	180345	181760	+	0.00609573	YHR036W_CDS	YHR036W_CDS	No description	+	CDS	overlapping	0	9.05824	8.99296	8.88017	8.96546
YHR039C_CDS	VIII	184875	186809	-	0.000640023	YHR039C_CDS	YHR039C_CDS	No description	-	CDS	overlapping	0	11.96	12.151	11.9401	11.8953
YHR039C-A_CDS	VIII	187173	187679	-	0.00455698	YHR039C-A_CDS	YHR039C-A_CDS	No description	-	CDS	overlapping	0	12.2126	12.0792	12.3379	12.2014
YHR045W_CDS	VIII	195551	197233	+	0.000744069	YHR045W_CDS	YHR045W_CDS	No description	+	CDS	overlapping	0	10.7743	10.8001	10.964	10.8617
YHR047C_CDS	VIII	198740	201310	-	0.000215529	YHR047C_CDS	YHR047C_CDS	No description	-	CDS	overlapping	0	11.9806	12.2626	12.0723	11.8305
YHR049W_CDS	VIII	206462	207193	+	0.00263577	YHR049W_CDS	YHR049W_CDS	No description	+	CDS	overlapping	0	10.4828	10.713	10.7567	10.4801
YHR049C-A_CDS	VIII	207234	207530	-	0.00109568	YHR049C-A_CDS	YHR049C-A_CDS	No description	-	CDS	overlapping	0	1.04413	1.50186	1.85181	3.77344
YHR051W_CDS	VIII	209705	210151	+	0.000390125	YHR051W_CDS	YHR051W_CDS	No description	+	CDS	overlapping	0	10.6891	10.9234	11.5028	11.8746
YHR052W_CDS	VIII	210848	211978	+	1.55415e-06	YHR052W_CDS	YHR052W_CDS	No description	+	CDS	overlapping	0	11.7861	11.8804	11.5017	11.0645
YHR052W-A_CDS	VIII	212510	212704	+	3.62877e-09	YHR052W-A_CDS	YHR052W-A_CDS	No description	+	CDS	overlapping	0	4.71002	6.51853	7.4075	8.12396
YHR054C_CDS	VIII	213185	214249	-	2.58638e-14	YHR054C_CDS	YHR054C_CDS	No description	-	CDS	overlapping	0	8.81824	9.96463	10.1446	10.845
YHR054W-A_CDS	VIII	214508	214702	+	1.08297e-06	YHR054W-A_CDS	YHR054W-A_CDS	No description	+	CDS	overlapping	0	4.85502	6.19608	7.35168	7.99517
YHR056W-A_CDS	VIII	217406	217840	+	0.0017976	YHR056W-A_CDS	YHR056W-A_CDS	No description	+	CDS	overlapping	0	2.39972	3.27511	3.97245	4.99929
YHR058C_CDS	VIII	218997	219884	-	0.00272997	YHR058C_CDS	YHR058C_CDS	No description	-	CDS	overlapping	0	8.94952	9.09499	9.09645	9.06598
YHR062C_CDS	VIII	222877	223758	-	0.000122371	YHR062C_CDS	YHR062C_CDS	No description	-	CDS	overlapping	0	10.0515	10.0887	10.007	9.90859
YHR063C_CDS	VIII	224030	225169	-	0.00663927	YHR063C_CDS	YHR063C_CDS	No description	-	CDS	overlapping	0	10.8193	10.9966	11.0223	10.9988
YHR064C_CDS	VIII	225525	227141	-	7.58301e-08	YHR064C_CDS	YHR064C_CDS	No description	-	CDS	overlapping	0	14.3089	14.3095	14.1024	13.8514
YHR065C_CDS	VIII	227532	229037	-	0.000516479	YHR065C_CDS	YHR065C_CDS	No description	-	CDS	overlapping	0	11.2377	11.3311	11.2312	11.147
YHR066W_CDS	VIII	229335	230696	+	0.0084622	YHR066W_CDS	YHR066W_CDS	No description	+	CDS	overlapping	0	11.3037	11.61	11.2696	11.0111
YHR068W_CDS	VIII	232133	233296	+	1.113e-09	YHR068W_CDS	YHR068W_CDS	No description	+	CDS	overlapping	0	13.072	13.0791	12.6932	12.3193
YHR070W_CDS	VIII	234881	236380	+	0.00350669	YHR070W_CDS	YHR070W_CDS	No description	+	CDS	overlapping	0	10.5766	10.585	10.4433	10.4753
YHR072W_CDS	VIII	239098	241293	+	3.08988e-07	YHR072W_CDS	YHR072W_CDS	No description	+	CDS	overlapping	0	11.5933	11.6627	11.6043	11.6198
YHR074W_CDS	VIII	246193	248337	+	3.93711e-07	YHR074W_CDS	YHR074W_CDS	No description	+	CDS	overlapping	0	11.7475	11.7291	11.707	11.6927
YHR075C_CDS	VIII	248439	249641	-	0.00187971	YHR075C_CDS	YHR075C_CDS	No description	-	CDS	overlapping	0	8.39722	8.3598	9.00448	9.48138
YHR079C-A_CDS	VIII	262192	262553	-	4.56174e-08	YHR079C-A_CDS	YHR079C-A_CDS	No description	-	CDS	overlapping	0	1.27453	2.94762	4.19324	5.44022
YHR083W_CDS	VIII	272627	273616	+	5.75945e-07	YHR083W_CDS	YHR083W_CDS	No description	+	CDS	overlapping	0	10.7078	10.6519	10.6924	10.6158
YHR085W_CDS	VIII	276764	277768	+	0.000223404	YHR085W_CDS	YHR085W_CDS	No description	+	CDS	overlapping	0	9.85411	10.1629	9.81263	9.53287
YHR089C_CDS	VIII	282681	283298	-	1.118e-07	YHR089C_CDS	YHR089C_CDS	No description	-	CDS	overlapping	0	13.0296	12.8086	12.5194	12.1502
YHR092C_CDS	VIII	287081	288811	-	2.23583e-06	YHR092C_CDS	YHR092C_CDS	No description	-	CDS	overlapping	0	10.3723	10.7178	13.4751	14.2387
YHR096C_CDS	VIII	294669	296447	-	0.0032546	YHR096C_CDS	YHR096C_CDS	No description	-	CDS	overlapping	0	6.7071	6.9499	9.22964	10.6982
YHR097C_CDS	VIII	297385	298609	-	7.86606e-08	YHR097C_CDS	YHR097C_CDS	No description	-	CDS	overlapping	0	8.93194	8.80785	10.2639	11.2738
YHR100C_CDS	VIII	314116	314673	-	0.00497216	YHR100C_CDS	YHR100C_CDS	No description	-	CDS	overlapping	0	9.03665	8.9537	8.99188	9.00648
YHR103W_CDS	VIII	320414	322972	+	0.00714444	YHR103W_CDS	YHR103W_CDS	No description	+	CDS	overlapping	0	11.0225	11.1607	11.0745	11.2436
YHR106W_CDS	VIII	325598	326626	+	0.00039025	YHR106W_CDS	YHR106W_CDS	No description	+	CDS	overlapping	0	9.26882	9.5364	10.0329	10.4759
YHR107C_CDS	VIII	326813	328036	-	5.66231e-05	YHR107C_CDS	YHR107C_CDS	No description	-	CDS	overlapping	0	11.262	11.3533	11.1747	11.1206
YHR108W_CDS	VIII	328303	330060	+	3.8564e-09	YHR108W_CDS	YHR108W_CDS	No description	+	CDS	overlapping	0	11.8376	11.7945	11.537	11.4564
YHR110W_CDS	VIII	332282	332920	+	0.00118935	YHR110W_CDS	YHR110W_CDS	No description	+	CDS	overlapping	0	10.0953	10.3227	10.9416	11.2752
YHR112C_CDS	VIII	334527	335663	-	4.74718e-09	YHR112C_CDS	YHR112C_CDS	No description	-	CDS	overlapping	0	9.36119	9.93224	10.7925	11.2766
YHR113W_CDS	VIII	336337	337809	+	0.000487631	YHR113W_CDS	YHR113W_CDS	No description	+	CDS	overlapping	0	11.1469	10.913	11.1145	11.2581
YHR117W_CDS	VIII	342349	344268	+	0.000767408	YHR117W_CDS	YHR117W_CDS	No description	+	CDS	overlapping	0	11.3104	11.2924	11.1965	11.4354
YHR121W_CDS	VIII	352756	353319	+	0.000199035	YHR121W_CDS	YHR121W_CDS	No description	+	CDS	overlapping	0	10.5862	10.5556	10.5943	10.4446
YHR123W_CDS	VIII	354815	356081	+	5.51612e-16	YHR123W_CDS	YHR123W_CDS	No description	+	CDS	overlapping	0	10.5019	10.5806	10.2764	10.1256
YHR124W_CDS	VIII	356561	358444	+	1.08285e-06	YHR124W_CDS	YHR124W_CDS	No description	+	CDS	overlapping	0	4.93536	4.25372	5.66204	6.99929
YHR126C_CDS	VIII	359702	360181	-	3.29873e-15	YHR126C_CDS	YHR126C_CDS	No description	-	CDS	overlapping	0	1.39153	2.36624	3.72708	6.74638
YHR127W_CDS	VIII	360913	361644	+	1.49833e-05	YHR127W_CDS	YHR127W_CDS	No description	+	CDS	overlapping	0	9.84796	9.86523	9.82889	9.74395
YHR128W_CDS	VIII	362115	362765	+	9.43755e-16	YHR128W_CDS	YHR128W_CDS	No description	+	CDS	overlapping	0	12.0917	12.089	11.7325	11.2514
YHR130C_CDS	VIII	364965	365300	-	3.76702e-05	YHR130C_CDS	YHR130C_CDS	No description	-	CDS	overlapping	0	6.33449	7.10709	7.59021	7.95665
YHR133C_CDS	VIII	370722	371597	-	7.96195e-07	YHR133C_CDS	YHR133C_CDS	No description	-	CDS	overlapping	0	11.4898	11.389	11.5026	11.3111
YHR136C_CDS	VIII	374654	375100	-	5.17325e-14	YHR136C_CDS	YHR136C_CDS	No description	-	CDS	overlapping	0	9.77055	9.96183	9.03993	7.21174
YHR138C_CDS	VIII	377355	377699	-	3.43122e-14	YHR138C_CDS	YHR138C_CDS	No description	-	CDS	overlapping	0	8.10191	8.31441	10.4077	11.0155
YHR139C_CDS	VIII	378219	379199	-	1.77844e-22	YHR139C_CDS	YHR139C_CDS	No description	-	CDS	overlapping	0	4.63153	4.6529	7.23202	8.70326
YHR140W_CDS	VIII	380572	381291	+	1.63693e-06	YHR140W_CDS	YHR140W_CDS	No description	+	CDS	overlapping	0	5.72395	6.92673	7.6974	8.08934
YHR141C_CDS	VIII	381990	382751	-	3.09494e-07	YHR141C_CDS	YHR141C_CDS	No description	-	CDS	overlapping	0	14.5569	14.529	14.4262	13.7562
YHR142W_CDS	VIII	383538	384488	+	1.7621e-10	YHR142W_CDS	YHR142W_CDS	No description	+	CDS	overlapping	0	10.24	10.9281	11.2558	11.5027
YHR143W_CDS	VIII	385510	386487	+	3.06696e-06	YHR143W_CDS	YHR143W_CDS	No description	+	CDS	overlapping	0	13.0021	11.851	12.4364	12.4275
YHR144C_CDS	VIII	387788	388726	-	1.41488e-06	YHR144C_CDS	YHR144C_CDS	No description	-	CDS	overlapping	0	9.25367	9.51894	9.33696	8.9684
YHR148W_CDS	VIII	393534	394085	+	1.18494e-05	YHR148W_CDS	YHR148W_CDS	No description	+	CDS	overlapping	0	9.6589	9.72409	9.51666	9.20308
YHR150W_CDS	VIII	397251	398990	+	0.00874475	YHR150W_CDS	YHR150W_CDS	No description	+	CDS	overlapping	0	9.22841	9.35674	9.65603	10.146
YHR152W_CDS	VIII	401434	401955	+	6.24537e-07	YHR152W_CDS	YHR152W_CDS	No description	+	CDS	overlapping	0	9.89568	10.429	11.1602	11.4893
YHR156C_CDS	VIII	411384	412406	-	0.00139382	YHR156C_CDS	YHR156C_CDS	No description	-	CDS	overlapping	0	7.73554	8.0431	8.50748	8.96524
YHR157W_CDS	VIII	412907	413455	+	2.01598e-09	YHR157W_CDS	YHR157W_CDS	No description	+	CDS	overlapping	0	5.3365	5.71335	7.85764	7.99021
YHR158C_CDS	VIII	413685	417179	-	0.0016567	YHR158C_CDS	YHR158C_CDS	No description	-	CDS	overlapping	0	10.8708	10.754	10.6499	10.8693
YHR160C_CDS	VIII	419221	420072	-	0.0018204	YHR160C_CDS	YHR160C_CDS	No description	-	CDS	overlapping	0	3.27299	2.9921	4.98294	6.51849
YHR163W_CDS	VIII	423724	424473	+	4.8426e-05	YHR163W_CDS	YHR163W_CDS	No description	+	CDS	overlapping	0	11.2771	11.279	11.3431	11.3192
YHR169W_CDS	VIII	442181	443476	+	0.000180487	YHR169W_CDS	YHR169W_CDS	No description	+	CDS	overlapping	0	10.5598	10.8046	10.3122	10.2755
YHR170W_CDS	VIII	443828	445384	+	5.3879e-05	YHR170W_CDS	YHR170W_CDS	No description	+	CDS	overlapping	0	12.3942	12.345	12.1959	11.9692
YHR173C_CDS	VIII	450815	451153	-	5.20046e-06	YHR173C_CDS	YHR173C_CDS	No description	-	CDS	overlapping	0	1.30494	1.93226	3.43325	4.97791
YHR174W_CDS	VIII	451327	452640	+	0	YHR174W_CDS	YHR174W_CDS	No description	+	CDS	overlapping	0	18.412	18.2307	17.458	16.6041
YHR176W_CDS	VIII	454229	455527	+	1.46827e-07	YHR176W_CDS	YHR176W_CDS	No description	+	CDS	overlapping	0	7.85467	8.32077	8.82886	9.42944
YHR177W_CDS	VIII	456591	457952	+	0.00134239	YHR177W_CDS	YHR177W_CDS	No description	+	CDS	overlapping	0	6.00922	5.74649	7.02112	7.62308
YHR180W_CDS	VIII	465178	465669	+	1.19948e-08	YHR180W_CDS	YHR180W_CDS	No description	+	CDS	overlapping	0	6.00212	6.54968	7.47331	8.13204
YHR183W_CDS	VIII	470960	472429	+	0.00160441	YHR183W_CDS	YHR183W_CDS	No description	+	CDS	overlapping	0	13.7219	13.7273	13.6289	13.7827
YHR184W_CDS	VIII	472744	474459	+	0.000578982	YHR184W_CDS	YHR184W_CDS	No description	+	CDS	overlapping	0	6.54096	7.48697	7.61801	8.23339
YHR185C_CDS	VIII	474627	475340	-	4.45596e-06	YHR185C_CDS	YHR185C_CDS	No description	-	CDS	overlapping	0	2.16932	4.03421	4.05026	5.3799
YHR193C_CDS	VIII	487712	488236	-	2.96253e-11	YHR193C_CDS	YHR193C_CDS	No description	-	CDS	overlapping	0	14.0524	13.8569	13.9289	13.6968
YHR194W_CDS	VIII	488657	490396	+	4.61898e-05	YHR194W_CDS	YHR194W_CDS	No description	+	CDS	overlapping	0	9.1614	9.39466	10.0782	10.5705
YHR196W_CDS	VIII	491931	493658	+	0.00213803	YHR196W_CDS	YHR196W_CDS	No description	+	CDS	overlapping	0	11.6246	11.8844	11.5632	11.4002
YHR197W_CDS	VIII	493896	496187	+	0.00102381	YHR197W_CDS	YHR197W_CDS	No description	+	CDS	overlapping	0	11.0602	11.3243	10.8426	10.687
YHR201C_CDS	VIII	499950	501143	-	1.68455e-06	YHR201C_CDS	YHR201C_CDS	No description	-	CDS	overlapping	0	10.8491	10.8631	10.9688	10.7413
YHR203C_CDS	VIII	504476	505530	-	3.08464e-09	YHR203C_CDS	YHR203C_CDS	No description	-	CDS	overlapping	0	15.4227	15.2597	14.9456	14.6761
YHR209W_CDS	VIII	519437	520312	+	7.99407e-28	YHR209W_CDS	YHR209W_CDS	No description	+	CDS	overlapping	0	8.18828	9.32099	10.8688	11.3196
YHR210C_CDS	VIII	520712	521737	-	6.91619e-08	YHR210C_CDS	YHR210C_CDS	No description	-	CDS	overlapping	0	7.20228	7.68707	8.61112	9.15996
YHR211W_CDS	VIII	525392	528619	+	8.8536e-05	YHR211W_CDS	YHR211W_CDS	No description	+	CDS	overlapping	0	9.0226	9.28478	9.74202	10.4527
YHR212C_CDS	VIII	537759	538094	-	4.9926e-06	YHR212C_CDS	YHR212C_CDS	No description	-	CDS	overlapping	0	4.6756	5.11223	6.23406	6.95618
YHR213W-A_CDS	VIII	540549	540782	+	0.00932785	YHR213W-A_CDS	YHR213W-A_CDS	No description	+	CDS	overlapping	0	1.01373	1.90186	2.6296	3.15711
YHR214W_CDS	VIII	541651	542262	+	3.40869e-06	YHR214W_CDS	YHR214W_CDS	No description	+	CDS	overlapping	0	4.13679	4.78121	5.77792	6.95516
YHR214W-A_CDS	VIII	543008	543493	+	6.73393e-10	YHR214W-A_CDS	YHR214W-A_CDS	No description	+	CDS	overlapping	0	5.33307	5.61217	6.90991	8.29783
YHR214C-B_CDS	VIII	543964	549346	-	3.14055e-05	YHR214C-B_CDS	YHR214C-B_CDS	No description	-	CDS	overlapping	0	10.1952	11.7156	11.2737	12.4067
YHR215W_CDS	VIII	552099	553502	+	2.60625e-14	YHR215W_CDS	YHR215W_CDS	No description	+	CDS	overlapping	0	12.4668	12.6718	10.6266	9.79969
YHR217C_CDS	VIII	556581	557042	-	2.30099e-05	YHR217C_CDS	YHR217C_CDS	No description	-	CDS	overlapping	0	2.25591	1.93226	2.28221	5.83358
YJL223C_CDS	X	8776	9138	-	4.86315e-06	YJL223C_CDS	YJL223C_CDS	No description	-	CDS	overlapping	0	1.91671	3.27965	4.38147	5.60714
YJL216C_CDS	X	24341	26086	-	0.00510318	YJL216C_CDS	YJL216C_CDS	No description	-	CDS	overlapping	0	7.57109	7.92338	8.09029	8.74561
YJL214W_CDS	X	26887	28596	+	0.00630316	YJL214W_CDS	YJL214W_CDS	No description	+	CDS	overlapping	0	3.60567	4.13429	4.84733	5.57231
YJL213W_CDS	X	32163	33158	+	0.000171229	YJL213W_CDS	YJL213W_CDS	No description	+	CDS	overlapping	0	8.49682	8.85684	10.0432	10.2662
YJL212C_CDS	X	33850	36249	-	9.19072e-05	YJL212C_CDS	YJL212C_CDS	No description	-	CDS	overlapping	0	11.1002	11.4764	10.6295	10.6611
YJL208C_CDS	X	40194	41183	-	0.000790319	YJL208C_CDS	YJL208C_CDS	No description	-	CDS	overlapping	0	10.3128	10.5631	10.2466	9.98941
YJL203W_CDS	X	53341	54183	+	1.882e-06	YJL203W_CDS	YJL203W_CDS	No description	+	CDS	overlapping	0	8.82377	8.53181	8.37113	8.54578
YJL200C_CDS	X	56444	58813	-	0.00566908	YJL200C_CDS	YJL200C_CDS	No description	-	CDS	overlapping	0	12.3868	12.102	12.0532	12.0419
YJL199C_CDS	X	59856	60182	-	5.5731e-05	YJL199C_CDS	YJL199C_CDS	No description	-	CDS	overlapping	0	6.36916	6.4614	7.69527	8.31089
YJL196C_CDS	X	67850	68782	-	0.00261675	YJL196C_CDS	YJL196C_CDS	No description	-	CDS	overlapping	0	11.6565	11.7069	12.0397	11.6303
YJL191W_CDS	X	73787	74611	+	0.000102439	YJL191W_CDS	YJL191W_CDS	No description	+	CDS	overlapping	0	12.5998	12.5389	12.5608	12.2867
YJL190C_CDS	X	74910	75302	-	4.82833e-15	YJL190C_CDS	YJL190C_CDS	No description	-	CDS	overlapping	0	14.9156	14.7045	14.4303	13.7629
YJL185C_CDS	X	82095	82976	-	0.00495964	YJL185C_CDS	YJL185C_CDS	No description	-	CDS	overlapping	0	7.26099	7.50899	8.25465	8.68711
YJL179W_CDS	X	88787	89116	+	0.00706482	YJL179W_CDS	YJL179W_CDS	No description	+	CDS	overlapping	0	9.4262	9.58365	9.67491	9.2751
YJL178C_CDS	X	89282	90097	-	2.5972e-06	YJL178C_CDS	YJL178C_CDS	No description	-	CDS	overlapping	0	11.1261	11.1863	11.2726	11.161
YJL177W_CDS	X	90786	91657	+	2.65867e-10	YJL177W_CDS	YJL177W_CDS	No description	+	CDS	overlapping	0	14.5988	14.5489	14.2969	13.9524
YJL176C_CDS	X	92053	94530	-	0.000298101	YJL176C_CDS	YJL176C_CDS	No description	-	CDS	overlapping	0	10.7423	10.829	10.6011	10.7624
YJL174W_CDS	X	95092	95922	+	1.1762e-08	YJL174W_CDS	YJL174W_CDS	No description	+	CDS	overlapping	0	11.7797	12.0799	12.5999	13.0203
YJL171C_CDS	X	99704	100894	-	1.87188e-08	YJL171C_CDS	YJL171C_CDS	No description	-	CDS	overlapping	0	11.1989	11.2928	12.2776	12.6088
YJL170C_CDS	X	101150	101779	-	1.91399e-07	YJL170C_CDS	YJL170C_CDS	No description	-	CDS	overlapping	0	2.4138	2.69373	4.86963	6.03669
YJL169W_CDS	X	102099	102467	+	0.00842639	YJL169W_CDS	YJL169W_CDS	No description	+	CDS	overlapping	0	1.07454	1.81885	2.52439	3.62604
YJL168C_CDS	X	102227	104428	-	3.88593e-13	YJL168C_CDS	YJL168C_CDS	No description	-	CDS	overlapping	0	11.0416	11.0364	10.3686	10.3557
YJL167W_CDS	X	105014	106072	+	8.53057e-10	YJL167W_CDS	YJL167W_CDS	No description	+	CDS	overlapping	0	12.9353	12.9328	12.8741	12.8198
YJL166W_CDS	X	106434	106718	+	2.50889e-08	YJL166W_CDS	YJL166W_CDS	No description	+	CDS	overlapping	0	9.9323	10.4695	11.3095	11.7203
YJL163C_CDS	X	111666	113333	-	1.6706e-06	YJL163C_CDS	YJL163C_CDS	No description	-	CDS	overlapping	0	7.61673	8.16303	8.92525	9.71875
YJL161W_CDS	X	117245	117787	+	6.20007e-07	YJL161W_CDS	YJL161W_CDS	No description	+	CDS	overlapping	0	6.33667	7.24756	9.00526	9.5972
YJL159W_CDS	X	120449	121690	+	3.7026e-06	YJL159W_CDS	YJL159W_CDS	No description	+	CDS	overlapping	0	15.0554	15.7144	16.0664	16.5424
YJL158C_CDS	X	122265	122948	-	2.29927e-06	YJL158C_CDS	YJL158C_CDS	No description	-	CDS	overlapping	0	13.5059	13.5858	14.3264	14.793
YJL157C_CDS	X	123836	126328	-	0.00346251	YJL157C_CDS	YJL157C_CDS	No description	-	CDS	overlapping	0	4.58705	4.323	4.99146	6.59668
YJL155C_CDS	X	129285	130643	-	2.23646e-05	YJL155C_CDS	YJL155C_CDS	No description	-	CDS	overlapping	0	9.12012	9.41747	10.4758	10.9004
YJL154C_CDS	X	131101	133935	-	0.00572009	YJL154C_CDS	YJL154C_CDS	No description	-	CDS	overlapping	0	11.3584	11.5779	11.5169	11.6268
YJL153C_CDS	X	134332	135933	-	1.34106e-26	YJL153C_CDS	YJL153C_CDS	No description	-	CDS	overlapping	0	7.08397	6.83707	8.60486	9.86486
YJL152W_CDS	X	136174	136533	+	0.00837087	YJL152W_CDS	YJL152W_CDS	No description	+	CDS	overlapping	0	1.79972	1.93226	3.58294	4.39929
YJL151C_CDS	X	136372	136773	-	0.000793305	YJL151C_CDS	YJL151C_CDS	No description	-	CDS	overlapping	0	10.8801	10.9407	11.9558	12.1361
YJL150W_CDS	X	137123	137425	+	0.00341471	YJL150W_CDS	YJL150W_CDS	No description	+	CDS	overlapping	0	1.96932	2.96624	4.17699	4.42403
YJL149W_CDS	X	137379	139370	+	1.68753e-07	YJL149W_CDS	YJL149W_CDS	No description	+	CDS	overlapping	0	9.26829	9.82237	10.0748	10.6629
YJL148W_CDS	X	140437	141138	+	0.000906037	YJL148W_CDS	YJL148W_CDS	No description	+	CDS	overlapping	0	11.8105	11.964	11.6338	11.3153
YJL144W_CDS	X	146359	146673	+	3.8564e-09	YJL144W_CDS	YJL144W_CDS	No description	+	CDS	overlapping	0	5.3777	5.59338	8.84283	9.79947
YJL143W_CDS	X	147101	147577	+	7.79547e-05	YJL143W_CDS	YJL143W_CDS	No description	+	CDS	overlapping	0	11.4541	11.3214	11.5434	11.5812
YJL138C_CDS	X	153504	154691	-	8.0074e-13	YJL138C_CDS	YJL138C_CDS	No description	-	CDS	overlapping	0	14.5715	14.4426	14.2027	13.7127
YJL137C_CDS	X	154985	156127	-	0.000479505	YJL137C_CDS	YJL137C_CDS	No description	-	CDS	overlapping	0	8.39225	9.02903	9.38078	9.78262
YJL136C_CDS	X	156550	157273	-	2.13496e-07	YJL136C_CDS	YJL136C_CDS	No description	-	CDS	overlapping	0	14.3425	14.3293	14.2326	13.7293
YJL134W_CDS	X	158188	159417	+	5.10219e-05	YJL134W_CDS	YJL134W_CDS	No description	+	CDS	overlapping	0	10.7042	10.61	10.4124	10.4613
YJL133C-A_CDS	X	159623	159847	-	3.39203e-06	YJL133C-A_CDS	YJL133C-A_CDS	No description	-	CDS	overlapping	0	8.29631	8.72673	10.4008	11.276
YJL132W_CDS	X	161914	164166	+	3.14421e-17	YJL132W_CDS	YJL132W_CDS	No description	+	CDS	overlapping	0	8.03966	8.77994	9.57035	10.2181
YJL125C_CDS	X	185528	186679	-	0.000286025	YJL125C_CDS	YJL125C_CDS	No description	-	CDS	overlapping	0	10.4715	10.7388	10.4144	10.3973
YJL124C_CDS	X	187126	187644	-	1.09778e-16	YJL124C_CDS	YJL124C_CDS	No description	-	CDS	overlapping	0	11.2917	11.1895	11.1021	10.9961
YJL122W_CDS	X	189716	190243	+	0.00251798	YJL122W_CDS	YJL122W_CDS	No description	+	CDS	overlapping	0	10.9829	11.0718	10.982	10.7812
YJL118W_CDS	X	191639	192298	+	0.000155052	YJL118W_CDS	YJL118W_CDS	No description	+	CDS	overlapping	0	7.00883	7.92588	8.49484	8.92127
YJL117W_CDS	X	192531	193466	+	8.33635e-05	YJL117W_CDS	YJL117W_CDS	No description	+	CDS	overlapping	0	11.933	12.2283	11.952	11.453
YJL116C_CDS	X	193860	194873	-	0	YJL116C_CDS	YJL116C_CDS	No description	-	CDS	overlapping	0	6.44631	9.92831	11.2174	12.9129
YJL111W_CDS	X	207877	209529	+	1.53194e-16	YJL111W_CDS	YJL111W_CDS	No description	+	CDS	overlapping	0	12.8957	12.951	12.8071	12.4849
YJL108C_CDS	X	217705	218856	-	1.0193e-08	YJL108C_CDS	YJL108C_CDS	No description	-	CDS	overlapping	0	7.4169	8.18081	9.37733	9.79075
YJL107C_CDS	X	218853	220016	-	0.00158946	YJL107C_CDS	YJL107C_CDS	No description	-	CDS	overlapping	0	7.02156	7.49441	8.23988	8.44334
YJL106W_CDS	X	221390	223327	+	1.38364e-09	YJL106W_CDS	YJL106W_CDS	No description	+	CDS	overlapping	0	7.43046	7.75736	8.93096	9.53753
YJL105W_CDS	X	225055	226737	+	2.19431e-07	YJL105W_CDS	YJL105W_CDS	No description	+	CDS	overlapping	0	5.14827	5.64599	6.64571	7.65963
YJL104W_CDS	X	227327	227776	+	0.001043	YJL104W_CDS	YJL104W_CDS	No description	+	CDS	overlapping	0	10.2871	10.4624	10.4253	10.3762
YJL103C_CDS	X	229025	230881	-	1.34686e-22	YJL103C_CDS	YJL103C_CDS	No description	-	CDS	overlapping	0	7.25827	7.97732	8.99382	9.73404
YJL102W_CDS	X	231301	233760	+	2.31368e-09	YJL102W_CDS	YJL102W_CDS	No description	+	CDS	overlapping	0	8.7271	9.65546	9.82103	10.3313
YJL101C_CDS	X	234320	236356	-	8.26725e-08	YJL101C_CDS	YJL101C_CDS	No description	-	CDS	overlapping	0	11.3498	11.0734	10.8391	11.0532
YJL099W_CDS	X	239414	241654	+	0.00600195	YJL099W_CDS	YJL099W_CDS	No description	+	CDS	overlapping	0	9.51641	9.81812	10.1441	10.4922
YJL097W_CDS	X	245591	246244	+	6.34183e-05	YJL097W_CDS	YJL097W_CDS	No description	+	CDS	overlapping	0	10.8761	11.0147	11.0272	10.8578
YJL096W_CDS	X	246490	246975	+	0.00204876	YJL096W_CDS	YJL096W_CDS	No description	+	CDS	overlapping	0	9.55466	9.72422	9.58379	9.4274
YJL094C_CDS	X	251821	254442	-	3.50551e-05	YJL094C_CDS	YJL094C_CDS	No description	-	CDS	overlapping	0	10.0289	10.3638	10.7592	11.1826
YJL089W_CDS	X	265926	268415	+	2.29338e-34	YJL089W_CDS	YJL089W_CDS	No description	+	CDS	overlapping	0	4.80696	5.92975	7.5056	9.07565
YJL087C_CDS	X	270002	272485	-	2.81256e-10	YJL087C_CDS	YJL087C_CDS	No description	-	CDS	overlapping	0	10.1292	10.1698	9.80975	9.76718
YJL084C_CDS	X	274862	278002	-	1.34975e-06	YJL084C_CDS	YJL084C_CDS	No description	-	CDS	overlapping	0	10.2202	10.5626	10.9049	11.4182
YJL082W_CDS	X	281185	283380	+	7.3744e-14	YJL082W_CDS	YJL082W_CDS	No description	+	CDS	overlapping	0	10.0016	10.5362	11.2243	11.8238
YJL081C_CDS	X	283802	285271	-	7.21819e-12	YJL081C_CDS	YJL081C_CDS	No description	-	CDS	overlapping	0	11.1671	11.0381	11.0507	10.8846
YJL080C_CDS	X	285558	289226	-	1.35064e-17	YJL080C_CDS	YJL080C_CDS	No description	-	CDS	overlapping	0	13.674	13.6704	13.2676	13.0584
YJL079C_CDS	X	289875	290774	-	2.94173e-06	YJL079C_CDS	YJL079C_CDS	No description	-	CDS	overlapping	0	11.8435	11.4515	12.6057	13.9601
YJL078C_CDS	X	291336	293981	-	8.43045e-13	YJL078C_CDS	YJL078C_CDS	No description	-	CDS	overlapping	0	12.5254	11.3565	11.4253	11.3209
YJL077W-B_CDS	X	294047	294145	+	0.00718829	YJL077W-B_CDS	YJL077W-B_CDS	No description	+	CDS	overlapping	0	5.90267	6.30171	7.03273	7.69239
YJL077W-A_CDS	X	294799	294885	+	9.18938e-06	YJL077W-A_CDS	YJL077W-A_CDS	No description	+	CDS	overlapping	0	6.80119	7.26555	8.26716	8.72784
YJL076W_CDS	X	295245	298814	+	0.00358128	YJL076W_CDS	YJL076W_CDS	No description	+	CDS	overlapping	0	12.4236	12.4198	12.3148	12.4629
YJL074C_CDS	X	299157	302849	-	0.000182256	YJL074C_CDS	YJL074C_CDS	No description	-	CDS	overlapping	0	10.7701	11.011	10.6422	10.594
YJL070C_CDS	X	307971	310637	-	0.000330826	YJL070C_CDS	YJL070C_CDS	No description	-	CDS	overlapping	0	8.9494	9.34091	9.86614	10.2464
YJL069C_CDS	X	310922	312706	-	7.39502e-05	YJL069C_CDS	YJL069C_CDS	No description	-	CDS	overlapping	0	11.1514	11.5003	10.9877	10.77
YJL066C_CDS	X	314114	314872	-	0.000971708	YJL066C_CDS	YJL066C_CDS	No description	-	CDS	overlapping	0	9.00089	9.33113	10.1695	10.6418
YJL063C_CDS	X	315759	316475	-	0.00925945	YJL063C_CDS	YJL063C_CDS	No description	-	CDS	overlapping	0	10.088	9.94793	10.0861	10.1616
YJL061W_CDS	X	320016	322157	+	1.91399e-07	YJL061W_CDS	YJL061W_CDS	No description	+	CDS	overlapping	0	10.8132	11.0155	10.7364	10.5196
YJL057C_CDS	X	328118	330121	-	3.65942e-06	YJL057C_CDS	YJL057C_CDS	No description	-	CDS	overlapping	0	8.8221	9.13752	9.85171	10.4158
YJL056C_CDS	X	330431	333073	-	9.93129e-05	YJL056C_CDS	YJL056C_CDS	No description	-	CDS	overlapping	0	9.28234	9.57094	10.0751	10.3887
YJL054W_CDS	X	334265	335701	+	0.000861282	YJL054W_CDS	YJL054W_CDS	No description	+	CDS	overlapping	0	10.966	10.9961	11.1312	11.0977
YJL050W_CDS	X	342522	345743	+	1.82625e-07	YJL050W_CDS	YJL050W_CDS	No description	+	CDS	overlapping	0	12.8863	12.8319	12.3548	12.1446
YJL048C_CDS	X	347447	348637	-	8.5568e-09	YJL048C_CDS	YJL048C_CDS	No description	-	CDS	overlapping	0	8.95169	8.8226	10.3097	11.1342
YJL047C-A_CDS	X	349044	349178	-	0.000874325	YJL047C-A_CDS	YJL047C-A_CDS	No description	-	CDS	overlapping	0	4.77909	3.96624	7.01662	6.85588
YJL045W_CDS	X	356024	357928	+	5.29531e-17	YJL045W_CDS	YJL045W_CDS	No description	+	CDS	overlapping	0	4.98185	6.72258	7.6568	8.25012
YJL041W_CDS	X	365784	368373	+	1.97696e-07	YJL041W_CDS	YJL041W_CDS	No description	+	CDS	overlapping	0	11.9589	11.8219	11.7492	11.935
YJL039C_CDS	X	368748	373799	-	0.00896682	YJL039C_CDS	YJL039C_CDS	No description	-	CDS	overlapping	0	11.82	12.0924	11.6856	11.8828
YJL038C_CDS	X	375115	375774	-	4.88687e-10	YJL038C_CDS	YJL038C_CDS	No description	-	CDS	overlapping	0	2.56119	5.43551	5.93774	6.48401
YJL037W_CDS	X	376662	377336	+	5.6408e-14	YJL037W_CDS	YJL037W_CDS	No description	+	CDS	overlapping	0	3.64577	5.99588	6.97211	7.66328
YJL032W_CDS	X	386348	386662	+	0.00695036	YJL032W_CDS	YJL032W_CDS	No description	+	CDS	overlapping	0	1.01373	1.44105	1.65181	3.34304
YJL028W_CDS	X	391311	391646	+	0.00168599	YJL028W_CDS	YJL028W_CDS	No description	+	CDS	overlapping	0	1.04413	1.75805	1.9688	3.65644
YJL016W_CDS	X	405588	407273	+	3.16325e-06	YJL016W_CDS	YJL016W_CDS	No description	+	CDS	overlapping	0	10.0331	10.1072	10.9385	11.5482
YJL014W_CDS	X	407558	409162	+	1.57666e-10	YJL014W_CDS	YJL014W_CDS	No description	+	CDS	overlapping	0	12.6271	12.6928	12.6464	12.3184
YJL012C_CDS	X	411234	413399	-	3.17606e-13	YJL012C_CDS	YJL012C_CDS	No description	-	CDS	overlapping	0	13.3217	13.5409	12.8118	11.7967
YJL011C_CDS	X	414285	414770	-	1.15031e-09	YJL011C_CDS	YJL011C_CDS	No description	-	CDS	overlapping	0	9.03156	9.22343	8.84863	8.35024
YJL010C_CDS	X	417562	419562	-	3.54689e-07	YJL010C_CDS	YJL010C_CDS	No description	-	CDS	overlapping	0	11.23	11.335	10.8803	10.7346
YJL008C_CDS	X	419957	421663	-	1.46418e-13	YJL008C_CDS	YJL008C_CDS	No description	-	CDS	overlapping	0	12.7417	12.8111	12.6787	12.2726
YJL002C_CDS	X	433221	434651	-	0.00508581	YJL002C_CDS	YJL002C_CDS	No description	-	CDS	overlapping	0	12.7181	12.7581	12.9052	12.9125
YJR002W_CDS	X	438865	440646	+	4.50768e-07	YJR002W_CDS	YJR002W_CDS	No description	+	CDS	overlapping	0	11.8956	11.7213	11.4169	11.2797
YJR004C_CDS	X	442909	444861	-	1.13658e-09	YJR004C_CDS	YJR004C_CDS	No description	-	CDS	overlapping	0	9.1831	9.47454	10.3846	10.9665
YJR005C-A_CDS	X	448477	448758	-	3.11055e-17	YJR005C-A_CDS	YJR005C-A_CDS	No description	-	CDS	overlapping	0	1.47454	1.50186	5.10846	6.84876
YJR007W_CDS	X	451020	451934	+	2.2719e-06	YJR007W_CDS	YJR007W_CDS	No description	+	CDS	overlapping	0	12.5548	12.5756	12.4659	12.2397
YJR008W_CDS	X	452430	453446	+	7.49638e-14	YJR008W_CDS	YJR008W_CDS	No description	+	CDS	overlapping	0	7.45404	7.90628	9.41577	10.1718
YJR009C_CDS	X	453683	454681	-	5.5186e-09	YJR009C_CDS	YJR009C_CDS	No description	-	CDS	overlapping	0	17.1754	16.4746	16.394	15.9446
YJR010C-A_CDS	X	458077	458361	-	0.00178417	YJR010C-A_CDS	YJR010C-A_CDS	No description	-	CDS	overlapping	0	9.01766	8.69572	8.95682	8.69778
YJR014W_CDS	X	461829	462425	+	0.000615239	YJR014W_CDS	YJR014W_CDS	No description	+	CDS	overlapping	0	11.9051	11.8047	11.9445	11.8989
YJR015W_CDS	X	462721	464253	+	6.07271e-09	YJR015W_CDS	YJR015W_CDS	No description	+	CDS	overlapping	0	11.5485	11.621	11.3103	11.355
YJR019C_CDS	X	467232	468281	-	0.000287347	YJR019C_CDS	YJR019C_CDS	No description	-	CDS	overlapping	0	8.15434	8.44756	9.11472	9.61771
YJR020W_CDS	X	468001	468333	+	4.74547e-05	YJR020W_CDS	YJR020W_CDS	No description	+	CDS	overlapping	0	4.02143	5.28021	6.1309	6.85129
YJR024C_CDS	X	470230	470964	-	3.56753e-09	YJR024C_CDS	YJR024C_CDS	No description	-	CDS	overlapping	0	10.4109	10.3339	10.3638	10.0416
YJR025C_CDS	X	471138	471671	-	0.00464806	YJR025C_CDS	YJR025C_CDS	No description	-	CDS	overlapping	0	10.1082	10.7288	11.5189	11.6364
YJR027W_CDS	X	472760	478028	+	7.26837e-16	YJR027W_CDS	YJR027W_CDS	No description	+	CDS	overlapping	0	9.02761	10.7986	12.1217	12.7618
YJR028W_CDS	X	478344	479666	+	1.57059e-10	YJR028W_CDS	YJR028W_CDS	No description	+	CDS	overlapping	0	6.30231	7.40465	8.95103	9.74701
YJR029W_CDS	X	478344	483612	+	9.82592e-27	YJR029W_CDS	YJR029W_CDS	No description	+	CDS	overlapping	0	9.87635	11.0456	13.0204	13.2771
YJR032W_CDS	X	491081	492262	+	7.8474e-07	YJR032W_CDS	YJR032W_CDS	No description	+	CDS	overlapping	0	10.3024	10.4233	10.2587	10.0567
YJR036C_CDS	X	500713	503391	-	0.00390803	YJR036C_CDS	YJR036C_CDS	No description	-	CDS	overlapping	0	7.89548	8.16109	8.76348	9.12079
YJR039W_CDS	X	503936	507301	+	0.00191596	YJR039W_CDS	YJR039W_CDS	No description	+	CDS	overlapping	0	8.93516	9.1669	9.52667	10.0465
YJR040W_CDS	X	507746	510085	+	0.00279876	YJR040W_CDS	YJR040W_CDS	No description	+	CDS	overlapping	0	10.5457	10.723	10.5487	10.6085
YJR041C_CDS	X	510239	513763	-	0.000657392	YJR041C_CDS	YJR041C_CDS	No description	-	CDS	overlapping	0	11.1534	11.386	10.8711	10.7936
YJR042W_CDS	X	514055	516289	+	2.5417e-07	YJR042W_CDS	YJR042W_CDS	No description	+	CDS	overlapping	0	11.2183	11.3636	11.0863	11.0205
YJR043C_CDS	X	516461	517513	-	1.99403e-05	YJR043C_CDS	YJR043C_CDS	No description	-	CDS	overlapping	0	9.6789	9.72648	9.52179	9.65867
YJR048W_CDS	X	526335	526664	+	0.00554454	YJR048W_CDS	YJR048W_CDS	No description	+	CDS	overlapping	0	9.21545	10.2901	10.074	10.5994
YJR052W_CDS	X	532062	533759	+	0.00013287	YJR052W_CDS	YJR052W_CDS	No description	+	CDS	overlapping	0	9.37101	9.60107	10.0776	10.5745
YJR053W_CDS	X	534027	535751	+	0.00184839	YJR053W_CDS	YJR053W_CDS	No description	+	CDS	overlapping	0	8.1352	8.34302	7.73057	7.76391
YJR060W_CDS	X	548759	549814	+	1.96854e-17	YJR060W_CDS	YJR060W_CDS	No description	+	CDS	overlapping	0	10.5807	10.4446	9.92932	9.63845
YJR061W_CDS	X	550511	553318	+	0.00389571	YJR061W_CDS	YJR061W_CDS	No description	+	CDS	overlapping	0	8.7856	9.1347	9.02238	9.83945
YJR063W_CDS	X	555195	555572	+	0.000907073	YJR063W_CDS	YJR063W_CDS	No description	+	CDS	overlapping	0	10.2679	10.4155	10.3208	10.1965
YJR064W_CDS	X	555914	557602	+	4.4201e-16	YJR064W_CDS	YJR064W_CDS	No description	+	CDS	overlapping	0	12.7224	12.7378	12.4616	12.0927
YJR069C_CDS	X	568806	569399	-	3.15016e-17	YJR069C_CDS	YJR069C_CDS	No description	-	CDS	overlapping	0	10.6921	10.6267	10.4085	9.96037
YJR070C_CDS	X	569621	570598	-	2.05454e-10	YJR070C_CDS	YJR070C_CDS	No description	-	CDS	overlapping	0	12.9805	12.8529	12.3178	11.9562
YJR075W_CDS	X	573981	575171	+	0.00277927	YJR075W_CDS	YJR075W_CDS	No description	+	CDS	overlapping	0	11.7098	11.6898	11.6691	11.7894
YJR076C_CDS	X	575354	576601	-	0.000367215	YJR076C_CDS	YJR076C_CDS	No description	-	CDS	overlapping	0	11.5304	11.5689	11.5996	11.6927
YJR077C_CDS	X	577255	578190	-	2.33879e-07	YJR077C_CDS	YJR077C_CDS	No description	-	CDS	overlapping	0	12.1254	12.4592	12.9362	13.569
YJR078W_CDS	X	578860	580221	+	0	YJR078W_CDS	YJR078W_CDS	No description	+	CDS	overlapping	0	5.668	8.45632	9.22987	10.091
YJR079W_CDS	X	580205	581239	+	4.08863e-19	YJR079W_CDS	YJR079W_CDS	No description	+	CDS	overlapping	0	3.72201	5.5341	7.33077	8.08974
YJR082C_CDS	X	581914	582255	-	0.00872893	YJR082C_CDS	YJR082C_CDS	No description	-	CDS	overlapping	0	9.01076	9.16199	9.88225	10.0959
YJR088C_CDS	X	586495	587373	-	0.00782986	YJR088C_CDS	YJR088C_CDS	No description	-	CDS	overlapping	0	11.041	11.0475	11.3467	11.1085
YJR094W-A_CDS	X	608305	608858	+	6.19794e-06	YJR094W-A_CDS	YJR094W-A_CDS	No description	+	CDS	overlapping	0	13.572	13.5525	13.3846	12.7094
YJR095W_CDS	X	609773	610741	+	3.32991e-36	YJR095W_CDS	YJR095W_CDS	No description	+	CDS	overlapping	0	2.60331	3.48853	7.30614	8.94886
YJR096W_CDS	X	611195	612043	+	8.28311e-05	YJR096W_CDS	YJR096W_CDS	No description	+	CDS	overlapping	0	9.31367	9.25129	10.6072	11.0002
YJR098C_CDS	X	613186	615156	-	0.00364473	YJR098C_CDS	YJR098C_CDS	No description	-	CDS	overlapping	0	8.43498	9.06347	9.07831	9.41774
YJR101W_CDS	X	618234	619034	+	2.07052e-09	YJR101W_CDS	YJR101W_CDS	No description	+	CDS	overlapping	0	10.119	10.1756	9.87008	9.73689
YJR104C_CDS	X	622550	623014	-	0.00064917	YJR104C_CDS	YJR104C_CDS	No description	-	CDS	overlapping	0	14.1023	13.8422	13.9473	13.8367
YJR105W_CDS	X	623581	624603	+	4.3137e-06	YJR105W_CDS	YJR105W_CDS	No description	+	CDS	overlapping	0	13.3137	13.2034	13.2805	13.0886
YJR107W_CDS	X	627340	628326	+	9.87229e-06	YJR107W_CDS	YJR107W_CDS	No description	+	CDS	overlapping	0	8.19401	8.7341	9.38608	9.97201
YJR115W_CDS	X	639942	640451	+	0.000718136	YJR115W_CDS	YJR115W_CDS	No description	+	CDS	overlapping	0	6.51362	6.85717	8.9575	8.65407
YJR116W_CDS	X	640825	641664	+	0.00404328	YJR116W_CDS	YJR116W_CDS	No description	+	CDS	overlapping	0	8.89517	9.31401	9.5827	9.92303
YJR118C_CDS	X	643490	644101	-	0.00304619	YJR118C_CDS	YJR118C_CDS	No description	-	CDS	overlapping	0	10.4383	10.5014	10.7348	10.5059
YJR119C_CDS	X	644304	646490	-	1.5645e-12	YJR119C_CDS	YJR119C_CDS	No description	-	CDS	overlapping	0	8.10413	8.47864	8.96641	9.6937
YJR123W_CDS	X	651901	652578	+	7.17309e-25	YJR123W_CDS	YJR123W_CDS	No description	+	CDS	overlapping	0	16.3139	16.1486	15.8302	15.2577
YJR124C_CDS	X	652892	654238	-	3.90691e-05	YJR124C_CDS	YJR124C_CDS	No description	-	CDS	overlapping	0	10.4491	10.6197	10.43	10.3605
YJR125C_CDS	X	654737	655963	-	0.00189109	YJR125C_CDS	YJR125C_CDS	No description	-	CDS	overlapping	0	10.9203	11.0351	11.0826	11.0141
YJR139C_CDS	X	689445	690524	-	9.12687e-14	YJR139C_CDS	YJR139C_CDS	No description	-	CDS	overlapping	0	13.4501	13.4897	13.4854	13.0897
YJR143C_CDS	X	698326	700614	-	1.63693e-06	YJR143C_CDS	YJR143C_CDS	No description	-	CDS	overlapping	0	12.9503	12.9345	12.8442	12.7809
YJR145C_CDS	X	702027	703068	-	1.40287e-11	YJR145C_CDS	YJR145C_CDS	No description	-	CDS	overlapping	0	15.4694	15.3238	14.8547	14.1794
YJR147W_CDS	X	704196	705272	+	1.08038e-12	YJR147W_CDS	YJR147W_CDS	No description	+	CDS	overlapping	0	9.97569	8.781	8.75246	8.70773
YJR148W_CDS	X	705744	706874	+	0.00294865	YJR148W_CDS	YJR148W_CDS	No description	+	CDS	overlapping	0	12.5028	12.6099	12.2884	12.3966
YJR149W_CDS	X	707160	708374	+	0.00087519	YJR149W_CDS	YJR149W_CDS	No description	+	CDS	overlapping	0	8.24936	8.35197	8.48733	9.49827
YJR150C_CDS	X	708811	709707	-	5.87581e-08	YJR150C_CDS	YJR150C_CDS	No description	-	CDS	overlapping	0	1.50494	1.44105	4.80456	6.12273
YJR151C_CDS	X	712255	715740	-	1.95633e-16	YJR151C_CDS	YJR151C_CDS	No description	-	CDS	overlapping	0	8.23113	8.76758	9.74832	10.3892
YJR152W_CDS	X	719666	721297	+	3.67905e-06	YJR152W_CDS	YJR152W_CDS	No description	+	CDS	overlapping	0	8.20276	8.27011	9.07623	9.71418
YJR153W_CDS	X	722815	723900	+	1.55952e-05	YJR153W_CDS	YJR153W_CDS	No description	+	CDS	overlapping	0	5.23446	5.7178	6.7325	7.28014
YJR154W_CDS	X	725784	726824	+	2.20246e-08	YJR154W_CDS	YJR154W_CDS	No description	+	CDS	overlapping	0	7.10144	7.63634	8.6387	8.75604
YJR155W_CDS	X	727405	728271	+	1.32784e-16	YJR155W_CDS	YJR155W_CDS	No description	+	CDS	overlapping	0	7.58362	8.07099	9.61614	10.3939
YJR156C_CDS	X	728574	729596	-	1.95042e-08	YJR156C_CDS	YJR156C_CDS	No description	-	CDS	overlapping	0	5.33279	6.62829	7.16688	8.16034
YJR157W_CDS	X	730515	730877	+	0.000221753	YJR157W_CDS	YJR157W_CDS	No description	+	CDS	overlapping	0	1.27453	3.22704	3.63848	4.52681
YJR158W_CDS	X	732440	734143	+	0.000132307	YJR158W_CDS	YJR158W_CDS	No description	+	CDS	overlapping	0	1.36113	1.47146	3.41098	4.50622
YJR159W_CDS	X	736044	737117	+	8.24575e-14	YJR159W_CDS	YJR159W_CDS	No description	+	CDS	overlapping	0	4.9891	6.09522	7.24142	8.03606
YJR160C_CDS	X	738008	739816	-	6.39295e-09	YJR160C_CDS	YJR160C_CDS	No description	-	CDS	overlapping	0	5.32252	6.22339	6.75924	7.77316
YJR161C_CDS	X	742848	743999	-	0.00200007	YJR161C_CDS	YJR161C_CDS	No description	-	CDS	overlapping	0	9.25143	9.28477	10.0004	10.5424
YKL224C_CDS	XI	1810	2181	-	3.84381e-06	YKL224C_CDS	YKL224C_CDS	No description	-	CDS	overlapping	0	1.39153	2.91363	4.46056	5.24052
YKL221W_CDS	XI	6107	7528	+	1.08196e-10	YKL221W_CDS	YKL221W_CDS	No description	+	CDS	overlapping	0	4.05956	4.57584	5.51984	7.05387
YKL220C_CDS	XI	9091	11226	-	0.00138905	YKL220C_CDS	YKL220C_CDS	No description	-	CDS	overlapping	0	7.5388	7.551	7.82281	8.87373
YKL217W_CDS	XI	22234	24084	+	0	YKL217W_CDS	YKL217W_CDS	No description	+	CDS	overlapping	0	4.94257	5.57348	8.59012	10.3556
YKL214C_CDS	XI	31082	31693	-	0.00020045	YKL214C_CDS	YKL214C_CDS	No description	-	CDS	overlapping	0	9.72315	9.65281	9.58392	9.59183
YKL212W_CDS	XI	34543	36414	+	0.00227882	YKL212W_CDS	YKL212W_CDS	No description	+	CDS	overlapping	0	12.6478	12.769	12.416	12.3469
YKL210W_CDS	XI	39163	42237	+	0.000435627	YKL210W_CDS	YKL210W_CDS	No description	+	CDS	overlapping	0	13.4349	13.5571	13.5419	13.4224
YKL209C_CDS	XI	42423	46295	-	2.5823e-08	YKL209C_CDS	YKL209C_CDS	No description	-	CDS	overlapping	0	8.08475	8.6069	9.24849	9.74156
YKL207W_CDS	XI	48194	48955	+	4.24192e-07	YKL207W_CDS	YKL207W_CDS	No description	+	CDS	overlapping	0	11.5443	11.2733	11.5917	11.5675
YKL205W_CDS	XI	50051	53353	+	0.000525441	YKL205W_CDS	YKL205W_CDS	No description	+	CDS	overlapping	0	11.2554	11.6186	11.1941	11.1449
YKL196C_CDS	XI	74932	75534	-	0.000114856	YKL196C_CDS	YKL196C_CDS	No description	-	CDS	overlapping	0	11.5714	11.6104	11.7221	11.3896
YKL191W_CDS	XI	81035	82639	+	1.88816e-05	YKL191W_CDS	YKL191W_CDS	No description	+	CDS	overlapping	0	11.5406	11.6046	11.3412	11.3254
YKL189W_CDS	XI	84704	85903	+	0.000195725	YKL189W_CDS	YKL189W_CDS	No description	+	CDS	overlapping	0	8.86864	9.15869	9.50877	9.89244
YKL188C_CDS	XI	86225	88786	-	5.29251e-07	YKL188C_CDS	YKL188C_CDS	No description	-	CDS	overlapping	0	8.00849	8.2554	9.20842	9.9447
YKL184W_CDS	XI	96757	98157	+	2.1446e-05	YKL184W_CDS	YKL184W_CDS	No description	+	CDS	overlapping	0	11.9484	11.8382	11.5675	11.5948
YKL182W_CDS	XI	100671	106826	+	1.29391e-10	YKL182W_CDS	YKL182W_CDS	No description	+	CDS	overlapping	0	14.5827	14.6853	14.0022	13.9497
YKL181W_CDS	XI	107316	108599	+	0.00471141	YKL181W_CDS	YKL181W_CDS	No description	+	CDS	overlapping	0	13.178	13.1561	13.2169	13.1535
YKL180W_CDS	XI	109269	110129	+	7.40304e-14	YKL180W_CDS	YKL180W_CDS	No description	+	CDS	overlapping	0	15.0656	14.9838	14.6425	14.3422
YKL179C_CDS	XI	110464	112503	-	6.06469e-06	YKL179C_CDS	YKL179C_CDS	No description	-	CDS	overlapping	0	11.0102	11.1502	11.0608	11.0353
YKL178C_CDS	XI	113215	114627	-	2.10913e-05	YKL178C_CDS	YKL178C_CDS	No description	-	CDS	overlapping	0	4.98185	6.8492	7.71496	8.01864
YKL177W_CDS	XI	114356	114694	+	1.09081e-07	YKL177W_CDS	YKL177W_CDS	No description	+	CDS	overlapping	0	1.50494	2.96624	3.93846	5.55409
YKL171W_CDS	XI	127475	130261	+	0.000276646	YKL171W_CDS	YKL171W_CDS	No description	+	CDS	overlapping	0	9.27137	9.70547	9.88783	10.487
YKL163W_CDS	XI	144401	145378	+	0	YKL163W_CDS	YKL163W_CDS	No description	+	CDS	overlapping	0	8.564	12.1094	13.1082	14.3029
YKL162C-A_CDS	XI	145922	146074	-	2.73341e-08	YKL162C-A_CDS	YKL162C-A_CDS	No description	-	CDS	overlapping	0	3.31671	4.8173	5.96943	6.49169
YKL162C_CDS	XI	147630	148838	-	2.22044e-12	YKL162C_CDS	YKL162C_CDS	No description	-	CDS	overlapping	0	7.0881	7.84695	8.38753	8.9069
YKL161C_CDS	XI	149386	150687	-	9.8992e-19	YKL161C_CDS	YKL161C_CDS	No description	-	CDS	overlapping	0	8.5779	9.35461	10.6232	11.1257
YKL159C_CDS	XI	153816	154451	-	8.7369e-05	YKL159C_CDS	YKL159C_CDS	No description	-	CDS	overlapping	0	8.02517	8.09739	8.94608	9.54647
YKL156W_CDS	XI	158613	159212	+	2.5651e-05	YKL156W_CDS	YKL156W_CDS	No description	+	CDS	overlapping	0	12.8243	12.7333	12.4818	12.1577
YKL154W_CDS	XI	161601	162335	+	0.00304044	YKL154W_CDS	YKL154W_CDS	No description	+	CDS	overlapping	0	10.2564	10.3117	10.3017	10.1731
YKL152C_CDS	XI	163642	164385	-	1.53948e-16	YKL152C_CDS	YKL152C_CDS	No description	-	CDS	overlapping	0	17.0122	16.9637	16.751	16.1893
YKL151C_CDS	XI	164917	165930	-	4.60588e-05	YKL151C_CDS	YKL151C_CDS	No description	-	CDS	overlapping	0	9.41522	9.58561	11.0224	11.3805
YKL150W_CDS	XI	166544	167452	+	3.60791e-05	YKL150W_CDS	YKL150W_CDS	No description	+	CDS	overlapping	0	10.9866	11.0773	12.0874	12.6706
YKL148C_CDS	XI	169207	171129	-	7.60874e-08	YKL148C_CDS	YKL148C_CDS	No description	-	CDS	overlapping	0	10.2577	10.9266	11.5852	12.6194
YKL146W_CDS	XI	171783	173861	+	3.44826e-05	YKL146W_CDS	YKL146W_CDS	No description	+	CDS	overlapping	0	10.6063	10.8323	11.0758	11.6191
YKL145W_CDS	XI	174213	175616	+	3.48969e-07	YKL145W_CDS	YKL145W_CDS	No description	+	CDS	overlapping	0	12.6784	12.727	12.8905	12.6818
YKL145W-A_CDS	XI	174958	175050	+	0.000463847	YKL145W-A_CDS	YKL145W-A_CDS	No description	+	CDS	overlapping	0	9.63497	9.66852	9.60974	9.411
YKL143W_CDS	XI	176781	178172	+	0.00275646	YKL143W_CDS	YKL143W_CDS	No description	+	CDS	overlapping	0	11.711	11.6961	11.646	11.5059
YKL141W_CDS	XI	179667	180263	+	5.51771e-07	YKL141W_CDS	YKL141W_CDS	No description	+	CDS	overlapping	0	10.6689	10.8446	11.5702	12.0567
YKL137W_CDS	XI	185957	186292	+	0.00480218	YKL137W_CDS	YKL137W_CDS	No description	+	CDS	overlapping	0	8.90014	8.91465	8.92236	8.89547
YKL133C_CDS	XI	191679	193070	-	7.94895e-11	YKL133C_CDS	YKL133C_CDS	No description	-	CDS	overlapping	0	7.81378	8.49731	9.56229	10.1882
YKL129C_CDS	XI	196349	200167	-	0.000152789	YKL129C_CDS	YKL129C_CDS	No description	-	CDS	overlapping	0	10.5328	11.0025	11.4347	11.8666
YKL128C_CDS	XI	200884	201771	-	1.05048e-06	YKL128C_CDS	YKL128C_CDS	No description	-	CDS	overlapping	0	11.0755	11.0046	11.0513	10.8756
YKL127W_CDS	XI	203541	205253	+	1.75165e-05	YKL127W_CDS	YKL127W_CDS	No description	+	CDS	overlapping	0	11.584	11.8696	11.6967	11.3626
YKL124W_CDS	XI	210593	212332	+	9.80276e-14	YKL124W_CDS	YKL124W_CDS	No description	+	CDS	overlapping	0	8.90581	9.20724	9.90317	10.625
YKL123W_CDS	XI	212043	212423	+	6.39072e-12	YKL123W_CDS	YKL123W_CDS	No description	+	CDS	overlapping	0	7.16173	7.57676	8.59125	9.45434
YKL121W_CDS	XI	214142	216700	+	0.00270648	YKL121W_CDS	YKL121W_CDS	No description	+	CDS	overlapping	0	9.16955	9.44506	9.81523	10.4389
YKL119C_CDS	XI	218570	219217	-	0.00540461	YKL119C_CDS	YKL119C_CDS	No description	-	CDS	overlapping	0	9.49755	9.55619	9.6062	9.35835
YKL117W_CDS	XI	220324	220974	+	3.29953e-06	YKL117W_CDS	YKL117W_CDS	No description	+	CDS	overlapping	0	12.8716	12.8531	13.0735	12.8028
YKL114C_CDS	XI	223352	224455	-	4.60875e-05	YKL114C_CDS	YKL114C_CDS	No description	-	CDS	overlapping	0	10.5296	10.6777	10.6034	10.5767
YKL112W_CDS	XI	226570	228765	+	1.38813e-05	YKL112W_CDS	YKL112W_CDS	No description	+	CDS	overlapping	0	10.8714	11.1527	10.0661	10.247
YKL109W_CDS	XI	232227	233891	+	3.8568e-05	YKL109W_CDS	YKL109W_CDS	No description	+	CDS	overlapping	0	10.7156	10.9326	12.373	12.5594
YKL107W_CDS	XI	236141	237070	+	1.35153e-26	YKL107W_CDS	YKL107W_CDS	No description	+	CDS	overlapping	0	3.74257	4.86661	7.02587	7.97054
YKL104C_CDS	XI	243220	245373	-	0.000835107	YKL104C_CDS	YKL104C_CDS	No description	-	CDS	overlapping	0	12.3696	12.9875	13.1259	13.3863
YKL099C_CDS	XI	255720	256472	-	0.00458804	YKL099C_CDS	YKL099C_CDS	No description	-	CDS	overlapping	0	10.6031	10.6722	10.6038	10.5762
YKL098W_CDS	XI	256770	257843	+	4.66217e-05	YKL098W_CDS	YKL098W_CDS	No description	+	CDS	overlapping	0	9.37195	9.61819	10.2641	10.7521
YKL096W-A_CDS	XI	259253	259531	+	7.92728e-06	YKL096W-A_CDS	YKL096W-A_CDS	No description	+	CDS	overlapping	0	15.1808	15.1068	15.9504	16.6007
YKL093W_CDS	XI	264789	265808	+	3.38051e-24	YKL093W_CDS	YKL093W_CDS	No description	+	CDS	overlapping	0	6.19577	6.87493	8.02271	9.13661
YKL092C_CDS	XI	266145	269459	-	0.00211884	YKL092C_CDS	YKL092C_CDS	No description	-	CDS	overlapping	0	10.1315	10.2892	10.1057	10.2673
YKL086W_CDS	XI	278281	278664	+	1.19343e-18	YKL086W_CDS	YKL086W_CDS	No description	+	CDS	overlapping	0	6.73116	7.25563	8.92941	9.7408
YKL081W_CDS	XI	282891	284455	+	4.75301e-13	YKL081W_CDS	YKL081W_CDS	No description	+	CDS	overlapping	0	15.6811	15.7082	14.9183	14.4115
YKL080W_CDS	XI	285030	286208	+	1.08462e-12	YKL080W_CDS	YKL080W_CDS	No description	+	CDS	overlapping	0	13.1344	13.0421	13.0737	12.8547
YKL078W_CDS	XI	288845	291052	+	0.00134996	YKL078W_CDS	YKL078W_CDS	No description	+	CDS	overlapping	0	10.2227	10.424	9.83529	9.81976
YKL077W_CDS	XI	291453	292631	+	1.71769e-08	YKL077W_CDS	YKL077W_CDS	No description	+	CDS	overlapping	0	12.0761	12.0569	12.1194	11.9038
YKL071W_CDS	XI	305114	305884	+	2.61519e-23	YKL071W_CDS	YKL071W_CDS	No description	+	CDS	overlapping	0	4.36819	5.0507	6.74938	8.34804
YKL070W_CDS	XI	306211	306720	+	3.22829e-05	YKL070W_CDS	YKL070W_CDS	No description	+	CDS	overlapping	0	2.10494	2.59664	4.08586	5.45802
YKL068W_CDS	XI	310199	313078	+	1.40201e-11	YKL068W_CDS	YKL068W_CDS	No description	+	CDS	overlapping	0	11.5872	11.7041	11.1462	11.1523
YKL065W-A_CDS	XI	315954	316175	+	0.000106691	YKL065W-A_CDS	YKL065W-A_CDS	No description	+	CDS	overlapping	0	3.77698	3.78851	5.22114	6.33318
YKL065C_CDS	XI	316437	317057	-	4.25819e-09	YKL065C_CDS	YKL065C_CDS	No description	-	CDS	overlapping	0	11.368	11.5657	12.6734	12.9781
YKL062W_CDS	XI	323228	325120	+	2.03832e-06	YKL062W_CDS	YKL062W_CDS	No description	+	CDS	overlapping	0	9.94195	9.93517	11.1466	11.6267
YKL060C_CDS	XI	326408	327487	-	2.01581e-25	YKL060C_CDS	YKL060C_CDS	No description	-	CDS	overlapping	0	18.1101	17.834	17.5293	16.9721
YKL058W_CDS	XI	330166	330534	+	0.000365065	YKL058W_CDS	YKL058W_CDS	No description	+	CDS	overlapping	0	9.99887	9.77759	9.94047	9.68553
YKL057C_CDS	XI	330856	333969	-	0.00028035	YKL057C_CDS	YKL057C_CDS	No description	-	CDS	overlapping	0	11.1882	11.5905	11.203	11.2112
YKL056C_CDS	XI	334412	334915	-	3.4558e-12	YKL056C_CDS	YKL056C_CDS	No description	-	CDS	overlapping	0	15.1337	14.9789	14.8276	14.2913
YKL054C_CDS	XI	336537	338753	-	0.0057847	YKL054C_CDS	YKL054C_CDS	No description	-	CDS	overlapping	0	12.8048	12.9621	12.6221	12.6553
YKL053W_CDS	XI	339572	339946	+	3.80297e-10	YKL053W_CDS	YKL053W_CDS	No description	+	CDS	overlapping	0	2.26641	3.76989	5.53326	6.48248
YKL050C_CDS	XI	342852	345620	-	4.91029e-08	YKL050C_CDS	YKL050C_CDS	No description	-	CDS	overlapping	0	8.51158	8.50748	9.07631	10.011
YKL042W_CDS	XI	358475	359566	+	0.000246046	YKL042W_CDS	YKL042W_CDS	No description	+	CDS	overlapping	0	9.3636	9.42622	9.16652	9.10819
YKL040C_CDS	XI	361058	361828	-	0.0086289	YKL040C_CDS	YKL040C_CDS	No description	-	CDS	overlapping	0	10.1654	10.155	10.3335	10.2851
YKL037W_CDS	XI	369365	369721	+	9.99756e-05	YKL037W_CDS	YKL037W_CDS	No description	+	CDS	overlapping	0	2.10494	2.16266	4.00897	5.26891
YKL033W-A_CDS	XI	374505	375215	+	0.00806343	YKL033W-A_CDS	YKL033W-A_CDS	No description	+	CDS	overlapping	0	11.5839	11.4431	11.7204	11.3504
YKL027W_CDS	XI	387562	388905	+	6.67192e-06	YKL027W_CDS	YKL027W_CDS	No description	+	CDS	overlapping	0	10.5291	10.6589	10.4701	10.2748
YKL026C_CDS	XI	389380	389883	-	6.25318e-05	YKL026C_CDS	YKL026C_CDS	No description	-	CDS	overlapping	0	6.66255	6.67252	8.23826	8.97982
YKL025C_CDS	XI	390240	392279	-	1.45224e-13	YKL025C_CDS	YKL025C_CDS	No description	-	CDS	overlapping	0	10.3939	10.347	10.2311	10.1362
YKL023C-A_CDS	XI	393146	393373	-	0.00647347	YKL023C-A_CDS	YKL023C-A_CDS	No description	-	CDS	overlapping	0	9.23963	9.45114	9.18481	9.03747
YKL021C_CDS	XI	397344	398750	-	1.02568e-06	YKL021C_CDS	YKL021C_CDS	No description	-	CDS	overlapping	0	11.2128	11.189	11.0524	10.7142
YKL019W_CDS	XI	402568	403518	+	3.35379e-05	YKL019W_CDS	YKL019W_CDS	No description	+	CDS	overlapping	0	10.324	10.0391	10.1706	10.0426
YKL018W_CDS	XI	404102	405091	+	0.00139445	YKL018W_CDS	YKL018W_CDS	No description	+	CDS	overlapping	0	9.27907	9.5734	9.42445	9.27242
YKL016C_CDS	XI	407465	407989	-	2.77731e-16	YKL016C_CDS	YKL016C_CDS	No description	-	CDS	overlapping	0	10.8702	11.5548	12.2889	12.827
YKL014C_CDS	XI	411619	416913	-	0.000627243	YKL014C_CDS	YKL014C_CDS	No description	-	CDS	overlapping	0	11.9733	12.134	11.8721	11.813
YKL009W_CDS	XI	426242	426952	+	9.69778e-07	YKL009W_CDS	YKL009W_CDS	No description	+	CDS	overlapping	0	12.183	12.1509	11.8907	11.4627
YKL008C_CDS	XI	427295	428551	-	0.00396403	YKL008C_CDS	YKL008C_CDS	No description	-	CDS	overlapping	0	11.3753	11.1071	11.4666	11.5319
YKL006W_CDS	XI	431906	432720	+	1.99688e-10	YKL006W_CDS	YKL006W_CDS	No description	+	CDS	overlapping	0	14.9852	14.7852	14.4454	13.9791
YKL001C_CDS	XI	438777	439385	-	0.000205052	YKL001C_CDS	YKL001C_CDS	No description	-	CDS	overlapping	0	8.76845	8.96037	9.70109	9.99554
YKR001C_CDS	XI	440608	442722	-	3.0725e-08	YKR001C_CDS	YKR001C_CDS	No description	-	CDS	overlapping	0	12.6193	12.7764	12.4529	12.3167
YKR006C_CDS	XI	450423	451217	-	0.0052431	YKR006C_CDS	YKR006C_CDS	No description	-	CDS	overlapping	0	9.9056	10.1681	9.9907	10.0369
YKR008W_CDS	XI	452201	454078	+	2.37427e-08	YKR008W_CDS	YKR008W_CDS	No description	+	CDS	overlapping	0	10.6413	10.7313	10.4289	10.3895
YKR009C_CDS	XI	454352	457054	-	1.29162e-05	YKR009C_CDS	YKR009C_CDS	No description	-	CDS	overlapping	0	8.19347	8.17151	8.78258	9.52295
YKR010C_CDS	XI	458924	461239	-	0.00959625	YKR010C_CDS	YKR010C_CDS	No description	-	CDS	overlapping	0	10.022	9.876	9.8299	10.1288
YKR011C_CDS	XI	461635	462696	-	5.12595e-05	YKR011C_CDS	YKR011C_CDS	No description	-	CDS	overlapping	0	9.37158	9.95281	10.754	11.0537
YKR013W_CDS	XI	463959	464948	+	1.8414e-23	YKR013W_CDS	YKR013W_CDS	No description	+	CDS	overlapping	0	11.7256	12.1765	13.4548	14.3782
YKR015C_CDS	XI	466961	468667	-	4.17418e-12	YKR015C_CDS	YKR015C_CDS	No description	-	CDS	overlapping	0	3.84867	4.53949	5.94214	7.40965
YKR026C_CDS	XI	488738	489655	-	7.295e-08	YKR026C_CDS	YKR026C_CDS	No description	-	CDS	overlapping	0	10.9941	10.9823	10.8931	10.6229
YKR028W_CDS	XI	494257	497358	+	3.33753e-09	YKR028W_CDS	YKR028W_CDS	No description	+	CDS	overlapping	0	11.7462	11.7041	11.4935	11.6332
YKR033C_CDS	XI	506879	507304	-	1.41222e-05	YKR033C_CDS	YKR033C_CDS	No description	-	CDS	overlapping	0	1.04413	1.78845	3.37245	4.49401
YKR034W_CDS	XI	506898	507707	+	2.69568e-21	YKR034W_CDS	YKR034W_CDS	No description	+	CDS	overlapping	0	2.16932	4.375	6.20395	7.55001
YKR039W_CDS	XI	515063	516871	+	8.67562e-09	YKR039W_CDS	YKR039W_CDS	No description	+	CDS	overlapping	0	8.74174	8.8641	9.86395	11.2998
YKR042W_CDS	XI	519527	520624	+	1.29403e-07	YKR042W_CDS	YKR042W_CDS	No description	+	CDS	overlapping	0	14.187	14.5001	14.6624	15.5405
YKR043C_CDS	XI	520897	521712	-	0.00449483	YKR043C_CDS	YKR043C_CDS	No description	-	CDS	overlapping	0	12.2976	12.301	12.466	12.3333
YKR046C_CDS	XI	524223	525074	-	6.17677e-27	YKR046C_CDS	YKR046C_CDS	No description	-	CDS	overlapping	0	8.95675	9.32757	11.0264	11.7737
YKR049C_CDS	XI	526830	527231	-	2.099e-06	YKR049C_CDS	YKR049C_CDS	No description	-	CDS	overlapping	0	8.00362	8.16005	9.41632	9.7947
YKR050W_CDS	XI	527815	530484	+	0.00566076	YKR050W_CDS	YKR050W_CDS	No description	+	CDS	overlapping	0	9.90783	10.0516	10.4278	10.8436
YKR052C_CDS	XI	532550	533464	-	0.00135924	YKR052C_CDS	YKR052C_CDS	No description	-	CDS	overlapping	0	9.30008	9.20549	9.2023	9.08122
YKR053C_CDS	XI	534067	535281	-	1.65804e-11	YKR053C_CDS	YKR053C_CDS	No description	-	CDS	overlapping	0	7.59336	7.63255	8.68961	9.50695
YKR056W_CDS	XI	549448	551367	+	0.000856224	YKR056W_CDS	YKR056W_CDS	No description	+	CDS	overlapping	0	11.1879	11.2696	10.8545	10.957
YKR057W_CDS	XI	551657	552242	+	4.69442e-09	YKR057W_CDS	YKR057W_CDS	No description	+	CDS	overlapping	0	13.8591	13.6386	13.3165	12.5885
YKR058W_CDS	XI	552770	554620	+	0.00350653	YKR058W_CDS	YKR058W_CDS	No description	+	CDS	overlapping	0	8.89232	8.34444	9.79431	10.3201
YKR059W_CDS	XI	554987	556174	+	4.3866e-17	YKR059W_CDS	YKR059W_CDS	No description	+	CDS	overlapping	0	14.6481	14.5153	14.0602	13.7642
YKR060W_CDS	XI	556518	557342	+	0.000530862	YKR060W_CDS	YKR060W_CDS	No description	+	CDS	overlapping	0	9.67849	9.93392	9.49859	9.38149
YKR061W_CDS	XI	557677	558954	+	6.933e-41	YKR061W_CDS	YKR061W_CDS	No description	+	CDS	overlapping	0	8.57308	9.53597	10.7511	11.5067
YKR062W_CDS	XI	559666	560652	+	0.00817209	YKR062W_CDS	YKR062W_CDS	No description	+	CDS	overlapping	0	10.2829	10.4613	10.4241	10.4717
YKR066C_CDS	XI	566113	567198	-	0.000199658	YKR066C_CDS	YKR066C_CDS	No description	-	CDS	overlapping	0	11.5174	11.6457	12.2771	12.6272
YKR069W_CDS	XI	571612	573393	+	6.56286e-11	YKR069W_CDS	YKR069W_CDS	No description	+	CDS	overlapping	0	8.87782	8.97867	9.90189	10.5423
YKR070W_CDS	XI	573574	574632	+	0.00137382	YKR070W_CDS	YKR070W_CDS	No description	+	CDS	overlapping	0	10.2738	10.4676	10.5184	10.4467
YKR072C_CDS	XI	576435	578123	-	0.00959546	YKR072C_CDS	YKR072C_CDS	No description	-	CDS	overlapping	0	11.2037	11.3107	11.2865	11.4051
YKR074W_CDS	XI	579209	579676	+	0.00371649	YKR074W_CDS	YKR074W_CDS	No description	+	CDS	overlapping	0	10.2299	10.2352	10.3273	10.0866
YKR075C_CDS	XI	579827	580750	-	9.11232e-07	YKR075C_CDS	YKR075C_CDS	No description	-	CDS	overlapping	0	8.19282	9.28127	11.163	11.047
YKR076W_CDS	XI	582283	583395	+	4.75059e-07	YKR076W_CDS	YKR076W_CDS	No description	+	CDS	overlapping	0	8.09337	8.81184	9.79746	10.6934
YKR079C_CDS	XI	586789	589305	-	0.000449509	YKR079C_CDS	YKR079C_CDS	No description	-	CDS	overlapping	0	10.7083	10.9815	10.6095	10.6155
YKR081C_CDS	XI	591506	592540	-	0.00011276	YKR081C_CDS	YKR081C_CDS	No description	-	CDS	overlapping	0	11.8076	11.8521	11.7171	11.5016
YKR082W_CDS	XI	592825	596298	+	0.000891822	YKR082W_CDS	YKR082W_CDS	No description	+	CDS	overlapping	0	11.3397	11.6014	11.3398	11.3152
YKR083C_CDS	XI	596421	596822	-	0.00329694	YKR083C_CDS	YKR083C_CDS	No description	-	CDS	overlapping	0	8.19115	8.23468	8.10546	7.91278
YKR084C_CDS	XI	597055	598890	-	1.63289e-07	YKR084C_CDS	YKR084C_CDS	No description	-	CDS	overlapping	0	11.0993	11.2224	11.1297	10.94
YKR085C_CDS	XI	599094	599681	-	0.00636266	YKR085C_CDS	YKR085C_CDS	No description	-	CDS	overlapping	0	9.4969	9.60854	9.65603	9.55916
YKR088C_CDS	XI	604405	605418	-	0.00971589	YKR088C_CDS	YKR088C_CDS	No description	-	CDS	overlapping	0	10.4138	10.49	10.5943	10.5665
YKR091W_CDS	XI	611525	612265	+	2.836e-14	YKR091W_CDS	YKR091W_CDS	No description	+	CDS	overlapping	0	7.75972	8.77423	10.6839	11.3745
YKR092C_CDS	XI	612665	613885	-	1.33774e-06	YKR092C_CDS	YKR092C_CDS	No description	-	CDS	overlapping	0	12.4862	12.6334	12.1439	11.78
YKR094C_CDS	XI	617996	618750	-	6.13569e-13	YKR094C_CDS	YKR094C_CDS	No description	-	CDS	overlapping	0	14.4556	14.3531	14.2228	13.5546
YKR095W_CDS	XI	619805	625432	+	0.000198237	YKR095W_CDS	YKR095W_CDS	No description	+	CDS	overlapping	0	12.9089	12.8153	12.6679	12.6923
YKR096W_CDS	XI	626793	630380	+	0.00179574	YKR096W_CDS	YKR096W_CDS	No description	+	CDS	overlapping	0	10.3537	10.717	10.9673	11.4553
YKR097W_CDS	XI	631152	632801	+	3.63849e-31	YKR097W_CDS	YKR097W_CDS	No description	+	CDS	overlapping	0	6.81194	7.14501	9.76443	11.2864
YKR098C_CDS	XI	633026	635179	-	4.81686e-16	YKR098C_CDS	YKR098C_CDS	No description	-	CDS	overlapping	0	9.14344	9.7071	10.3898	10.9129
YKR100C_CDS	XI	638901	639968	-	5.33289e-08	YKR100C_CDS	YKR100C_CDS	No description	-	CDS	overlapping	0	10.4665	10.6067	11.27	11.8904
YKR101W_CDS	XI	640540	642504	+	0.000390125	YKR101W_CDS	YKR101W_CDS	No description	+	CDS	overlapping	0	8.55825	9.06628	9.02653	9.72115
YKR102W_CDS	XI	646356	649865	+	1.88032e-13	YKR102W_CDS	YKR102W_CDS	No description	+	CDS	overlapping	0	7.82917	8.72957	8.95297	9.7563
YKR103W_CDS	XI	653080	656736	+	8.7416e-05	YKR103W_CDS	YKR103W_CDS	No description	+	CDS	overlapping	0	8.27944	8.68238	8.96656	9.54447
YKR104W_CDS	XI	656836	657756	+	1.94801e-05	YKR104W_CDS	YKR104W_CDS	No description	+	CDS	overlapping	0	6.89738	7.32172	7.87617	8.55261
YKR105C_CDS	XI	658716	660464	-	1.24201e-05	YKR105C_CDS	YKR105C_CDS	No description	-	CDS	overlapping	0	2.4442	2.76624	4.08586	5.60817
YKR106W_CDS	XI	661442	663289	+	1.18838e-05	YKR106W_CDS	YKR106W_CDS	No description	+	CDS	overlapping	0	5.85465	6.68419	7.1047	7.98619
YLL067C_CDS	XII	585	4301	-	0.00176633	YLL067C_CDS	YLL067C_CDS	No description	-	CDS	overlapping	0	10.333	10.63	10.4106	12.2596
YLL066W-B_CDS	XII	5605	5775	+	1.85243e-06	YLL066W-B_CDS	YLL066W-B_CDS	No description	+	CDS	overlapping	0	1.04413	1.44105	2.11261	5.4163
YLL066C_CDS	XII	6120	9836	-	9.76572e-05	YLL066C_CDS	YLL066C_CDS	No description	-	CDS	overlapping	0	10.6888	10.9371	10.9969	12.8952
YLL064C_CDS	XII	13083	13445	-	9.84934e-05	YLL064C_CDS	YLL064C_CDS	No description	-	CDS	overlapping	0	6.53905	6.42501	7.08059	8.51026
YLL063C_CDS	XII	14648	16072	-	0.000215789	YLL063C_CDS	YLL063C_CDS	No description	-	CDS	overlapping	0	8.19206	8.2084	8.77727	9.38069
YLL060C_CDS	XII	21138	21839	-	4.44085e-09	YLL060C_CDS	YLL060C_CDS	No description	-	CDS	overlapping	0	7.37221	7.53081	8.76132	9.42378
YLL057C_CDS	XII	25756	26994	-	5.53791e-13	YLL057C_CDS	YLL057C_CDS	No description	-	CDS	overlapping	0	5.39965	5.58489	8.36365	9.27341
YLL056C_CDS	XII	27409	28305	-	6.35977e-12	YLL056C_CDS	YLL056C_CDS	No description	-	CDS	overlapping	0	7.40911	7.79482	8.7383	9.59637
YLL055W_CDS	XII	30109	31704	+	6.49946e-11	YLL055W_CDS	YLL055W_CDS	No description	+	CDS	overlapping	0	8.83993	8.8051	9.71106	10.3822
YLL053C_CDS	XII	35503	35961	-	5.94417e-14	YLL053C_CDS	YLL053C_CDS	No description	-	CDS	overlapping	0	6.47322	7.14768	8.42969	9.13943
YLL052C_CDS	XII	35912	36361	-	2.02225e-06	YLL052C_CDS	YLL052C_CDS	No description	-	CDS	overlapping	0	6.41211	6.70139	7.73485	8.2957
YLL051C_CDS	XII	37333	39471	-	7.12006e-09	YLL051C_CDS	YLL051C_CDS	No description	-	CDS	overlapping	0	10.4594	10.6465	11.2397	11.8066
YLL050C_CDS	XII	39804	40414	-	0.00056656	YLL050C_CDS	YLL050C_CDS	No description	-	CDS	overlapping	0	13.5342	13.5844	13.8095	13.6252
YLL046C_CDS	XII	46714	47463	-	4.22176e-34	YLL046C_CDS	YLL046C_CDS	No description	-	CDS	overlapping	0	3.06411	4.72469	7.66077	8.71009
YLL045C_CDS	XII	47859	48629	-	3.79966e-21	YLL045C_CDS	YLL045C_CDS	No description	-	CDS	overlapping	0	15.7794	15.5748	15.2826	14.8809
YLL041C_CDS	XII	53131	53931	-	1.31329e-14	YLL041C_CDS	YLL041C_CDS	No description	-	CDS	overlapping	0	9.45773	9.97179	10.9053	11.7415
YLL039C_CDS	XII	64062	65207	-	5.42247e-09	YLL039C_CDS	YLL039C_CDS	No description	-	CDS	overlapping	0	11.7096	12.3551	13.8428	14.1832
YLL038C_CDS	XII	65775	66518	-	4.1321e-06	YLL038C_CDS	YLL038C_CDS	No description	-	CDS	overlapping	0	8.74451	8.81443	8.46669	8.33736
YLL036C_CDS	XII	66745	68256	-	1.45326e-05	YLL036C_CDS	YLL036C_CDS	No description	-	CDS	overlapping	0	10.4202	10.3543	10.2973	10.3021
YLL034C_CDS	XII	70633	73146	-	0.000856224	YLL034C_CDS	YLL034C_CDS	No description	-	CDS	overlapping	0	11.5084	11.7462	11.3751	11.1893
YLL030C_CDS	XII	80356	80697	-	0.00714025	YLL030C_CDS	YLL030C_CDS	No description	-	CDS	overlapping	0	1.01373	1.47146	2.17699	2.90905
YLL027W_CDS	XII	87403	88155	+	1.69531e-12	YLL027W_CDS	YLL027W_CDS	No description	+	CDS	overlapping	0	10.2241	10.3711	11.2704	11.558
YLL025W_CDS	XII	94747	95121	+	8.02187e-05	YLL025W_CDS	YLL025W_CDS	No description	+	CDS	overlapping	0	5.20708	5.52616	6.96636	7.32533
YLL024C_CDS	XII	95566	97485	-	0.000518816	YLL024C_CDS	YLL024C_CDS	No description	-	CDS	overlapping	0	15.4581	16.4993	15.3959	14.6642
YLL020C_CDS	XII	105556	105861	-	1.8763e-10	YLL020C_CDS	YLL020C_CDS	No description	-	CDS	overlapping	0	7.62335	8.00323	9.65522	10.5167
YLL019C_CDS	XII	105686	107899	-	2.36925e-09	YLL019C_CDS	YLL019C_CDS	No description	-	CDS	overlapping	0	10.1733	10.4745	11.6132	12.5061
YLL018C_CDS	XII	109902	111575	-	1.17473e-08	YLL018C_CDS	YLL018C_CDS	No description	-	CDS	overlapping	0	13.9675	13.7258	13.6799	13.5755
YLL014W_CDS	XII	121322	121648	+	0.00653152	YLL014W_CDS	YLL014W_CDS	No description	+	CDS	overlapping	0	10.2728	10.1197	10.4671	10.1762
YLL012W_CDS	XII	125534	127255	+	1.80241e-06	YLL012W_CDS	YLL012W_CDS	No description	+	CDS	overlapping	0	9.85393	10.4388	10.8661	11.2526
YLL005C_CDS	XII	137940	140546	-	1.38162e-25	YLL005C_CDS	YLL005C_CDS	No description	-	CDS	overlapping	0	3.30859	5.42088	7.27733	8.13245
YLR001C_CDS	XII	151389	153977	-	4.80159e-07	YLR001C_CDS	YLR001C_CDS	No description	-	CDS	overlapping	0	9.63534	10.0924	10.5759	11.1353
YLR002C_CDS	XII	154343	156334	-	6.27888e-09	YLR002C_CDS	YLR002C_CDS	No description	-	CDS	overlapping	0	11.3469	11.4003	10.8969	10.8211
YLR003C_CDS	XII	156855	157730	-	0.0037494	YLR003C_CDS	YLR003C_CDS	No description	-	CDS	overlapping	0	10.6578	10.7688	10.6229	10.4804
YLR004C_CDS	XII	157934	159505	-	6.01718e-06	YLR004C_CDS	YLR004C_CDS	No description	-	CDS	overlapping	0	5.92253	6.11556	6.80237	7.93729
YLR006C_CDS	XII	161755	163893	-	0.00489546	YLR006C_CDS	YLR006C_CDS	No description	-	CDS	overlapping	0	10.0426	10.1655	10.7721	11.0824
YLR007W_CDS	XII	164392	165402	+	1.08301e-06	YLR007W_CDS	YLR007W_CDS	No description	+	CDS	overlapping	0	9.3489	9.80144	10.5596	10.8558
YLR008C_CDS	XII	165577	166083	-	6.73526e-15	YLR008C_CDS	YLR008C_CDS	No description	-	CDS	overlapping	0	10.3408	10.3814	10.0545	9.73611
YLR009W_CDS	XII	166537	167136	+	0.00105401	YLR009W_CDS	YLR009W_CDS	No description	+	CDS	overlapping	0	11.9703	11.9164	11.8287	11.6941
YLR010C_CDS	XII	167320	167802	-	0.008083	YLR010C_CDS	YLR010C_CDS	No description	-	CDS	overlapping	0	6.76123	6.7118	7.88235	8.0411
YLR012C_CDS	XII	169982	170281	-	3.24663e-10	YLR012C_CDS	YLR012C_CDS	No description	-	CDS	overlapping	0	1.33534	2.48323	6.12647	6.36526
YLR013W_CDS	XII	171339	171764	+	9.4573e-09	YLR013W_CDS	YLR013W_CDS	No description	+	CDS	overlapping	0	1.01373	2.01885	4.48066	5.29931
YLR015W_CDS	XII	175227	176744	+	0.00923181	YLR015W_CDS	YLR015W_CDS	No description	+	CDS	overlapping	0	9.9344	10.098	10.1188	10.0678
YLR017W_CDS	XII	177608	178621	+	0.000102439	YLR017W_CDS	YLR017W_CDS	No description	+	CDS	overlapping	0	11.1329	11.207	11.1285	11.0005
YLR022C_CDS	XII	184174	184926	-	0.000438052	YLR022C_CDS	YLR022C_CDS	No description	-	CDS	overlapping	0	10.1655	10.2721	10.2646	9.97236
YLR027C_CDS	XII	196829	198085	-	1.8322e-05	YLR027C_CDS	YLR027C_CDS	No description	-	CDS	overlapping	0	13.426	13.2972	13.3335	13.2699
YLR029C_CDS	XII	201976	202590	-	9.87788e-16	YLR029C_CDS	YLR029C_CDS	No description	-	CDS	overlapping	0	16.0342	15.7089	15.555	15.1214
YLR030W_CDS	XII	203290	204081	+	7.4201e-08	YLR030W_CDS	YLR030W_CDS	No description	+	CDS	overlapping	0	1.65233	2.59664	5.27082	5.71629
YLR031W_CDS	XII	204225	204785	+	6.52132e-13	YLR031W_CDS	YLR031W_CDS	No description	+	CDS	overlapping	0	2.9811	2.24925	6.67291	7.13983
YLR033W_CDS	XII	208761	210269	+	1.78227e-09	YLR033W_CDS	YLR033W_CDS	No description	+	CDS	overlapping	0	10.5829	10.4799	10.3732	10.2958
YLR035C_CDS	XII	212369	214456	-	0.000874069	YLR035C_CDS	YLR035C_CDS	No description	-	CDS	overlapping	0	9.00155	9.30996	9.50252	10.0336
YLR037C_CDS	XII	222685	223059	-	6.03435e-29	YLR037C_CDS	YLR037C_CDS	No description	-	CDS	overlapping	0	6.12729	6.99651	8.97343	9.89656
YLR038C_CDS	XII	224921	225172	-	0.000900181	YLR038C_CDS	YLR038C_CDS	No description	-	CDS	overlapping	0	9.64623	9.68108	10.4458	10.9127
YLR040C_CDS	XII	228908	229582	-	2.76184e-14	YLR040C_CDS	YLR040C_CDS	No description	-	CDS	overlapping	0	6.6344	7.87383	8.84642	9.50559
YLR041W_CDS	XII	229377	229697	+	0.000464896	YLR041W_CDS	YLR041W_CDS	No description	+	CDS	overlapping	0	4.60437	4.97072	6.20491	6.67836
YLR042C_CDS	XII	229966	230451	-	0	YLR042C_CDS	YLR042C_CDS	No description	-	CDS	overlapping	0	4.95159	7.51221	9.98702	11.3448
YLR043C_CDS	XII	231702	232013	-	0.00178297	YLR043C_CDS	YLR043C_CDS	No description	-	CDS	overlapping	0	12.3444	12.2515	12.5726	12.2817
YLR044C_CDS	XII	232390	234081	-	5.50143e-07	YLR044C_CDS	YLR044C_CDS	No description	-	CDS	overlapping	0	17.8971	18.1919	17.7832	17.4201
YLR046C_CDS	XII	238001	238813	-	5.98366e-07	YLR046C_CDS	YLR046C_CDS	No description	-	CDS	overlapping	0	8.4113	8.69027	9.50921	10.216
YLR048W_CDS	XII	242232	243349	+	1.72047e-15	YLR048W_CDS	YLR048W_CDS	No description	+	CDS	overlapping	0	15.1932	15.0979	14.6338	14.1877
YLR053C_CDS	XII	248100	248426	-	2.30592e-14	YLR053C_CDS	YLR053C_CDS	No description	-	CDS	overlapping	0	1.70494	2.63063	5.96447	6.74679
YLR054C_CDS	XII	248717	250978	-	1.10616e-17	YLR054C_CDS	YLR054C_CDS	No description	-	CDS	overlapping	0	4.84498	6.46461	8.52702	8.96258
YLR057W_CDS	XII	255306	257855	+	4.30589e-10	YLR057W_CDS	YLR057W_CDS	No description	+	CDS	overlapping	0	10.2616	10.8635	11.1535	11.5878
YLR058C_CDS	XII	257992	259401	-	0.00118622	YLR058C_CDS	YLR058C_CDS	No description	-	CDS	overlapping	0	13.6844	13.812	13.8595	13.4074
YLR060W_CDS	XII	260979	262766	+	2.23674e-12	YLR060W_CDS	YLR060W_CDS	No description	+	CDS	overlapping	0	13.515	13.485	13.1775	12.9767
YLR061W_CDS	XII	263194	263948	+	1.82983e-21	YLR061W_CDS	YLR061W_CDS	No description	+	CDS	overlapping	0	14.6699	14.4822	14.1828	13.6601
YLR070C_CDS	XII	274141	275211	-	4.86859e-05	YLR070C_CDS	YLR070C_CDS	No description	-	CDS	overlapping	0	6.46489	6.49335	7.48093	8.07859
YLR075W_CDS	XII	282927	283592	+	1.28945e-09	YLR075W_CDS	YLR075W_CDS	No description	+	CDS	overlapping	0	16.3601	16.16	16.2231	15.8025
YLR080W_CDS	XII	287916	289250	+	9.02185e-05	YLR080W_CDS	YLR080W_CDS	No description	+	CDS	overlapping	0	7.76975	8.20225	9.12395	9.75792
YLR081W_CDS	XII	290212	291936	+	1.42716e-11	YLR081W_CDS	YLR081W_CDS	No description	+	CDS	overlapping	0	3.9447	4.2926	6.69723	7.55719
YLR083C_CDS	XII	294091	296094	-	1.12597e-06	YLR083C_CDS	YLR083C_CDS	No description	-	CDS	overlapping	0	12.5104	12.5677	12.2233	12.1512
YLR084C_CDS	XII	296589	300251	-	0.00610207	YLR084C_CDS	YLR084C_CDS	No description	-	CDS	overlapping	0	10.1389	11.3651	11.286	11.7148
YLR092W_CDS	XII	323544	326225	+	3.9751e-15	YLR092W_CDS	YLR092W_CDS	No description	+	CDS	overlapping	0	7.29321	7.3474	8.78909	9.91016
YLR094C_CDS	XII	327730	329238	-	8.21947e-05	YLR094C_CDS	YLR094C_CDS	No description	-	CDS	overlapping	0	9.51412	10.0698	10.3411	10.903
YLR099C_CDS	XII	339744	340928	-	6.88935e-11	YLR099C_CDS	YLR099C_CDS	No description	-	CDS	overlapping	0	8.96353	9.52423	10.3019	10.9551
YLR099W-A_CDS	XII	341325	341588	+	4.86085e-05	YLR099W-A_CDS	YLR099W-A_CDS	No description	+	CDS	overlapping	0	8.14495	8.38066	9.2171	9.58417
YLR101C_CDS	XII	342566	342961	-	0.00637951	YLR101C_CDS	YLR101C_CDS	No description	-	CDS	overlapping	0	5.22654	5.76015	6.62185	6.79691
YLR104W_CDS	XII	346585	346980	+	0.000148891	YLR104W_CDS	YLR104W_CDS	No description	+	CDS	overlapping	0	8.98661	9.41874	9.87509	10.1192
YLR107W_CDS	XII	364116	365330	+	2.25898e-09	YLR107W_CDS	YLR107W_CDS	No description	+	CDS	overlapping	0	9.31922	9.8582	10.4966	10.877
YLR109W_CDS	XII	368781	369311	+	0.00664158	YLR109W_CDS	YLR109W_CDS	No description	+	CDS	overlapping	0	15.3041	16.1718	15.4088	14.9775
YLR111W_CDS	XII	370391	370723	+	0.006829	YLR111W_CDS	YLR111W_CDS	No description	+	CDS	overlapping	0	1.66641	1.67146	3.83848	4.55482
YLR113W_CDS	XII	371620	372927	+	3.9571e-08	YLR113W_CDS	YLR113W_CDS	No description	+	CDS	overlapping	0	11.9802	11.9247	12.0176	12.0083
YLR120C_CDS	XII	386511	388220	-	3.58213e-12	YLR120C_CDS	YLR120C_CDS	No description	-	CDS	overlapping	0	10.6381	10.9382	12.178	12.5171
YLR121C_CDS	XII	388744	390270	-	2e-43	YLR121C_CDS	YLR121C_CDS	No description	-	CDS	overlapping	0	8.7312	9.95334	12.1133	12.9241
YLR125W_CDS	XII	393484	393894	+	7.39745e-05	YLR125W_CDS	YLR125W_CDS	No description	+	CDS	overlapping	0	6.01316	6.46814	7.19299	7.77353
YLR129W_CDS	XII	399657	402488	+	0.00123521	YLR129W_CDS	YLR129W_CDS	No description	+	CDS	overlapping	0	11.9336	12.1349	11.8901	11.7827
YLR131C_CDS	XII	404510	406822	-	0.00788955	YLR131C_CDS	YLR131C_CDS	No description	-	CDS	overlapping	0	10.4807	10.8761	10.9328	11.4596
YLR132C_CDS	XII	407283	408155	-	0.00944442	YLR132C_CDS	YLR132C_CDS	No description	-	CDS	overlapping	0	8.11834	8.13682	8.18473	8.08487
YLR134W_CDS	XII	410723	412414	+	2.72163e-09	YLR134W_CDS	YLR134W_CDS	No description	+	CDS	overlapping	0	8.81472	8.99064	9.91551	10.4112
YLR135W_CDS	XII	413281	415527	+	0.0014373	YLR135W_CDS	YLR135W_CDS	No description	+	CDS	overlapping	0	9.0526	9.30528	9.76275	10.2209
YLR136C_CDS	XII	415801	416658	-	0.000443884	YLR136C_CDS	YLR136C_CDS	No description	-	CDS	overlapping	0	7.70726	8.03503	8.87838	10.1392
YLR142W_CDS	XII	425186	426616	+	2.224e-42	YLR142W_CDS	YLR142W_CDS	No description	+	CDS	overlapping	0	6.56146	7.61016	10.9537	12.1257
YLR143W_CDS	XII	427329	429386	+	6.37929e-05	YLR143W_CDS	YLR143W_CDS	No description	+	CDS	overlapping	0	10.1626	10.2734	10.2963	10.1302
YLR145W_CDS	XII	432168	432773	+	0.00905376	YLR145W_CDS	YLR145W_CDS	No description	+	CDS	overlapping	0	8.35628	8.67065	9.09304	9.37422
YLR149C_CDS	XII	437631	439823	-	4.94753e-10	YLR149C_CDS	YLR149C_CDS	No description	-	CDS	overlapping	0	7.28106	7.94455	9.72679	10.6951
YLR150W_CDS	XII	440467	441288	+	6.37425e-23	YLR150W_CDS	YLR150W_CDS	No description	+	CDS	overlapping	0	15.6151	15.4248	15.2932	14.9042
YLR151C_CDS	XII	441715	442737	-	7.39265e-06	YLR151C_CDS	YLR151C_CDS	No description	-	CDS	overlapping	0	7.72885	8.32122	9.19632	9.62406
YLR152C_CDS	XII	442958	444688	-	0.0025915	YLR152C_CDS	YLR152C_CDS	No description	-	CDS	overlapping	0	9.30651	9.02174	10.1981	10.9269
YLR153C_CDS	XII	445524	447575	-	1.34681e-14	YLR153C_CDS	YLR153C_CDS	No description	-	CDS	overlapping	0	13.2351	13.0528	12.8309	12.6037
YLR155C_CDS	XII	469317	470405	-	4.55667e-10	YLR155C_CDS	YLR155C_CDS	No description	-	CDS	overlapping	0	11.2355	11.478	12.6997	13.5475
YLR156W_CDS	XII	472113	472457	+	3.87258e-07	YLR156W_CDS	YLR156W_CDS	No description	+	CDS	overlapping	0	4.67947	4.79219	6.48499	7.20917
YLR156C-A_CDS	XII	472479	472610	-	0.00780567	YLR156C-A_CDS	YLR156C-A_CDS	No description	-	CDS	overlapping	0	1.04413	1.41065	2.34659	3.45644
YLR157C_CDS	XII	472969	474057	-	1.1879e-10	YLR157C_CDS	YLR157C_CDS	No description	-	CDS	overlapping	0	11.1037	11.3092	12.6846	13.5342
YLR157W-D_CDS	XII	475764	475976	+	0.00122847	YLR157W-D_CDS	YLR157W-D_CDS	No description	+	CDS	overlapping	0	3.74257	3.39664	5.2845	6.00288
YLR157C-B_CDS	XII	476333	481601	-	9.32079e-23	YLR157C-B_CDS	YLR157C-B_CDS	No description	-	CDS	overlapping	0	11.5168	12.654	13.5828	14.6708
YLR157C-A_CDS	XII	480279	481601	-	2.90431e-09	YLR157C-A_CDS	YLR157C-A_CDS	No description	-	CDS	overlapping	0	9.39003	10.2977	11.1278	12.0377
YLR157W-E_CDS	XII	481873	482037	+	3.9772e-06	YLR157W-E_CDS	YLR157W-E_CDS	No description	+	CDS	overlapping	0	3.14421	2.79664	5.1197	6.06786
YLR158C_CDS	XII	482549	483637	-	3.02708e-09	YLR158C_CDS	YLR158C_CDS	No description	-	CDS	overlapping	0	11.0534	11.0745	12.5347	13.3912
YLR159W_CDS	XII	485345	485689	+	0.00015986	YLR159W_CDS	YLR159W_CDS	No description	+	CDS	overlapping	0	4.72608	3.59362	6.17183	7.04182
YLR160C_CDS	XII	486201	487289	-	7.20742e-08	YLR160C_CDS	YLR160C_CDS	No description	-	CDS	overlapping	0	11.0446	11.0739	12.511	13.3184
YLR161W_CDS	XII	488997	489341	+	0.000399398	YLR161W_CDS	YLR161W_CDS	No description	+	CDS	overlapping	0	4.71643	3.73659	6.5905	6.90667
YLR162W_CDS	XII	489573	489929	+	2.77901e-19	YLR162W_CDS	YLR162W_CDS	No description	+	CDS	overlapping	0	1.39153	2.01885	5.58326	7.69011
YLR165C_CDS	XII	494494	495258	-	0.000137609	YLR165C_CDS	YLR165C_CDS	No description	-	CDS	overlapping	0	7.9172	8.07059	9.02636	9.49034
YLR167W_CDS	XII	498947	499405	+	2.26021e-08	YLR167W_CDS	YLR167W_CDS	No description	+	CDS	overlapping	0	16.3725	16.2918	16.3328	15.8954
YLR168C_CDS	XII	499578	500270	-	5.25717e-14	YLR168C_CDS	YLR168C_CDS	No description	-	CDS	overlapping	0	9.25054	9.64992	10.6048	11.6994
YLR171W_CDS	XII	500733	501122	+	0.0078279	YLR171W_CDS	YLR171W_CDS	No description	+	CDS	overlapping	0	2.05233	1.67146	4.25555	4.72011
YLR173W_CDS	XII	502421	504247	+	2.23552e-19	YLR173W_CDS	YLR173W_CDS	No description	+	CDS	overlapping	0	9.11333	9.43498	10.18	10.8458
YLR174W_CDS	XII	504591	505829	+	9.015e-42	YLR174W_CDS	YLR174W_CDS	No description	+	CDS	overlapping	0	7.26597	7.77235	9.89978	11.1192
YLR175W_CDS	XII	506134	507585	+	0.00127256	YLR175W_CDS	YLR175W_CDS	No description	+	CDS	overlapping	0	14.1649	14.0488	13.5731	13.4916
YLR176C_CDS	XII	507797	510232	-	1.64239e-11	YLR176C_CDS	YLR176C_CDS	No description	-	CDS	overlapping	0	8.90954	9.18862	9.63708	10.4228
YLR177W_CDS	XII	511054	512940	+	1.62673e-07	YLR177W_CDS	YLR177W_CDS	No description	+	CDS	overlapping	0	9.4606	9.56387	11.0143	11.7033
YLR178C_CDS	XII	513162	513821	-	5.66231e-05	YLR178C_CDS	YLR178C_CDS	No description	-	CDS	overlapping	0	9.27105	9.5223	11.3196	12.263
YLR180W_CDS	XII	515262	516410	+	1.83168e-05	YLR180W_CDS	YLR180W_CDS	No description	+	CDS	overlapping	0	13.6307	13.541	13.3421	13.0131
YLR183C_CDS	XII	520543	522012	-	0.00671708	YLR183C_CDS	YLR183C_CDS	No description	-	CDS	overlapping	0	10.4078	10.6289	10.3987	10.4729
YLR185W_CDS	XII	522663	523288	+	0.000335985	YLR185W_CDS	YLR185W_CDS	No description	+	CDS	overlapping	0	13.7383	13.833	13.6658	13.482
YLR186W_CDS	XII	523632	524390	+	0.00172936	YLR186W_CDS	YLR186W_CDS	No description	+	CDS	overlapping	0	11.3288	11.3191	11.3015	11.2266
YLR187W_CDS	XII	524865	527945	+	0.000651113	YLR187W_CDS	YLR187W_CDS	No description	+	CDS	overlapping	0	10.1384	10.2106	10.6399	11.1814
YLR189C_CDS	XII	530797	534393	-	1.16984e-14	YLR189C_CDS	YLR189C_CDS	No description	-	CDS	overlapping	0	10.7417	11.2505	11.9373	12.5735
YLR190W_CDS	XII	535214	536689	+	0.00463901	YLR190W_CDS	YLR190W_CDS	No description	+	CDS	overlapping	0	11.508	12.231	12.2333	12.7754
YLR191W_CDS	XII	537272	538432	+	5.88174e-05	YLR191W_CDS	YLR191W_CDS	No description	+	CDS	overlapping	0	9.16646	9.29017	9.81004	10.401
YLR193C_CDS	XII	540009	540536	-	1.45485e-06	YLR193C_CDS	YLR193C_CDS	No description	-	CDS	overlapping	0	8.90632	9.1884	9.85872	10.5649
YLR194C_CDS	XII	540809	541573	-	1.45854e-24	YLR194C_CDS	YLR194C_CDS	No description	-	CDS	overlapping	0	10.2859	11.1129	13.4061	14.2845
YLR196W_CDS	XII	543968	545698	+	0.00801229	YLR196W_CDS	YLR196W_CDS	No description	+	CDS	overlapping	0	12.6305	12.7354	12.6381	12.5028
YLR197W_CDS	XII	546097	547611	+	0.00234042	YLR197W_CDS	YLR197W_CDS	No description	+	CDS	overlapping	0	14.28	14.2272	13.7876	13.5333
YLR199C_CDS	XII	547853	548769	-	2.02366e-05	YLR199C_CDS	YLR199C_CDS	No description	-	CDS	overlapping	0	9.71063	10.1444	10.4566	10.8513
YLR201C_CDS	XII	549511	550293	-	7.81333e-08	YLR201C_CDS	YLR201C_CDS	No description	-	CDS	overlapping	0	9.60393	9.75516	10.6626	11.2904
YLR202C_CDS	XII	550194	550636	-	4.88421e-06	YLR202C_CDS	YLR202C_CDS	No description	-	CDS	overlapping	0	7.91169	8.26535	8.77764	9.67937
YLR204W_CDS	XII	552270	552605	+	0.00126355	YLR204W_CDS	YLR204W_CDS	No description	+	CDS	overlapping	0	9.2064	9.30059	9.87748	10.2879
YLR205C_CDS	XII	552724	553677	-	0	YLR205C_CDS	YLR205C_CDS	No description	-	CDS	overlapping	0	6.20995	8.07975	9.59142	10.8949
YLR206W_CDS	XII	554578	556419	+	0.00763758	YLR206W_CDS	YLR206W_CDS	No description	+	CDS	overlapping	0	11.2807	11.3687	11.9291	12.3685
YLR208W_CDS	XII	559551	560444	+	2.18139e-05	YLR208W_CDS	YLR208W_CDS	No description	+	CDS	overlapping	0	12.3502	12.3673	12.3801	12.2113
YLR209C_CDS	XII	560797	561732	-	0.000597213	YLR209C_CDS	YLR209C_CDS	No description	-	CDS	overlapping	0	9.82356	9.83327	10.3718	10.797
YLR210W_CDS	XII	562008	563390	+	3.27113e-05	YLR210W_CDS	YLR210W_CDS	No description	+	CDS	overlapping	0	8.92899	9.16639	9.68291	10.2133
YLR211C_CDS	XII	563792	564531	-	9.65762e-10	YLR211C_CDS	YLR211C_CDS	No description	-	CDS	overlapping	0	7.86258	8.33732	9.22496	9.65266
YLR213C_CDS	XII	566654	567922	-	5.78484e-10	YLR213C_CDS	YLR213C_CDS	No description	-	CDS	overlapping	0	7.8203	8.30537	9.44255	10.051
YLR216C_CDS	XII	572096	573211	-	0.00154172	YLR216C_CDS	YLR216C_CDS	No description	-	CDS	overlapping	0	11.9462	12.6388	13.5326	13.58
YLR219W_CDS	XII	574151	576337	+	2.48004e-09	YLR219W_CDS	YLR219W_CDS	No description	+	CDS	overlapping	0	10.2794	10.3662	11.2326	11.9948
YLR221C_CDS	XII	578362	579024	-	0.00716802	YLR221C_CDS	YLR221C_CDS	No description	-	CDS	overlapping	0	10.8405	10.6348	10.8467	10.7269
YLR222C-A_CDS	XII	582006	582236	-	8.45698e-06	YLR222C-A_CDS	YLR222C-A_CDS	No description	-	CDS	overlapping	0	7.89236	8.46509	9.03515	9.66357
YLR223C_CDS	XII	582233	585490	-	0.00253575	YLR223C_CDS	YLR223C_CDS	No description	-	CDS	overlapping	0	11.954	12.667	12.9861	13.7739
YLR224W_CDS	XII	586464	587573	+	2.69583e-09	YLR224W_CDS	YLR224W_CDS	No description	+	CDS	overlapping	0	10.1632	10.5233	11.0653	11.6042
YLR225C_CDS	XII	587695	588918	-	6.00059e-19	YLR225C_CDS	YLR225C_CDS	No description	-	CDS	overlapping	0	10.2638	10.6517	12.1868	12.5773
YLR226W_CDS	XII	589354	590541	+	9.63974e-07	YLR226W_CDS	YLR226W_CDS	No description	+	CDS	overlapping	0	9.24185	9.75544	10.2042	10.547
YLR227C_CDS	XII	590562	592043	-	5.11657e-07	YLR227C_CDS	YLR227C_CDS	No description	-	CDS	overlapping	0	8.12938	8.37382	9.46463	9.90428
YLR227W-B_CDS	XII	593438	598706	+	1.11915e-12	YLR227W-B_CDS	YLR227W-B_CDS	No description	+	CDS	overlapping	0	8.99757	11.3016	11.3111	11.9402
YLR230W_CDS	XII	604574	604879	+	0.0028375	YLR230W_CDS	YLR230W_CDS	No description	+	CDS	overlapping	0	1.90494	3.55811	3.93588	4.69689
YLR232W_CDS	XII	606830	607177	+	0.000565999	YLR232W_CDS	YLR232W_CDS	No description	+	CDS	overlapping	0	1.59153	2.21885	2.78877	4.8519
YLR233C_CDS	XII	607425	609524	-	1.45854e-06	YLR233C_CDS	YLR233C_CDS	No description	-	CDS	overlapping	0	8.49757	8.71585	9.40318	9.87071
YLR234W_CDS	XII	609783	611753	+	0.00195387	YLR234W_CDS	YLR234W_CDS	No description	+	CDS	overlapping	0	7.75886	8.61104	8.83383	9.46337
YLR237W_CDS	XII	612367	614163	+	0.000879777	YLR237W_CDS	YLR237W_CDS	No description	+	CDS	overlapping	0	9.75206	10.5025	10.9669	11.7813
YLR238W_CDS	XII	614755	616191	+	5.38301e-06	YLR238W_CDS	YLR238W_CDS	No description	+	CDS	overlapping	0	9.11445	9.26639	9.92007	10.4766
YLR240W_CDS	XII	617533	620160	+	1.19335e-05	YLR240W_CDS	YLR240W_CDS	No description	+	CDS	overlapping	0	9.7981	10.1148	10.6429	11.072
YLR241W_CDS	XII	620473	622821	+	2.58444e-09	YLR241W_CDS	YLR241W_CDS	No description	+	CDS	overlapping	0	10.7444	11.0841	11.6808	12.1717
YLR245C_CDS	XII	626502	626930	-	0.00211573	YLR245C_CDS	YLR245C_CDS	No description	-	CDS	overlapping	0	7.76237	7.78418	8.25871	9.01429
YLR246W_CDS	XII	627118	628197	+	1.18828e-11	YLR246W_CDS	YLR246W_CDS	No description	+	CDS	overlapping	0	8.22839	8.42883	9.40971	10.2019
YLR247C_CDS	XII	628684	633354	-	7.48964e-10	YLR247C_CDS	YLR247C_CDS	No description	-	CDS	overlapping	0	10.5026	11.1948	11.7028	12.3599
YLR248W_CDS	XII	634252	636084	+	0.000169492	YLR248W_CDS	YLR248W_CDS	No description	+	CDS	overlapping	0	12.0703	12.2879	12.8911	13.2013
YLR249W_CDS	XII	636780	639914	+	1.82897e-06	YLR249W_CDS	YLR249W_CDS	No description	+	CDS	overlapping	0	16.7888	16.766	16.3887	16.1935
YLR250W_CDS	XII	640317	641021	+	8.20388e-10	YLR250W_CDS	YLR250W_CDS	No description	+	CDS	overlapping	0	10.7603	11.2659	12.1315	12.4204
YLR251W_CDS	XII	641464	642057	+	7.60088e-10	YLR251W_CDS	YLR251W_CDS	No description	+	CDS	overlapping	0	7.2474	7.575	9.5947	10.2884
YLR252W_CDS	XII	641957	642262	+	2.49689e-12	YLR252W_CDS	YLR252W_CDS	No description	+	CDS	overlapping	0	6.6295	6.91297	9.07472	9.9898
YLR254C_CDS	XII	644404	644973	-	3.97333e-13	YLR254C_CDS	YLR254C_CDS	No description	-	CDS	overlapping	0	8.60675	8.64869	9.9449	10.6591
YLR255C_CDS	XII	645600	645953	-	1.10989e-15	YLR255C_CDS	YLR255C_CDS	No description	-	CDS	overlapping	0	3.32721	4.6225	6.11027	7.12671
YLR257W_CDS	XII	658826	659791	+	0.00303707	YLR257W_CDS	YLR257W_CDS	No description	+	CDS	overlapping	0	11.9066	11.7428	12.9609	13.3587
YLR260W_CDS	XII	665844	667907	+	2.36194e-14	YLR260W_CDS	YLR260W_CDS	No description	+	CDS	overlapping	0	9.51327	9.99372	10.7282	11.4743
YLR263W_CDS	XII	670340	672823	+	1.02747e-21	YLR263W_CDS	YLR263W_CDS	No description	+	CDS	overlapping	0	8.69636	9.00923	10.1527	11.057
YLR264W_CDS	XII	673131	673334	+	1.45737e-06	YLR264W_CDS	YLR264W_CDS	No description	+	CDS	overlapping	0	12.3485	12.4131	12.1431	11.6563
YLR265C_CDS	XII	674427	675455	-	0.000202835	YLR265C_CDS	YLR265C_CDS	No description	-	CDS	overlapping	0	5.68207	6.50824	7.47346	8.12711
YLR267W_CDS	XII	678212	679924	+	6.96718e-09	YLR267W_CDS	YLR267W_CDS	No description	+	CDS	overlapping	0	6.67495	8.86792	9.52118	10.1565
YLR270W_CDS	XII	681186	682238	+	8.02187e-05	YLR270W_CDS	YLR270W_CDS	No description	+	CDS	overlapping	0	10.3379	10.3946	11.4187	11.8802
YLR271W_CDS	XII	682737	683561	+	1.32191e-13	YLR271W_CDS	YLR271W_CDS	No description	+	CDS	overlapping	0	8.26891	8.43675	9.63154	10.2005
YLR272C_CDS	XII	683672	687202	-	0.00838965	YLR272C_CDS	YLR272C_CDS	No description	-	CDS	overlapping	0	10.2762	10.7476	10.7139	11.3403
YLR273C_CDS	XII	689083	691029	-	2.02277e-15	YLR273C_CDS	YLR273C_CDS	No description	-	CDS	overlapping	0	8.20951	9.58196	10.006	10.6723
YLR274W_CDS	XII	691555	693882	+	1.11521e-05	YLR274W_CDS	YLR274W_CDS	No description	+	CDS	overlapping	0	10.482	11.0913	11.2118	11.5202
YLR278C_CDS	XII	699999	704024	-	7.32141e-07	YLR278C_CDS	YLR278C_CDS	No description	-	CDS	overlapping	0	10.8699	11.148	11.8632	12.3897
YLR279W_CDS	XII	704309	704698	+	8.47245e-05	YLR279W_CDS	YLR279W_CDS	No description	+	CDS	overlapping	0	1.91671	1.50186	2.99107	5.23052
YLR280C_CDS	XII	704483	704833	-	1.06322e-28	YLR280C_CDS	YLR280C_CDS	No description	-	CDS	overlapping	0	6.05616	6.51171	8.14477	8.98569
YLR281C_CDS	XII	704493	704960	-	6.60653e-29	YLR281C_CDS	YLR281C_CDS	No description	-	CDS	overlapping	0	6.09802	6.54023	8.20337	9.05751
YLR283W_CDS	XII	705186	706130	+	1.05539e-10	YLR283W_CDS	YLR283W_CDS	No description	+	CDS	overlapping	0	8.2166	8.69707	9.66248	10.1698
YLR284C_CDS	XII	706198	707040	-	0.00867448	YLR284C_CDS	YLR284C_CDS	No description	-	CDS	overlapping	0	7.82099	7.96106	8.62369	8.99683
YLR285W_CDS	XII	707360	708145	+	6.07271e-09	YLR285W_CDS	YLR285W_CDS	No description	+	CDS	overlapping	0	10.6888	10.7199	10.5445	10.2039
YLR288C_CDS	XII	713480	714904	-	2.10817e-09	YLR288C_CDS	YLR288C_CDS	No description	-	CDS	overlapping	0	8.62509	8.90596	9.58148	10.1565
YLR289W_CDS	XII	715089	717026	+	2.83405e-06	YLR289W_CDS	YLR289W_CDS	No description	+	CDS	overlapping	0	8.34146	8.78607	9.24652	9.94762
YLR290C_CDS	XII	717145	717978	-	0.00695033	YLR290C_CDS	YLR290C_CDS	No description	-	CDS	overlapping	0	9.21911	9.14751	10.2065	10.521
YLR291C_CDS	XII	718317	719462	-	0.000872117	YLR291C_CDS	YLR291C_CDS	No description	-	CDS	overlapping	0	11.3872	11.6063	11.6089	11.5654
YLR293C_CDS	XII	720771	721430	-	0.000297823	YLR293C_CDS	YLR293C_CDS	No description	-	CDS	overlapping	0	14.196	14.2398	14.311	14.1705
YLR294C_CDS	XII	721701	722030	-	4.90283e-34	YLR294C_CDS	YLR294C_CDS	No description	-	CDS	overlapping	0	9.77763	10.4163	11.3939	11.977
YLR295C_CDS	XII	721999	722373	-	8.73734e-13	YLR295C_CDS	YLR295C_CDS	No description	-	CDS	overlapping	0	10.3994	10.8705	11.6773	12.1159
YLR296W_CDS	XII	722978	723304	+	7.07395e-06	YLR296W_CDS	YLR296W_CDS	No description	+	CDS	overlapping	0	1.76574	2.24925	4.69286	5.40181
YLR297W_CDS	XII	724044	724433	+	1.97604e-09	YLR297W_CDS	YLR297W_CDS	No description	+	CDS	overlapping	0	7.72001	9.17995	10.3763	10.8208
YLR298C_CDS	XII	724721	725416	-	0.000449282	YLR298C_CDS	YLR298C_CDS	No description	-	CDS	overlapping	0	9.17527	9.08094	9.96329	10.4286
YLR299W_CDS	XII	726069	728051	+	2.89324e-05	YLR299W_CDS	YLR299W_CDS	No description	+	CDS	overlapping	0	10.2567	10.0973	10.8118	11.5731
YLR301W_CDS	XII	730825	731559	+	0.000177114	YLR301W_CDS	YLR301W_CDS	No description	+	CDS	overlapping	0	11.966	12.1533	12.3957	12.0597
YLR302C_CDS	XII	732191	732553	-	0.00422996	YLR302C_CDS	YLR302C_CDS	No description	-	CDS	overlapping	0	1.04413	1.44105	2.8527	3.73573
YLR303W_CDS	XII	732542	733876	+	0.00372385	YLR303W_CDS	YLR303W_CDS	No description	+	CDS	overlapping	0	11.2227	10.9886	12.469	12.4811
YLR306W_CDS	XII	744151	744851	+	6.57197e-05	YLR306W_CDS	YLR306W_CDS	No description	+	CDS	overlapping	0	8.38499	8.66552	9.4838	9.79185
YLR307W_CDS	XII	745620	746525	+	0	YLR307W_CDS	YLR307W_CDS	No description	+	CDS	overlapping	0	4.10339	7.59143	8.57804	9.18537
YLR307C-A_CDS	XII	746848	747111	-	0	YLR307C-A_CDS	YLR307C-A_CDS	No description	-	CDS	overlapping	0	1.33534	4.86893	8.50145	10.2056
YLR308W_CDS	XII	747937	748875	+	1.71764e-15	YLR308W_CDS	YLR308W_CDS	No description	+	CDS	overlapping	0	1.01373	3.07965	5.39114	6.43567
YLR310C_CDS	XII	752224	756993	-	2.04276e-09	YLR310C_CDS	YLR310C_CDS	No description	-	CDS	overlapping	0	11.602	11.941	12.2119	12.9199
YLR311C_CDS	XII	757265	757612	-	0	YLR311C_CDS	YLR311C_CDS	No description	-	CDS	overlapping	0	3.31671	5.6782	8.24651	9.38544
YLR312C_CDS	XII	757637	758833	-	0	YLR312C_CDS	YLR312C_CDS	No description	-	CDS	overlapping	0	6.02445	7.84606	9.95126	11.1006
YLR313C_CDS	XII	760750	762342	-	6.34228e-07	YLR313C_CDS	YLR313C_CDS	No description	-	CDS	overlapping	0	8.29384	8.86641	9.34575	10.0403
YLR317W_CDS	XII	765655	766089	+	8.45376e-07	YLR317W_CDS	YLR317W_CDS	No description	+	CDS	overlapping	0	6.85467	7.03832	7.84416	8.85645
YLR318W_CDS	XII	766542	769196	+	2.82613e-11	YLR318W_CDS	YLR318W_CDS	No description	+	CDS	overlapping	0	8.7068	9.19806	9.72651	10.4168
YLR320W_CDS	XII	771940	776304	+	0.00084158	YLR320W_CDS	YLR320W_CDS	No description	+	CDS	overlapping	0	9.54873	9.94182	10.2832	10.8061
YLR322W_CDS	XII	777628	777942	+	7.62258e-07	YLR322W_CDS	YLR322W_CDS	No description	+	CDS	overlapping	0	1.27453	1.93226	4.15547	5.21679
YLR323C_CDS	XII	778173	778952	-	0.000134676	YLR323C_CDS	YLR323C_CDS	No description	-	CDS	overlapping	0	8.65746	8.76687	9.64899	9.86273
YLR324W_CDS	XII	779215	780786	+	2.03343e-08	YLR324W_CDS	YLR324W_CDS	No description	+	CDS	overlapping	0	10.3376	10.6944	11.4915	12.0286
YLR325C_CDS	XII	781143	781379	-	0.000580134	YLR325C_CDS	YLR325C_CDS	No description	-	CDS	overlapping	0	13.9199	14.1338	13.8479	13.4096
YLR326W_CDS	XII	782174	782896	+	3.65531e-14	YLR326W_CDS	YLR326W_CDS	No description	+	CDS	overlapping	0	8.19894	8.83816	9.86316	10.2774
YLR327C_CDS	XII	783127	783387	-	2.99766e-10	YLR327C_CDS	YLR327C_CDS	No description	-	CDS	overlapping	0	5.9778	8.13864	12.1434	13.0563
YLR329W_CDS	XII	786442	787333	+	8.64608e-20	YLR329W_CDS	YLR329W_CDS	No description	+	CDS	overlapping	0	4.42169	4.82049	7.51831	8.65541
YLR331C_CDS	XII	790669	791046	-	1.90548e-13	YLR331C_CDS	YLR331C_CDS	No description	-	CDS	overlapping	0	1.07454	2.01885	4.98423	6.38808
YLR332W_CDS	XII	790676	791806	+	1.14288e-33	YLR332W_CDS	YLR332W_CDS	No description	+	CDS	overlapping	0	10.1541	10.82	11.9059	12.3379
YLR333C_CDS	XII	795573	795899	-	1.59425e-06	YLR333C_CDS	YLR333C_CDS	No description	-	CDS	overlapping	0	13.4597	13.5577	13.4273	13.0502
YLR334C_CDS	XII	796698	797078	-	1.16739e-06	YLR334C_CDS	YLR334C_CDS	No description	-	CDS	overlapping	0	1.04413	2.28323	3.19107	4.90898
YLR335W_CDS	XII	797430	799592	+	0.00146722	YLR335W_CDS	YLR335W_CDS	No description	+	CDS	overlapping	0	12.6859	12.5788	12.6423	12.8704
YLR337C_CDS	XII	802653	805106	-	3.49956e-06	YLR337C_CDS	YLR337C_CDS	No description	-	CDS	overlapping	0	10.9034	11.3452	12.0331	12.4193
YLR338W_CDS	XII	804346	805203	+	5.12172e-20	YLR338W_CDS	YLR338W_CDS	No description	+	CDS	overlapping	0	2.77527	2.30186	7.41981	8.08372
YLR340W_CDS	XII	805887	806825	+	6.14744e-10	YLR340W_CDS	YLR340W_CDS	No description	+	CDS	overlapping	0	16.3766	16.2539	16.0499	15.9449
YLR341W_CDS	XII	807385	808818	+	4.38911e-16	YLR341W_CDS	YLR341W_CDS	No description	+	CDS	overlapping	0	3.32201	4.62301	6.72064	7.23237
YLR342W-A_CDS	XII	815810	815983	+	1.14476e-10	YLR342W-A_CDS	YLR342W-A_CDS	No description	+	CDS	overlapping	0	8.45534	8.97055	9.97571	10.3646
YLR343W_CDS	XII	816094	817761	+	1.84569e-22	YLR343W_CDS	YLR343W_CDS	No description	+	CDS	overlapping	0	7.10861	7.41446	9.09377	10.0404
YLR344W_CDS	XII	819312	820142	+	0.00164108	YLR344W_CDS	YLR344W_CDS	No description	+	CDS	overlapping	0	13.7684	13.8373	13.7489	13.4795
YLR345W_CDS	XII	820511	822040	+	2.69638e-06	YLR345W_CDS	YLR345W_CDS	No description	+	CDS	overlapping	0	9.40238	9.40028	10.5301	11.1854
YLR346C_CDS	XII	822287	822592	-	1.69084e-17	YLR346C_CDS	YLR346C_CDS	No description	-	CDS	overlapping	0	4.039	6.06478	7.78587	8.50682
YLR347W-A_CDS	XII	824789	824929	+	0.00284816	YLR347W-A_CDS	YLR347W-A_CDS	No description	+	CDS	overlapping	0	1.27454	1.93226	3.21098	4.10905
YLR350W_CDS	XII	828730	829380	+	0.000390912	YLR350W_CDS	YLR350W_CDS	No description	+	CDS	overlapping	0	10.2513	10.2726	11.6706	12.045
YLR352W_CDS	XII	831116	833539	+	5.73013e-05	YLR352W_CDS	YLR352W_CDS	No description	+	CDS	overlapping	0	9.31429	9.63172	9.90603	10.5545
YLR353W_CDS	XII	834352	836163	+	1.16524e-17	YLR353W_CDS	YLR353W_CDS	No description	+	CDS	overlapping	0	9.88842	10.2624	10.9053	11.6568
YLR354C_CDS	XII	836350	837357	-	0.00525723	YLR354C_CDS	YLR354C_CDS	No description	-	CDS	overlapping	0	13.9204	13.8708	13.9269	14.0389
YLR356W_CDS	XII	840321	840914	+	1.19111e-23	YLR356W_CDS	YLR356W_CDS	No description	+	CDS	overlapping	0	8.78805	9.28788	10.5672	11.2598
YLR359W_CDS	XII	844282	845730	+	1.73069e-07	YLR359W_CDS	YLR359W_CDS	No description	+	CDS	overlapping	0	13.9612	13.5608	13.9126	13.3721
YLR360W_CDS	XII	846103	847422	+	2.06732e-05	YLR360W_CDS	YLR360W_CDS	No description	+	CDS	overlapping	0	9.19474	9.49473	10.137	10.6239
YLR361C-A_CDS	XII	849383	849679	-	0.00709982	YLR361C-A_CDS	YLR361C-A_CDS	No description	-	CDS	overlapping	0	8.24204	8.55341	9.10616	9.29933
YLR362W_CDS	XII	849866	852019	+	2.93046e-09	YLR362W_CDS	YLR362W_CDS	No description	+	CDS	overlapping	0	9.54836	9.82092	10.4738	11.0305
YLR364W_CDS	XII	854062	854391	+	2.24144e-05	YLR364W_CDS	YLR364W_CDS	No description	+	CDS	overlapping	0	6.54702	7.08586	8.17195	8.32854
YLR368W_CDS	XII	857540	859336	+	1.33973e-09	YLR368W_CDS	YLR368W_CDS	No description	+	CDS	overlapping	0	9.278	9.72538	10.1745	10.7227
YLR369W_CDS	XII	859552	861525	+	5.92424e-06	YLR369W_CDS	YLR369W_CDS	No description	+	CDS	overlapping	0	9.76926	10.1422	10.3806	10.9205
YLR370C_CDS	XII	861718	862254	-	0.00564551	YLR370C_CDS	YLR370C_CDS	No description	-	CDS	overlapping	0	10.6753	10.8148	11.2978	11.6534
YLR371W_CDS	XII	862714	866784	+	2.87147e-07	YLR371W_CDS	YLR371W_CDS	No description	+	CDS	overlapping	0	10.8371	11.1381	11.5285	12.1254
YLR373C_CDS	XII	868662	871367	-	5.79653e-05	YLR373C_CDS	YLR373C_CDS	No description	-	CDS	overlapping	0	10.2365	10.3901	10.9006	11.475
YLR374C_CDS	XII	871453	871842	-	1.23388e-07	YLR374C_CDS	YLR374C_CDS	No description	-	CDS	overlapping	0	2.11671	3.36624	4.09993	6.18267
YLR375W_CDS	XII	871697	872728	+	0.00109568	YLR375W_CDS	YLR375W_CDS	No description	+	CDS	overlapping	0	10.7632	10.6023	11.8229	12.1558
YLR376C_CDS	XII	872826	873554	-	1.41537e-18	YLR376C_CDS	YLR376C_CDS	No description	-	CDS	overlapping	0	7.84806	8.42919	9.41757	10.0714
YLR377C_CDS	XII	873746	874792	-	4.2e-43	YLR377C_CDS	YLR377C_CDS	No description	-	CDS	overlapping	0	3.50859	3.04112	7.73281	9.41691
YLR380W_CDS	XII	878282	879508	+	0.00325162	YLR380W_CDS	YLR380W_CDS	No description	+	CDS	overlapping	0	10.9265	10.9864	10.9169	11.1007
YLR381W_CDS	XII	879723	881924	+	1.65229e-17	YLR381W_CDS	YLR381W_CDS	No description	+	CDS	overlapping	0	8.92903	9.19836	11.0282	11.8164
YLR382C_CDS	XII	882067	884751	-	0.0027446	YLR382C_CDS	YLR382C_CDS	No description	-	CDS	overlapping	0	9.92328	10.3556	10.5642	11.22
YLR383W_CDS	XII	885288	888632	+	0.000205954	YLR383W_CDS	YLR383W_CDS	No description	+	CDS	overlapping	0	10.5092	10.7541	11.1563	11.7379
YLR387C_CDS	XII	896374	897672	-	0.00518164	YLR387C_CDS	YLR387C_CDS	No description	-	CDS	overlapping	0	10.6957	10.9523	11.497	11.7
YLR388W_CDS	XII	898651	898821	+	0.00630316	YLR388W_CDS	YLR388W_CDS	No description	+	CDS	overlapping	0	12.9958	13.0367	12.9805	12.7919
YLR390W_CDS	XII	903066	903404	+	4.34712e-07	YLR390W_CDS	YLR390W_CDS	No description	+	CDS	overlapping	0	8.17722	8.31282	9.00342	9.55544
YLR390W-A_CDS	XII	903724	904440	+	1.95382e-34	YLR390W-A_CDS	YLR390W-A_CDS	No description	+	CDS	overlapping	0	13.263	13.6288	14.7769	15.6643
YLR392C_CDS	XII	904749	906305	-	2.20443e-10	YLR392C_CDS	YLR392C_CDS	No description	-	CDS	overlapping	0	8.87785	9.23177	9.97036	10.5816
YLR394W_CDS	XII	907950	909398	+	2.71609e-05	YLR394W_CDS	YLR394W_CDS	No description	+	CDS	overlapping	0	9.19373	9.63848	10.0428	10.664
YLR395C_CDS	XII	909729	909965	-	0.00260678	YLR395C_CDS	YLR395C_CDS	No description	-	CDS	overlapping	0	9.66548	9.56209	10.2524	10.8403
YLR396C_CDS	XII	910235	912310	-	0.000995524	YLR396C_CDS	YLR396C_CDS	No description	-	CDS	overlapping	0	9.57155	9.88242	10.1147	10.5939
YLR403W_CDS	XII	925568	927619	+	0.00166584	YLR403W_CDS	YLR403W_CDS	No description	+	CDS	overlapping	0	10.6066	10.9594	11.101	11.6503
YLR404W_CDS	XII	928743	929600	+	0.00223654	YLR404W_CDS	YLR404W_CDS	No description	+	CDS	overlapping	0	8.43212	8.7936	9.15717	9.49638
YLR406C_CDS	XII	931065	931755	-	1.83536e-11	YLR406C_CDS	YLR406C_CDS	No description	-	CDS	overlapping	0	13.5596	13.425	13.1744	12.7925
YLR406C-A_CDS	XII	932206	932355	-	0.00113115	YLR406C-A_CDS	YLR406C-A_CDS	No description	-	CDS	overlapping	0	2.51671	3.11363	4.44377	5.23225
YLR407W_CDS	XII	932967	933653	+	1.86962e-08	YLR407W_CDS	YLR407W_CDS	No description	+	CDS	overlapping	0	9.2169	9.91716	10.5196	11.0779
YLR408C_CDS	XII	933885	934253	-	0.000389655	YLR408C_CDS	YLR408C_CDS	No description	-	CDS	overlapping	0	6.9324	7.13943	8.07317	8.62967
YLR414C_CDS	XII	953353	954144	-	1.34649e-28	YLR414C_CDS	YLR414C_CDS	No description	-	CDS	overlapping	0	10.3325	11.0109	13.2103	13.9421
YLR415C_CDS	XII	954259	954597	-	9.06725e-14	YLR415C_CDS	YLR415C_CDS	No description	-	CDS	overlapping	0	2.6138	3.11958	6.30122	6.83633
YLR416C_CDS	XII	954491	954889	-	2.26352e-10	YLR416C_CDS	YLR416C_CDS	No description	-	CDS	overlapping	0	2.33892	2.68323	5.51464	6.4015
YLR417W_CDS	XII	955010	956710	+	3.63071e-16	YLR417W_CDS	YLR417W_CDS	No description	+	CDS	overlapping	0	8.82687	9.14434	10.734	11.3135
YLR422W_CDS	XII	965897	971695	+	7.99089e-05	YLR422W_CDS	YLR422W_CDS	No description	+	CDS	overlapping	0	10.7437	11.1727	11.5573	12.0586
YLR423C_CDS	XII	971917	973170	-	9.71153e-17	YLR423C_CDS	YLR423C_CDS	No description	-	CDS	overlapping	0	8.2187	8.51508	9.34473	9.984
YLR424W_CDS	XII	973395	975521	+	0.00528582	YLR424W_CDS	YLR424W_CDS	No description	+	CDS	overlapping	0	8.78889	9.06684	9.36026	9.86182
YLR425W_CDS	XII	982894	986817	+	1.28034e-06	YLR425W_CDS	YLR425W_CDS	No description	+	CDS	overlapping	0	9.71131	9.87068	10.3425	10.9815
YLR428C_CDS	XII	990617	990961	-	8.39277e-17	YLR428C_CDS	YLR428C_CDS	No description	-	CDS	overlapping	0	1.42193	1.67146	7.0555	7.22554
YLR430W_CDS	XII	993434	1000129	+	7.08779e-05	YLR430W_CDS	YLR430W_CDS	No description	+	CDS	overlapping	0	12.2086	12.6261	12.9645	13.6554
YLR431C_CDS	XII	1000342	1001703	-	3.72214e-15	YLR431C_CDS	YLR431C_CDS	No description	-	CDS	overlapping	0	8.61981	8.96245	9.82246	10.3505
YLR432W_CDS	XII	1002557	1004128	+	0.000615115	YLR432W_CDS	YLR432W_CDS	No description	+	CDS	overlapping	0	13.1859	13.0829	13.0134	12.8827
YLR433C_CDS	XII	1004347	1006008	-	0.00290701	YLR433C_CDS	YLR433C_CDS	No description	-	CDS	overlapping	0	10.2053	10.2845	10.7448	11.1975
YLR437C_CDS	XII	1011622	1012023	-	6.22723e-05	YLR437C_CDS	YLR437C_CDS	No description	-	CDS	overlapping	0	9.08096	9.19901	9.99691	10.4026
YLR437C-A_CDS	XII	1012459	1012686	-	0.00131226	YLR437C-A_CDS	YLR437C-A_CDS	No description	-	CDS	overlapping	0	2.48631	4.12541	4.17003	5.15911
YLR441C_CDS	XII	1018141	1018908	-	1.43357e-12	YLR441C_CDS	YLR441C_CDS	No description	-	CDS	overlapping	0	15.4061	15.2421	15.109	14.5753
YLR442C_CDS	XII	1019315	1022251	-	2.94173e-06	YLR442C_CDS	YLR442C_CDS	No description	-	CDS	overlapping	0	10.1278	10.387	10.7941	11.1565
YLR443W_CDS	XII	1022625	1023971	+	2.36194e-14	YLR443W_CDS	YLR443W_CDS	No description	+	CDS	overlapping	0	9.75015	10.214	11.0161	11.4603
YLR445W_CDS	XII	1024189	1024837	+	1.62567e-06	YLR445W_CDS	YLR445W_CDS	No description	+	CDS	overlapping	0	1.30494	2.44925	3.80009	5.11214
YLR446W_CDS	XII	1025214	1026515	+	7.50438e-09	YLR446W_CDS	YLR446W_CDS	No description	+	CDS	overlapping	0	7.52	7.43983	8.66122	9.33839
YLR447C_CDS	XII	1026856	1027893	-	0.00134066	YLR447C_CDS	YLR447C_CDS	No description	-	CDS	overlapping	0	13.1461	12.954	13.2383	13.1772
YLR448W_CDS	XII	1028854	1029768	+	6.87904e-14	YLR448W_CDS	YLR448W_CDS	No description	+	CDS	overlapping	0	14.031	14.0948	13.6378	13.2512
YLR449W_CDS	XII	1030834	1032012	+	0.00952959	YLR449W_CDS	YLR449W_CDS	No description	+	CDS	overlapping	0	12.8057	12.6927	12.7588	12.6618
YLR452C_CDS	XII	1039270	1041366	-	7.58847e-38	YLR452C_CDS	YLR452C_CDS	No description	-	CDS	overlapping	0	8.84148	9.66854	10.818	11.3375
YLR453C_CDS	XII	1041799	1042986	-	2.91758e-07	YLR453C_CDS	YLR453C_CDS	No description	-	CDS	overlapping	0	7.19605	7.71915	8.20278	8.6812
YLR454W_CDS	XII	1043998	1051884	+	0.00157414	YLR454W_CDS	YLR454W_CDS	No description	+	CDS	overlapping	0	11.4393	11.6988	12.1626	12.7247
YLR456W_CDS	XII	1055070	1055684	+	3.41852e-05	YLR456W_CDS	YLR456W_CDS	No description	+	CDS	overlapping	0	7.1305	7.75397	8.31757	8.8434
YLR457C_CDS	XII	1055812	1056771	-	7.89105e-11	YLR457C_CDS	YLR457C_CDS	No description	-	CDS	overlapping	0	8.17278	8.48864	9.37155	10.0732
YLR458W_CDS	XII	1056455	1056835	+	0.00047696	YLR458W_CDS	YLR458W_CDS	No description	+	CDS	overlapping	0	1.27454	1.44105	3.60285	4.14899
YLR460C_CDS	XII	1059757	1060887	-	3.17471e-15	YLR460C_CDS	YLR460C_CDS	No description	-	CDS	overlapping	0	6.81812	6.88069	8.44557	9.59388
YLR461W_CDS	XII	1062919	1063281	+	1.53626e-12	YLR461W_CDS	YLR461W_CDS	No description	+	CDS	overlapping	0	3.14257	4.43063	7.24782	8.08091
YLR466W_CDS	XII	1067087	1071235	+	0.00188383	YLR466W_CDS	YLR466W_CDS	No description	+	CDS	overlapping	0	8.68863	9.52597	9.58754	10.5739
YLR466C-B_CDS	XII	1071594	1071710	-	2.95336e-24	YLR466C-B_CDS	YLR466C-B_CDS	No description	-	CDS	overlapping	0	5.26486	5.30267	6.9258	9.35743
YLR467W_CDS	XII	1072508	1077898	+	0.004521	YLR467W_CDS	YLR467W_CDS	No description	+	CDS	overlapping	0	9.15037	10.2192	10.2521	10.9987
YML132W_CDS	XIII	7244	8383	+	0.000487147	YML132W_CDS	YML132W_CDS	No description	+	CDS	overlapping	0	10.4391	10.6775	10.958	11.6569
YML131W_CDS	XIII	10198	11295	+	2.20493e-05	YML131W_CDS	YML131W_CDS	No description	+	CDS	overlapping	0	8.94882	9.3872	9.82766	10.3606
YML130C_CDS	XIII	11483	13174	-	2.52183e-05	YML130C_CDS	YML130C_CDS	No description	-	CDS	overlapping	0	11.3449	11.6172	12.2341	12.4333
YML127W_CDS	XIII	17064	18809	+	1.21815e-09	YML127W_CDS	YML127W_CDS	No description	+	CDS	overlapping	0	10.652	10.6681	10.5652	10.4275
YML126C_CDS	XIII	19060	20535	-	6.02029e-05	YML126C_CDS	YML126C_CDS	No description	-	CDS	overlapping	0	13.0269	13.3265	13.095	12.9077
YML123C_CDS	XIII	24037	25800	-	0.000467605	YML123C_CDS	YML123C_CDS	No description	-	CDS	overlapping	0	14.4857	15.2894	14.6065	12.373
YML120C_CDS	XIII	28266	29807	-	1.81167e-08	YML120C_CDS	YML120C_CDS	No description	-	CDS	overlapping	0	9.96798	10.3275	11.1561	11.8483
YML119W_CDS	XIII	30611	31684	+	1.89097e-05	YML119W_CDS	YML119W_CDS	No description	+	CDS	overlapping	0	9.6486	10.1302	10.7269	11.2363
YML118W_CDS	XIII	32334	33851	+	2.4179e-05	YML118W_CDS	YML118W_CDS	No description	+	CDS	overlapping	0	6.81032	6.89624	7.95372	8.4436
YML117W_CDS	XIII	34243	37647	+	0.00251908	YML117W_CDS	YML117W_CDS	No description	+	CDS	overlapping	0	11.4696	11.6573	12.1231	12.6534
YML116W-A_CDS	XIII	37472	37774	+	2.73301e-05	YML116W-A_CDS	YML116W-A_CDS	No description	+	CDS	overlapping	0	8.94191	9.16418	10.2221	10.9429
YML106W_CDS	XIII	56773	57453	+	6.73189e-05	YML106W_CDS	YML106W_CDS	No description	+	CDS	overlapping	0	12.8763	12.9213	12.995	12.7725
YML105C_CDS	XIII	57866	58687	-	4.87511e-09	YML105C_CDS	YML105C_CDS	No description	-	CDS	overlapping	0	10.9033	10.7774	10.7515	10.4831
YML102W_CDS	XIII	68294	69700	+	0.00636507	YML102W_CDS	YML102W_CDS	No description	+	CDS	overlapping	0	9.84874	10.0342	10.3387	10.8644
YML101C-A_CDS	XIII	69409	69726	-	0.00471393	YML101C-A_CDS	YML101C-A_CDS	No description	-	CDS	overlapping	0	6.24426	6.80001	7.46813	7.677
YML101C_CDS	XIII	69735	70088	-	0.0066145	YML101C_CDS	YML101C_CDS	No description	-	CDS	overlapping	0	8.67532	9.00489	9.58785	9.88688
YML099W-A_CDS	XIII	74229	74558	+	0.000420709	YML099W-A_CDS	YML099W-A_CDS	No description	+	CDS	overlapping	0	1.24413	1.84925	2.98058	4.09401
YML097C_CDS	XIII	78335	79690	-	0.000872117	YML097C_CDS	YML097C_CDS	No description	-	CDS	overlapping	0	10.0536	10.1564	10.0609	9.89363
YML096W_CDS	XIII	79909	81486	+	0.00105903	YML096W_CDS	YML096W_CDS	No description	+	CDS	overlapping	0	9.97617	10.116	9.99737	9.88902
YML093W_CDS	XIII	83090	85789	+	0.00020342	YML093W_CDS	YML093W_CDS	No description	+	CDS	overlapping	0	12.4313	12.4976	12.1643	11.9236
YML091C_CDS	XIII	87123	90731	-	5.72959e-08	YML091C_CDS	YML091C_CDS	No description	-	CDS	overlapping	0	10.189	11.1184	11.4758	12.1679
YML089C_CDS	XIII	91041	91409	-	4.25921e-10	YML089C_CDS	YML089C_CDS	No description	-	CDS	overlapping	0	1.07454	1.87146	3.97334	5.75027
YML087C_CDS	XIII	94431	95369	-	5.98559e-05	YML087C_CDS	YML087C_CDS	No description	-	CDS	overlapping	0	6.02067	6.29317	6.92572	7.78447
YML086C_CDS	XIII	95791	97371	-	7.44329e-11	YML086C_CDS	YML086C_CDS	No description	-	CDS	overlapping	0	11.854	11.9161	11.6783	11.591
YML083C_CDS	XIII	99794	101050	-	0.000594889	YML083C_CDS	YML083C_CDS	No description	-	CDS	overlapping	0	2.82282	2.16624	3.88944	5.50149
YML082W_CDS	XIII	101862	103811	+	1.88816e-05	YML082W_CDS	YML082W_CDS	No description	+	CDS	overlapping	0	10.5404	10.6286	10.3177	10.4966
YML077W_CDS	XIII	111865	112344	+	0.00117081	YML077W_CDS	YML077W_CDS	No description	+	CDS	overlapping	0	9.18621	9.28764	9.15431	9.1328
YML075C_CDS	XIII	115734	118898	-	0.00265098	YML075C_CDS	YML075C_CDS	No description	-	CDS	overlapping	0	11.643	11.7789	11.4989	11.7107
YML073C_CDS	XIII	123227	124172	-	1.07981e-11	YML073C_CDS	YML073C_CDS	No description	-	CDS	overlapping	0	14.6465	14.6018	14.4049	13.9699
YML069W_CDS	XIII	135500	137158	+	3.33236e-06	YML069W_CDS	YML069W_CDS	No description	+	CDS	overlapping	0	11.8252	11.903	11.897	11.8476
YML065W_CDS	XIII	142210	144954	+	2.50423e-05	YML065W_CDS	YML065W_CDS	No description	+	CDS	overlapping	0	10.841	10.9953	10.5995	10.6661
YML063W_CDS	XIII	146482	147249	+	2.03017e-25	YML063W_CDS	YML063W_CDS	No description	+	CDS	overlapping	0	15.8167	15.6767	15.3934	14.7524
YML058W-A_CDS	XIII	158760	158966	+	1.5093e-41	YML058W-A_CDS	YML058W-A_CDS	No description	+	CDS	overlapping	0	5.12376	6.58501	8.58564	9.41092
[truncated: 843 more rows]

## Sheet: 1S2A swd1
Probe	Chromosome	Start	End	Probe Strand	FDR	Feature	ID	Description	Feature Strand	Type	Orientation	Distance	swd1 log	swd1 7.5hr	swd1 24hr	swd1 48hr
YAL064W-B_CDS	I	12046	12426	+	0.0015002	YAL064W-B_CDS	YAL064W-B_CDS	No description	+	CDS	overlapping	0	3.79121	4.92221	5.24483	6.28081
YAL062W_CDS	I	31567	32940	+	2.4212e-28	YAL062W_CDS	YAL062W_CDS	No description	+	CDS	overlapping	0	7.29894	7.84559	8.74968	10.715
YAL061W_CDS	I	33448	34701	+	3.98077e-07	YAL061W_CDS	YAL061W_CDS	No description	+	CDS	overlapping	0	5.39377	6.89114	8.18439	9.07086
YAL059W_CDS	I	36509	37147	+	0.00365815	YAL059W_CDS	YAL059W_CDS	No description	+	CDS	overlapping	0	10.7155	10.3655	10.4179	10.4152
YAL054C_CDS	I	42881	45022	-	7.77564e-08	YAL054C_CDS	YAL054C_CDS	No description	-	CDS	overlapping	0	6.79913	7.23403	7.78126	9.31675
YAL053W_CDS	I	45899	48250	+	0.00107188	YAL053W_CDS	YAL053W_CDS	No description	+	CDS	overlapping	0	11.7115	11.9368	12.5978	12.8137
YAL044C_CDS	I	57950	58462	-	0.000457613	YAL044C_CDS	YAL044C_CDS	No description	-	CDS	overlapping	0	11.1274	11.1556	11.0776	10.937
YAL039C_CDS	I	68716	69525	-	6.83209e-07	YAL039C_CDS	YAL039C_CDS	No description	-	CDS	overlapping	0	9.79538	10.227	10.6716	11.23
YAL038W_CDS	I	71786	73288	+	4.93256e-24	YAL038W_CDS	YAL038W_CDS	No description	+	CDS	overlapping	0	17.5987	17.5556	17.0197	16.1235
YAL037C-B_CDS	I	72326	73300	-	1.17651e-06	YAL037C-B_CDS	YAL037C-B_CDS	No description	-	CDS	overlapping	0	7.89309	8.22203	7.4515	5.54626
YAL037W_CDS	I	74020	74823	+	0.0045967	YAL037W_CDS	YAL037W_CDS	No description	+	CDS	overlapping	0	6.88494	7.32537	7.56596	8.2787
YAL036C_CDS	I	75043	76152	-	2.17245e-07	YAL036C_CDS	YAL036C_CDS	No description	-	CDS	overlapping	0	12.3453	12.0934	12.2021	12.279
YAL035W_CDS	I	76427	79435	+	0.000369915	YAL035W_CDS	YAL035W_CDS	No description	+	CDS	overlapping	0	15.3445	15.2579	15.3356	15.1739
YAL034C_CDS	I	80710	81951	-	9.03454e-09	YAL034C_CDS	YAL034C_CDS	No description	-	CDS	overlapping	0	9.05982	9.19778	9.55817	10.6661
YAL030W_CDS	I	87286	87752	+	0.00150391	YAL030W_CDS	YAL030W_CDS	No description	+	CDS	overlapping	0	9.90166	10.047	10.4207	10.9386
YAL028W_CDS	I	92900	94486	+	3.67393e-09	YAL028W_CDS	YAL028W_CDS	No description	+	CDS	overlapping	0	7.81474	7.93372	8.81808	9.59407
YAL026C_CDS	I	95630	99697	-	0.000456906	YAL026C_CDS	YAL026C_CDS	No description	-	CDS	overlapping	0	11.9145	11.9238	11.9678	11.9395
YAL025C_CDS	I	100225	101145	-	6.49644e-07	YAL025C_CDS	YAL025C_CDS	No description	-	CDS	overlapping	0	12.1467	11.7287	11.6008	11.4503
YAL019W_CDS	I	114919	118314	+	3.34876e-05	YAL019W_CDS	YAL019W_CDS	No description	+	CDS	overlapping	0	12.1595	12.0801	12.0498	12.0059
YAL017W_CDS	I	120225	124295	+	0.0022902	YAL017W_CDS	YAL017W_CDS	No description	+	CDS	overlapping	0	10.7649	11.1122	11.3901	11.7594
YAL011W_CDS	I	132199	134076	+	0.000223243	YAL011W_CDS	YAL011W_CDS	No description	+	CDS	overlapping	0	10.2521	10.2413	10.6455	11.3775
YAL009W_CDS	I	135854	136633	+	0.00868841	YAL009W_CDS	YAL009W_CDS	No description	+	CDS	overlapping	0	9.00075	8.98106	8.76804	9.0191
YAL008W_CDS	I	136914	137510	+	0.00100698	YAL008W_CDS	YAL008W_CDS	No description	+	CDS	overlapping	0	9.01534	9.11325	9.45501	10.1881
YAL007C_CDS	I	137698	138345	-	9.40996e-05	YAL007C_CDS	YAL007C_CDS	No description	-	CDS	overlapping	0	11.8002	11.742	11.9764	11.8175
YAL003W_CDS	I	142174	143160	+	4.24063e-14	YAL003W_CDS	YAL003W_CDS	No description	+	CDS	overlapping	0	15.8003	15.6788	15.2244	14.9535
YAR002W_CDS	I	152257	153876	+	2.16227e-10	YAR002W_CDS	YAR002W_CDS	No description	+	CDS	overlapping	0	11.1928	11.0347	10.856	10.9397
YAR007C_CDS	I	156754	158619	-	4.93924e-06	YAR007C_CDS	YAR007C_CDS	No description	-	CDS	overlapping	0	11.3372	11.5116	11.3232	11.2053
YAR008W_CDS	I	158966	159793	+	6.72669e-06	YAR008W_CDS	YAR008W_CDS	No description	+	CDS	overlapping	0	9.59075	9.59489	9.32629	9.21119
YAR015W_CDS	I	169375	170295	+	1.16533e-22	YAR015W_CDS	YAR015W_CDS	No description	+	CDS	overlapping	0	12.8727	12.4321	12.3592	12.0595
YAR018C_CDS	I	170396	171703	-	2.32487e-06	YAR018C_CDS	YAR018C_CDS	No description	-	CDS	overlapping	0	9.57951	10.0639	10.375	11.0057
YAR020C_CDS	I	176856	177023	-	0.000230254	YAR020C_CDS	YAR020C_CDS	No description	-	CDS	overlapping	0	5.46364	5.07067	5.41947	7.46811
YAR035W_CDS	I	190193	192256	+	3.66103e-14	YAR035W_CDS	YAR035W_CDS	No description	+	CDS	overlapping	0	7.19287	7.95398	8.77356	9.97953
YAR042W_CDS	I	192619	196185	+	0.00294074	YAR042W_CDS	YAR042W_CDS	No description	+	CDS	overlapping	0	11.4282	11.8108	11.9177	12.5099
YAR071W_CDS	I	225460	226863	+	5.93951e-13	YAR071W_CDS	YAR071W_CDS	No description	+	CDS	overlapping	0	12.9812	11.5445	9.41862	8.65255
YBL113C_CDS	II	280	2658	-	0.00039469	YBL113C_CDS	YBL113C_CDS	No description	-	CDS	overlapping	0	9.23249	10.5668	10.8476	10.7053
YBL107C_CDS	II	9961	10551	-	0.000224052	YBL107C_CDS	YBL107C_CDS	No description	-	CDS	overlapping	0	8.9999	9.43698	9.69886	10.1345
YBL101C_CDS	II	24946	28299	-	2.00462e-06	YBL101C_CDS	YBL101C_CDS	No description	-	CDS	overlapping	0	10.5735	10.8912	11.2422	11.8901
YBL099W_CDS	II	37053	38690	+	3.9233e-16	YBL099W_CDS	YBL099W_CDS	No description	+	CDS	overlapping	0	13.7851	14.5255	15.0758	15.7661
YBL095W_CDS	II	43277	44089	+	0.00368453	YBL095W_CDS	YBL095W_CDS	No description	+	CDS	overlapping	0	8.82718	9.04602	9.10174	9.99403
YBL092W_CDS	II	45978	46370	+	2.72681e-17	YBL092W_CDS	YBL092W_CDS	No description	+	CDS	overlapping	0	15.6027	15.4492	15.4139	14.9701
YBL091C_CDS	II	47363	48628	-	0.00336172	YBL091C_CDS	YBL091C_CDS	No description	-	CDS	overlapping	0	12.5207	12.518	12.6673	12.5748
YBL087C_CDS	II	59822	60739	-	6.75563e-19	YBL087C_CDS	YBL087C_CDS	No description	-	CDS	overlapping	0	14.1794	13.9562	13.8107	13.4996
YBL085W_CDS	II	63876	66818	+	0.00205601	YBL085W_CDS	YBL085W_CDS	No description	+	CDS	overlapping	0	11.3171	11.3081	11.276	11.4051
YBL082C_CDS	II	69751	71127	-	0.00842272	YBL082C_CDS	YBL082C_CDS	No description	-	CDS	overlapping	0	10.6311	10.5181	10.7121	10.5541
YBL079W_CDS	II	75259	79767	+	0.000200094	YBL079W_CDS	YBL079W_CDS	No description	+	CDS	overlapping	0	12.1734	12.1411	12.018	12.1143
YBL078C_CDS	II	80378	80731	-	5.04016e-21	YBL078C_CDS	YBL078C_CDS	No description	-	CDS	overlapping	0	7.20797	8.41715	9.88629	11.236
YBL076C_CDS	II	81043	84261	-	4.53105e-29	YBL076C_CDS	YBL076C_CDS	No description	-	CDS	overlapping	0	14.565	14.3543	14.4063	13.823
YBL075C_CDS	II	84499	86448	-	1.7485e-30	YBL075C_CDS	YBL075C_CDS	No description	-	CDS	overlapping	0	9.57931	9.76046	10.4322	12.1165
YBL072C_CDS	II	88523	89125	-	8.45097e-11	YBL072C_CDS	YBL072C_CDS	No description	-	CDS	overlapping	0	15.5924	15.4569	15.2318	14.7382
YBL069W_CDS	II	90741	92030	+	1.4999e-05	YBL069W_CDS	YBL069W_CDS	No description	+	CDS	overlapping	0	10.2685	9.94802	9.84192	10.023
YBL068W_CDS	II	92414	93394	+	3.46107e-07	YBL068W_CDS	YBL068W_CDS	No description	+	CDS	overlapping	0	10.7636	10.5565	10.4673	10.3026
YBL067C_CDS	II	93639	95882	-	3.00249e-07	YBL067C_CDS	YBL067C_CDS	No description	-	CDS	overlapping	0	11.1534	11.0984	11.014	10.9608
YBL066C_CDS	II	96669	100115	-	1.15079e-11	YBL066C_CDS	YBL066C_CDS	No description	-	CDS	overlapping	0	9.48545	10.0088	10.288	11.1778
YBL064C_CDS	II	100371	101156	-	1.88568e-17	YBL064C_CDS	YBL064C_CDS	No description	-	CDS	overlapping	0	9.80649	10.5994	11.469	12.2011
YBL063W_CDS	II	101886	105221	+	0.00526453	YBL063W_CDS	YBL063W_CDS	No description	+	CDS	overlapping	0	10.0264	10.1572	9.85274	10.0998
YBL059W_CDS	II	110594	111244	+	5.95676e-08	YBL059W_CDS	YBL059W_CDS	No description	+	CDS	overlapping	0	7.14817	7.60666	8.33573	9.15218
YBL058W_CDS	II	111437	112708	+	2.64407e-06	YBL058W_CDS	YBL058W_CDS	No description	+	CDS	overlapping	0	12.0486	12.0861	12.0903	11.9205
YBL056W_CDS	II	113762	115168	+	6.4314e-08	YBL056W_CDS	YBL056W_CDS	No description	+	CDS	overlapping	0	11.8828	11.7737	11.8414	11.7586
YBL052C_CDS	II	119379	121874	-	3.19975e-05	YBL052C_CDS	YBL052C_CDS	No description	-	CDS	overlapping	0	11.1763	11.0764	10.8965	11.0513
YBL050W_CDS	II	125125	126119	+	0.00418275	YBL050W_CDS	YBL050W_CDS	No description	+	CDS	overlapping	0	10.9601	10.8953	10.9566	10.9624
YBL049W_CDS	II	126828	127244	+	3.02428e-33	YBL049W_CDS	YBL049W_CDS	No description	+	CDS	overlapping	0	5.16896	6.0255	8.7648	10.2413
YBL048W_CDS	II	127299	127610	+	1.16217e-28	YBL048W_CDS	YBL048W_CDS	No description	+	CDS	overlapping	0	4.13584	5.60803	7.54857	9.20946
YBL045C_CDS	II	134143	135516	-	5.83935e-14	YBL045C_CDS	YBL045C_CDS	No description	-	CDS	overlapping	0	11.7932	12.6397	13.3178	14.0056
YBL043W_CDS	II	136688	137461	+	0.000662757	YBL043W_CDS	YBL043W_CDS	No description	+	CDS	overlapping	0	6.39659	7.50427	9.08366	10.0168
YBL041W_CDS	II	141247	141972	+	0.00372769	YBL041W_CDS	YBL041W_CDS	No description	+	CDS	overlapping	0	12.0902	12.3427	12.6592	12.923
YBL039W-B_CDS	II	143393	143572	+	1.7424e-08	YBL039W-B_CDS	YBL039W-B_CDS	No description	+	CDS	overlapping	0	7.66624	7.84672	8.56585	9.64444
YBL039C_CDS	II	143989	145728	-	1.54821e-08	YBL039C_CDS	YBL039C_CDS	No description	-	CDS	overlapping	0	13.4596	13.2063	13.1715	12.8386
YBL039C-A_CDS	II	144948	145031	-	1.96117e-06	YBL039C-A_CDS	YBL039C-A_CDS	No description	-	CDS	overlapping	0	10.014	9.84352	9.6264	9.42698
YBL038W_CDS	II	146187	146885	+	0.00521817	YBL038W_CDS	YBL038W_CDS	No description	+	CDS	overlapping	0	9.56562	9.67094	10.065	10.46
YBL035C_CDS	II	151493	153610	-	0.00368288	YBL035C_CDS	YBL035C_CDS	No description	-	CDS	overlapping	0	10.1042	10.179	10.0022	10.1136
YBL033C_CDS	II	158656	159693	-	0.00407566	YBL033C_CDS	YBL033C_CDS	No description	-	CDS	overlapping	0	9.15573	9.3273	9.77158	10.3913
YBL032W_CDS	II	160184	161329	+	1.11171e-17	YBL032W_CDS	YBL032W_CDS	No description	+	CDS	overlapping	0	11.7975	11.6337	11.3177	10.9093
YBL030C_CDS	II	163041	163997	-	3.14326e-08	YBL030C_CDS	YBL030C_CDS	No description	-	CDS	overlapping	0	12.721	13.4937	14.1559	14.8434
YBL029C-A_CDS	II	164488	164772	-	1.30282e-15	YBL029C-A_CDS	YBL029C-A_CDS	No description	-	CDS	overlapping	0	8.41194	8.86343	9.86847	10.8308
YBL029W_CDS	II	166134	167264	+	0.000190444	YBL029W_CDS	YBL029W_CDS	No description	+	CDS	overlapping	0	7.55669	7.64667	8.57271	9.51043
YBL028C_CDS	II	167518	167838	-	6.57323e-05	YBL028C_CDS	YBL028C_CDS	No description	-	CDS	overlapping	0	10.6451	10.1842	9.92644	9.93111
YBL027W_CDS	II	168423	169376	+	2.40318e-37	YBL027W_CDS	YBL027W_CDS	No description	+	CDS	overlapping	0	15.2855	14.9839	14.7867	14.2821
YBL024W_CDS	II	172534	174588	+	5.46238e-07	YBL024W_CDS	YBL024W_CDS	No description	+	CDS	overlapping	0	12.5975	12.351	12.1272	12.0067
YBL019W_CDS	II	184353	185915	+	0.00956572	YBL019W_CDS	YBL019W_CDS	No description	+	CDS	overlapping	0	8.3395	8.50185	8.68674	9.47217
YBL016W_CDS	II	192451	193512	+	0.000228994	YBL016W_CDS	YBL016W_CDS	No description	+	CDS	overlapping	0	5.4147	5.36859	6.8231	7.41655
YBL015W_CDS	II	194122	195702	+	6.86339e-09	YBL015W_CDS	YBL015W_CDS	No description	+	CDS	overlapping	0	9.48793	9.79386	10.3795	11.3418
YBL013W_CDS	II	202056	203261	+	0.00673268	YBL013W_CDS	YBL013W_CDS	No description	+	CDS	overlapping	0	6.70892	7.11494	7.47896	8.12458
YBL008W_CDS	II	209653	212175	+	0.00840709	YBL008W_CDS	YBL008W_CDS	No description	+	CDS	overlapping	0	10.0489	9.98113	9.7312	10.0261
YBL007C_CDS	II	212632	216366	-	2.50278e-05	YBL007C_CDS	YBL007C_CDS	No description	-	CDS	overlapping	0	12.493	12.598	12.4624	12.33
YBL004W_CDS	II	227636	235117	+	6.33815e-07	YBL004W_CDS	YBL004W_CDS	No description	+	CDS	overlapping	0	12.8306	12.5205	12.5476	12.6796
YBL003C_CDS	II	235394	235792	-	1.5e-44	YBL003C_CDS	YBL003C_CDS	No description	-	CDS	overlapping	0	13.3272	12.7151	12.4416	11.5819
YBL002W_CDS	II	236492	236887	+	0	YBL002W_CDS	YBL002W_CDS	No description	+	CDS	overlapping	0	12.9986	12.4862	11.9589	11.1239
YBR006W_CDS	II	247010	248503	+	0.0077851	YBR006W_CDS	YBR006W_CDS	No description	+	CDS	overlapping	0	9.27681	9.70236	10.2761	10.5356
YBR008C_CDS	II	252563	254209	-	8.26078e-07	YBR008C_CDS	YBR008C_CDS	No description	-	CDS	overlapping	0	9.37854	9.50454	9.62004	10.6122
YBR009C_CDS	II	255373	255684	-	1.51402e-13	YBR009C_CDS	YBR009C_CDS	No description	-	CDS	overlapping	0	13.6569	13.13	12.8388	12.6394
YBR010W_CDS	II	256331	256741	+	2.24828e-12	YBR010W_CDS	YBR010W_CDS	No description	+	CDS	overlapping	0	13.3008	12.9545	12.7314	12.7633
YBR017C_CDS	II	270947	273703	-	4.07048e-05	YBR017C_CDS	YBR017C_CDS	No description	-	CDS	overlapping	0	12.1022	12.032	12.012	12.0467
YBR019C_CDS	II	276253	278352	-	0.00576031	YBR019C_CDS	YBR019C_CDS	No description	-	CDS	overlapping	0	4.28553	5.18138	5.60698	6.57542
YBR023C_CDS	II	284428	287925	-	0.00139381	YBR023C_CDS	YBR023C_CDS	No description	-	CDS	overlapping	0	11.7294	12.1374	12.571	12.8927
YBR024W_CDS	II	289445	290350	+	7.48685e-05	YBR024W_CDS	YBR024W_CDS	No description	+	CDS	overlapping	0	9.49249	9.63168	10.165	10.6861
YBR025C_CDS	II	290681	291865	-	2.07853e-37	YBR025C_CDS	YBR025C_CDS	No description	-	CDS	overlapping	0	14.0444	13.8639	13.7854	13.2823
YBR028C_CDS	II	294425	296002	-	4.01695e-16	YBR028C_CDS	YBR028C_CDS	No description	-	CDS	overlapping	0	10.2766	9.94837	9.56094	9.59646
YBR031W_CDS	II	300166	301254	+	1.39625e-05	YBR031W_CDS	YBR031W_CDS	No description	+	CDS	overlapping	0	15.678	15.8146	15.7901	15.4257
YBR033W_CDS	II	301944	304703	+	6.65231e-37	YBR033W_CDS	YBR033W_CDS	No description	+	CDS	overlapping	0	5.87565	6.738	8.28528	9.66053
YBR034C_CDS	II	304930	305976	-	0.00016652	YBR034C_CDS	YBR034C_CDS	No description	-	CDS	overlapping	0	12.2635	11.8905	11.6668	11.7198
YBR039W_CDS	II	315575	316510	+	1.86811e-11	YBR039W_CDS	YBR039W_CDS	No description	+	CDS	overlapping	0	11.6923	12.4493	13.0932	13.4898
YBR040W_CDS	II	316968	317864	+	6.79049e-07	YBR040W_CDS	YBR040W_CDS	No description	+	CDS	overlapping	0	5.81991	6.60562	7.0555	7.97776
YBR042C_CDS	II	320416	321609	-	0.00689759	YBR042C_CDS	YBR042C_CDS	No description	-	CDS	overlapping	0	10.403	10.2736	10.1894	10.4405
YBR043C_CDS	II	321876	323945	-	0.00865702	YBR043C_CDS	YBR043C_CDS	No description	-	CDS	overlapping	0	10.5817	10.9587	11.2347	11.5245
YBR048W_CDS	II	332831	333812	+	4.34364e-25	YBR048W_CDS	YBR048W_CDS	No description	+	CDS	overlapping	0	14.6253	14.4754	14.3283	13.7425
YBR049C_CDS	II	334386	336818	-	2.05619e-07	YBR049C_CDS	YBR049C_CDS	No description	-	CDS	overlapping	0	10.9389	11.014	10.5305	10.4448
YBR050C_CDS	II	337183	338199	-	0.000216081	YBR050C_CDS	YBR050C_CDS	No description	-	CDS	overlapping	0	7.00052	7.00908	7.7146	8.64543
YBR056W-A_CDS	II	351255	351455	+	4.28924e-05	YBR056W-A_CDS	YBR056W-A_CDS	No description	+	CDS	overlapping	0	5.93604	5.49637	7.54876	9.39991
YBR058C_CDS	II	353672	356017	-	0.00700256	YBR058C_CDS	YBR058C_CDS	No description	-	CDS	overlapping	0	11.1939	11.1882	11.2858	11.3716
YBR060C_CDS	II	360652	362514	-	2.7395e-08	YBR060C_CDS	YBR060C_CDS	No description	-	CDS	overlapping	0	10.117	9.98436	9.52525	9.62398
YBR061C_CDS	II	364787	365719	-	0.000129786	YBR061C_CDS	YBR061C_CDS	No description	-	CDS	overlapping	0	10.1715	10.0322	10.0166	9.99966
YBR062C_CDS	II	365976	366600	-	0.00469787	YBR062C_CDS	YBR062C_CDS	No description	-	CDS	overlapping	0	8.53239	8.84951	9.18756	9.70176
YBR069C_CDS	II	376574	378433	-	4.62985e-06	YBR069C_CDS	YBR069C_CDS	No description	-	CDS	overlapping	0	12.3244	12.3858	11.7981	11.9415
YBR070C_CDS	II	379221	379934	-	5.14834e-05	YBR070C_CDS	YBR070C_CDS	No description	-	CDS	overlapping	0	9.19679	9.6527	10.3749	10.4892
YBR072W_CDS	II	382030	382674	+	4.7858e-11	YBR072W_CDS	YBR072W_CDS	No description	+	CDS	overlapping	0	7.22985	8.22772	10.8847	12.4798
YBR073W_CDS	II	383112	385988	+	7.21221e-05	YBR073W_CDS	YBR073W_CDS	No description	+	CDS	overlapping	0	9.88463	10.1952	10.5377	10.9223
YBR074W_CDS	II	386286	389216	+	0.000448867	YBR074W_CDS	YBR074W_CDS	No description	+	CDS	overlapping	0	11.4977	11.5089	11.5049	11.4528
YBR076W_CDS	II	390227	391291	+	2.35959e-05	YBR076W_CDS	YBR076W_CDS	No description	+	CDS	overlapping	0	4.9397	6.3331	6.7722	7.43455
YBR076C-A_CDS	II	391351	391617	-	0.000649482	YBR076C-A_CDS	YBR076C-A_CDS	No description	-	CDS	overlapping	0	7.50078	7.90082	8.34362	9.02647
YBR077C_CDS	II	391805	392293	-	0.000113362	YBR077C_CDS	YBR077C_CDS	No description	-	CDS	overlapping	0	9.3114	9.64032	10.1324	10.5218
YBR078W_CDS	II	393123	394742	+	6.58238e-06	YBR078W_CDS	YBR078W_CDS	No description	+	CDS	overlapping	0	14.9927	15.085	14.8751	14.7269
YBR079C_CDS	II	395383	398277	-	5.87669e-07	YBR079C_CDS	YBR079C_CDS	No description	-	CDS	overlapping	0	13.6528	13.3796	13.0867	13.0549
YBR083W_CDS	II	409169	410629	+	3.79862e-13	YBR083W_CDS	YBR083W_CDS	No description	+	CDS	overlapping	0	8.46385	8.66595	9.73612	10.5145
YBR084W_CDS	II	411054	413981	+	1.91465e-12	YBR084W_CDS	YBR084W_CDS	No description	+	CDS	overlapping	0	13.2404	12.9597	13.0497	12.681
YBR084C-A_CDS	II	414186	415261	-	3.58478e-21	YBR084C-A_CDS	YBR084C-A_CDS	No description	-	CDS	overlapping	0	14.8732	14.7051	14.6798	14.3072
YBR085W_CDS	II	415983	416906	+	1.53021e-08	YBR085W_CDS	YBR085W_CDS	No description	+	CDS	overlapping	0	9.22396	8.4418	7.93779	8.13948
YBR085C-A_CDS	II	418907	419164	-	7.06977e-13	YBR085C-A_CDS	YBR085C-A_CDS	No description	-	CDS	overlapping	0	9.32871	9.9469	11.0022	12.5747
YBR086C_CDS	II	420201	423041	-	1.24179e-05	YBR086C_CDS	YBR086C_CDS	No description	-	CDS	overlapping	0	13.0734	13.0251	12.8475	12.7954
YBR087W_CDS	II	423765	424829	+	0.000965343	YBR087W_CDS	YBR087W_CDS	No description	+	CDS	overlapping	0	10.1651	9.97537	9.97344	10.1131
YBR088C_CDS	II	424990	425766	-	4.61467e-08	YBR088C_CDS	YBR088C_CDS	No description	-	CDS	overlapping	0	11.4981	11.4011	11.0821	11.031
YBR092C_CDS	II	427698	429101	-	0.00392349	YBR092C_CDS	YBR092C_CDS	No description	-	CDS	overlapping	0	12.5137	12.4201	12.1294	12.2552
YBR093C_CDS	II	429548	430951	-	2.48996e-35	YBR093C_CDS	YBR093C_CDS	No description	-	CDS	overlapping	0	13.5643	12.9519	11.5641	10.3719
YBR094W_CDS	II	432036	434297	+	0.00684522	YBR094W_CDS	YBR094W_CDS	No description	+	CDS	overlapping	0	10.9203	10.991	11.0041	11.0359
YBR102C_CDS	II	445062	447323	-	0.00288593	YBR102C_CDS	YBR102C_CDS	No description	-	CDS	overlapping	0	10.3332	10.2949	10.2379	10.3831
YBR104W_CDS	II	449667	450656	+	8.62316e-05	YBR104W_CDS	YBR104W_CDS	No description	+	CDS	overlapping	0	10.6737	10.4429	10.5643	10.4026
YBR105C_CDS	II	450881	451969	-	6.3543e-07	YBR105C_CDS	YBR105C_CDS	No description	-	CDS	overlapping	0	9.38622	9.81564	11.0602	12.0725
YBR106W_CDS	II	452658	453224	+	1.90896e-07	YBR106W_CDS	YBR106W_CDS	No description	+	CDS	overlapping	0	13.3694	13.3158	13.5141	13.2124
YBR112C_CDS	II	462870	465770	-	0.000167683	YBR112C_CDS	YBR112C_CDS	No description	-	CDS	overlapping	0	11.6486	11.7808	11.5656	11.5447
YBR114W_CDS	II	467248	469620	+	2.94014e-16	YBR114W_CDS	YBR114W_CDS	No description	+	CDS	overlapping	0	9.51505	9.77552	10.4453	11.3605
YBR116C_CDS	II	474199	474726	-	1.5522e-07	YBR116C_CDS	YBR116C_CDS	No description	-	CDS	overlapping	0	4.74305	5.1172	5.21625	7.71803
YBR117C_CDS	II	474392	476437	-	3.32495e-15	YBR117C_CDS	YBR117C_CDS	No description	-	CDS	overlapping	0	6.14187	5.99772	6.40235	9.34592
YBR119W_CDS	II	479338	480323	+	0.000559728	YBR119W_CDS	YBR119W_CDS	No description	+	CDS	overlapping	0	8.97079	9.14368	9.51437	10.1489
YBR121C_CDS	II	481364	483367	-	1.10112e-19	YBR121C_CDS	YBR121C_CDS	No description	-	CDS	overlapping	0	14.5578	14.4974	14.497	14.0859
YBR121C-A_CDS	II	482326	482484	-	2.47828e-14	YBR121C-A_CDS	YBR121C-A_CDS	No description	-	CDS	overlapping	0	11.1264	11.1266	10.7709	10.3722
YBR127C_CDS	II	491269	492822	-	9.35513e-08	YBR127C_CDS	YBR127C_CDS	No description	-	CDS	overlapping	0	14.0667	14.0324	14.1467	13.8335
YBR130C_CDS	II	495592	496869	-	1.16017e-06	YBR130C_CDS	YBR130C_CDS	No description	-	CDS	overlapping	0	11.0907	10.988	10.7424	11
YBR132C_CDS	II	499652	501442	-	8.16264e-07	YBR132C_CDS	YBR132C_CDS	No description	-	CDS	overlapping	0	8.82015	9.2233	9.46769	10.4972
YBR135W_CDS	II	504854	505306	+	6.1857e-06	YBR135W_CDS	YBR135W_CDS	No description	+	CDS	overlapping	0	9.80049	9.98003	10.507	10.9593
YBR138C_CDS	II	513762	515336	-	7.59772e-05	YBR138C_CDS	YBR138C_CDS	No description	-	CDS	overlapping	0	8.92207	9.44748	9.63896	10.2924
YBR139W_CDS	II	515664	517190	+	1.73792e-05	YBR139W_CDS	YBR139W_CDS	No description	+	CDS	overlapping	0	10.6318	11.2009	11.6489	12.0128
YBR142W_CDS	II	528317	530638	+	8.48874e-10	YBR142W_CDS	YBR142W_CDS	No description	+	CDS	overlapping	0	12.3138	11.896	11.6715	11.6142
YBR143C_CDS	II	530869	532182	-	5.74392e-11	YBR143C_CDS	YBR143C_CDS	No description	-	CDS	overlapping	0	13.5479	13.321	13.1523	12.9178
YBR147W_CDS	II	536575	537465	+	0.00118894	YBR147W_CDS	YBR147W_CDS	No description	+	CDS	overlapping	0	6.73802	7.83313	9.13592	9.24588
YBR150C_CDS	II	541209	544493	-	4.49674e-14	YBR150C_CDS	YBR150C_CDS	No description	-	CDS	overlapping	0	9.23752	9.44036	9.91083	10.9595
YBR154C_CDS	II	548362	549009	-	3.82239e-06	YBR154C_CDS	YBR154C_CDS	No description	-	CDS	overlapping	0	11.8774	11.6165	11.4818	11.4265
YBR155W_CDS	II	549771	550928	+	5.79416e-08	YBR155W_CDS	YBR155W_CDS	No description	+	CDS	overlapping	0	11.3447	11.012	10.9488	10.8631
YBR156C_CDS	II	551104	553200	-	7.27147e-06	YBR156C_CDS	YBR156C_CDS	No description	-	CDS	overlapping	0	9.35371	9.73529	10.0433	10.5964
YBR158W_CDS	II	556549	558198	+	6.56136e-15	YBR158W_CDS	YBR158W_CDS	No description	+	CDS	overlapping	0	11.1343	10.7373	10.3963	9.82518
YBR159W_CDS	II	558685	559728	+	2.44332e-05	YBR159W_CDS	YBR159W_CDS	No description	+	CDS	overlapping	0	11.799	11.8023	11.9579	11.6303
YBR162C_CDS	II	563203	564570	-	3.12255e-11	YBR162C_CDS	YBR162C_CDS	No description	-	CDS	overlapping	0	13.9955	13.8154	13.7696	13.6495
YBR164C_CDS	II	567875	568426	-	7.24796e-05	YBR164C_CDS	YBR164C_CDS	No description	-	CDS	overlapping	0	10.9414	10.8655	10.8461	10.7661
YBR169C_CDS	II	573915	575996	-	2.92628e-27	YBR169C_CDS	YBR169C_CDS	No description	-	CDS	overlapping	0	9.60906	10.1023	11.0577	12.1893
YBR171W_CDS	II	578364	578984	+	0.0083703	YBR171W_CDS	YBR171W_CDS	No description	+	CDS	overlapping	0	10.7467	10.7113	10.9085	10.8305
YBR172C_CDS	II	579150	581372	-	0.000807103	YBR172C_CDS	YBR172C_CDS	No description	-	CDS	overlapping	0	11.8509	11.8829	12.1451	12.7834
YBR180W_CDS	II	589741	591459	+	7.88047e-07	YBR180W_CDS	YBR180W_CDS	No description	+	CDS	overlapping	0	4.91055	5.13606	6.41584	7.47187
YBR181C_CDS	II	591712	592774	-	1.69731e-09	YBR181C_CDS	YBR181C_CDS	No description	-	CDS	overlapping	0	15.3546	15.2485	14.6462	14.6577
YBR182C_CDS	II	593506	594864	-	1.81481e-14	YBR182C_CDS	YBR182C_CDS	No description	-	CDS	overlapping	0	6.96379	7.15699	8.43189	9.45731
YBR183W_CDS	II	596115	597065	+	4.4418e-05	YBR183W_CDS	YBR183W_CDS	No description	+	CDS	overlapping	0	7.79669	8.2585	9.08064	10.0861
YBR186W_CDS	II	600553	602360	+	5.0613e-09	YBR186W_CDS	YBR186W_CDS	No description	+	CDS	overlapping	0	5.04192	5.84122	6.83482	7.7699
YBR187W_CDS	II	602634	603476	+	9.01516e-15	YBR187W_CDS	YBR187W_CDS	No description	+	CDS	overlapping	0	12.0992	11.8908	11.8335	11.6609
YBR189W_CDS	II	604508	605508	+	2.65671e-25	YBR189W_CDS	YBR189W_CDS	No description	+	CDS	overlapping	0	15.6455	15.4622	15.2795	14.7918
YBR191W_CDS	II	606270	607140	+	7.39162e-36	YBR191W_CDS	YBR191W_CDS	No description	+	CDS	overlapping	0	14.9171	14.6968	14.5075	14.0582
YBR191W-A_CDS	II	607149	607223	+	4.93093e-07	YBR191W-A_CDS	YBR191W-A_CDS	No description	+	CDS	overlapping	0	12.3451	12.255	11.8192	11.5633
YBR196C_CDS	II	612236	613900	-	4.91957e-23	YBR196C_CDS	YBR196C_CDS	No description	-	CDS	overlapping	0	15.3869	15.3817	15.3607	14.7582
YBR201C-A_CDS	II	624493	624696	-	6.32038e-08	YBR201C-A_CDS	YBR201C-A_CDS	No description	-	CDS	overlapping	0	6.18921	6.92065	7.92118	9.33993
YBR203W_CDS	II	629168	631942	+	1.23132e-27	YBR203W_CDS	YBR203W_CDS	No description	+	CDS	overlapping	0	8.27323	9.226	10.3449	11.4126
YBR205W_CDS	II	633622	634836	+	3.1826e-05	YBR205W_CDS	YBR205W_CDS	No description	+	CDS	overlapping	0	11.5928	11.4632	11.5929	11.4492
YBR212W_CDS	II	647886	649904	+	0.0012569	YBR212W_CDS	YBR212W_CDS	No description	+	CDS	overlapping	0	10.8031	10.8669	11.3804	11.8115
YBR214W_CDS	II	651415	652998	+	3.24828e-06	YBR214W_CDS	YBR214W_CDS	No description	+	CDS	overlapping	0	9.50307	10.0633	10.752	11.59
YBR221C_CDS	II	665153	666253	-	0.0012569	YBR221C_CDS	YBR221C_CDS	No description	-	CDS	overlapping	0	13.1054	13.1901	13.4706	13.1218
YBR222C_CDS	II	666720	668351	-	0.00210515	YBR222C_CDS	YBR222C_CDS	No description	-	CDS	overlapping	0	11.4746	12.0269	12.4285	12.6362
YBR225W_CDS	II	670627	673329	+	9.72803e-06	YBR225W_CDS	YBR225W_CDS	No description	+	CDS	overlapping	0	9.44673	9.62636	9.86011	10.6587
YBR230C_CDS	II	679549	680050	-	9.70039e-11	YBR230C_CDS	YBR230C_CDS	No description	-	CDS	overlapping	0	9.0834	10.0118	10.7851	11.3592
YBR230W-A_CDS	II	680362	680562	+	1.56194e-09	YBR230W-A_CDS	YBR230W-A_CDS	No description	+	CDS	overlapping	0	7.861	8.3744	9.7537	10.4863
YBR233W-A_CDS	II	684977	685261	+	0.00126753	YBR233W-A_CDS	YBR233W-A_CDS	No description	+	CDS	overlapping	0	8.11862	7.97179	7.56366	7.85259
YBR237W_CDS	II	691969	694518	+	0.000730298	YBR237W_CDS	YBR237W_CDS	No description	+	CDS	overlapping	0	10.0245	10.1786	10.3584	11.0238
YBR240C_CDS	II	700490	701842	-	8.5346e-08	YBR240C_CDS	YBR240C_CDS	No description	-	CDS	overlapping	0	6.38361	7.04815	7.58474	8.67614
YBR241C_CDS	II	702589	704055	-	1.60299e-06	YBR241C_CDS	YBR241C_CDS	No description	-	CDS	overlapping	0	9.07104	9.51943	10.3701	10.9172
YBR244W_CDS	II	707528	708016	+	7.65948e-10	YBR244W_CDS	YBR244W_CDS	No description	+	CDS	overlapping	0	10.9731	10.8828	10.2533	10.0798
YBR245C_CDS	II	708150	711539	-	2.42085e-07	YBR245C_CDS	YBR245C_CDS	No description	-	CDS	overlapping	0	11.7405	11.5997	11.3796	11.4051
YBR247C_CDS	II	713004	714455	-	7.23782e-09	YBR247C_CDS	YBR247C_CDS	No description	-	CDS	overlapping	0	11.6837	11.4588	11.1883	11.134
YBR249C_CDS	II	716882	717994	-	1.1739e-05	YBR249C_CDS	YBR249C_CDS	No description	-	CDS	overlapping	0	13.3496	13.4554	13.6104	13.0713
YBR250W_CDS	II	719033	720604	+	3.70714e-06	YBR250W_CDS	YBR250W_CDS	No description	+	CDS	overlapping	0	6.63703	7.05794	7.7042	8.48436
YBR252W_CDS	II	722611	723054	+	0.000729899	YBR252W_CDS	YBR252W_CDS	No description	+	CDS	overlapping	0	10.4494	10.3378	10.3644	10.4065
YBR258C_CDS	II	729734	730162	-	0.00013382	YBR258C_CDS	YBR258C_CDS	No description	-	CDS	overlapping	0	6.83408	7.12591	7.43278	8.46636
YBR261C_CDS	II	734832	735530	-	4.11243e-05	YBR261C_CDS	YBR261C_CDS	No description	-	CDS	overlapping	0	10.1799	10.0279	9.92236	10.0294
YBR263W_CDS	II	736264	737736	+	0.000570926	YBR263W_CDS	YBR263W_CDS	No description	+	CDS	overlapping	0	12.8886	12.8862	13.0709	12.8147
YBR265W_CDS	II	738582	739544	+	1.69633e-13	YBR265W_CDS	YBR265W_CDS	No description	+	CDS	overlapping	0	10.3375	10.0829	9.71762	9.53115
YBR269C_CDS	II	742160	742576	-	7.97663e-06	YBR269C_CDS	YBR269C_CDS	No description	-	CDS	overlapping	0	9.13728	9.46313	10.0108	10.5408
YBR270C_CDS	II	742761	744398	-	0.000223294	YBR270C_CDS	YBR270C_CDS	No description	-	CDS	overlapping	0	8.27592	8.40954	8.86459	9.53975
YBR271W_CDS	II	744852	746111	+	0.0011142	YBR271W_CDS	YBR271W_CDS	No description	+	CDS	overlapping	0	10.4179	10.1323	10.0363	10.2669
YBR274W_CDS	II	749594	751177	+	0.00636024	YBR274W_CDS	YBR274W_CDS	No description	+	CDS	overlapping	0	9.66489	9.65858	9.65806	9.6842
YBR280C_CDS	II	762784	764697	-	4.72606e-07	YBR280C_CDS	YBR280C_CDS	No description	-	CDS	overlapping	0	8.63475	8.82478	9.49312	10.3821
YBR283C_CDS	II	768943	770415	-	6.14116e-05	YBR283C_CDS	YBR283C_CDS	No description	-	CDS	overlapping	0	13.0252	13.0261	13.0431	12.8886
YBR284W_CDS	II	771239	773632	+	8.33305e-21	YBR284W_CDS	YBR284W_CDS	No description	+	CDS	overlapping	0	7.27053	7.92472	8.66971	10.0784
YBR285W_CDS	II	773922	774356	+	1.62245e-07	YBR285W_CDS	YBR285W_CDS	No description	+	CDS	overlapping	0	5.68839	6.21217	7.34215	8.54906
YBR288C_CDS	II	778012	779463	-	2.19111e-06	YBR288C_CDS	YBR288C_CDS	No description	-	CDS	overlapping	0	10.9045	10.6291	10.4975	10.6663
YBR292C_CDS	II	784702	785073	-	0.00239594	YBR292C_CDS	YBR292C_CDS	No description	-	CDS	overlapping	0	4.79318	5.06056	5.55782	6.80315
YBR294W_CDS	II	789235	791814	+	9.17514e-11	YBR294W_CDS	YBR294W_CDS	No description	+	CDS	overlapping	0	4.35129	3.48157	5.98674	7.74703
YBR295W_CDS	II	792849	796499	+	1.95624e-29	YBR295W_CDS	YBR295W_CDS	No description	+	CDS	overlapping	0	9.82587	10.0304	10.6583	11.7758
YBR296C_CDS	II	796798	798522	-	2.00211e-06	YBR296C_CDS	YBR296C_CDS	No description	-	CDS	overlapping	0	11.2693	10.1917	10.2096	10.3618
YBR297W_CDS	II	800523	801929	+	2.23099e-11	YBR297W_CDS	YBR297W_CDS	No description	+	CDS	overlapping	0	8.04829	8.26444	9.43653	10.191
YBR298C_CDS	II	802631	804475	-	1.44218e-19	YBR298C_CDS	YBR298C_CDS	No description	-	CDS	overlapping	0	8.01653	8.33206	9.09596	10.3962
YBR299W_CDS	II	805351	807105	+	0.00143563	YBR299W_CDS	YBR299W_CDS	No description	+	CDS	overlapping	0	6.35411	7.0704	8.08557	8.18702
YBR301W_CDS	II	809057	809419	+	9.60651e-05	YBR301W_CDS	YBR301W_CDS	No description	+	CDS	overlapping	0	4.33768	4.99151	5.91882	7.04591
YBR302C_CDS	II	810340	811479	-	4.35055e-09	YBR302C_CDS	YBR302C_CDS	No description	-	CDS	overlapping	0	9.90059	10.1131	10.8608	11.6457
YCL073C_CDS	III	6479	8326	-	6.83662e-13	YCL073C_CDS	YCL073C_CDS	No description	-	CDS	overlapping	0	3.46521	5.63472	6.42939	8.06531
YCL064C_CDS	III	15798	16880	-	5.99819e-05	YCL064C_CDS	YCL064C_CDS	No description	-	CDS	overlapping	0	12.6795	12.656	12.26	11.8354
YCL059C_CDS	III	22429	23379	-	2.6465e-09	YCL059C_CDS	YCL059C_CDS	No description	-	CDS	overlapping	0	12.2365	11.7473	11.7897	11.579
YCL058C_CDS	III	23523	23981	-	3.01483e-07	YCL058C_CDS	YCL058C_CDS	No description	-	CDS	overlapping	0	8.41951	8.75845	9.64715	10.0807
YCL057C-A_CDS	III	24032	24325	-	1.9061e-16	YCL057C-A_CDS	YCL057C-A_CDS	No description	-	CDS	overlapping	0	10.1542	10.7484	11.3341	12.1083
YCL054W_CDS	III	31449	33974	+	2.40385e-05	YCL054W_CDS	YCL054W_CDS	No description	+	CDS	overlapping	0	13.2517	12.9229	13.0265	12.8056
YCL050C_CDS	III	37836	38801	-	7.51265e-16	YCL050C_CDS	YCL050C_CDS	No description	-	CDS	overlapping	0	12.4101	12.2927	12.1178	11.6896
YCL049C_CDS	III	39786	40724	-	1.06034e-18	YCL049C_CDS	YCL049C_CDS	No description	-	CDS	overlapping	0	9.64199	10.3153	11.3584	11.6092
YCL048W-A_CDS	III	41488	41727	+	8.40154e-10	YCL048W-A_CDS	YCL048W-A_CDS	No description	+	CDS	overlapping	0	3.6217	3.73106	4.6138	7.31103
YCL048W_CDS	III	42165	43556	+	2.29004e-08	YCL048W_CDS	YCL048W_CDS	No description	+	CDS	overlapping	0	5.63606	5.69459	6.9788	8.33645
YCL040W_CDS	III	50838	52340	+	0.000215538	YCL040W_CDS	YCL040W_CDS	No description	+	CDS	overlapping	0	11.24	12.3664	13.1752	13.9387
YCL039W_CDS	III	52645	54882	+	0.00266353	YCL039W_CDS	YCL039W_CDS	No description	+	CDS	overlapping	0	10.0395	10.3835	10.6513	11.1803
YCL038C_CDS	III	54941	56527	-	0.00100874	YCL038C_CDS	YCL038C_CDS	No description	-	CDS	overlapping	0	9.90828	10.2369	10.6075	10.9439
YCL037C_CDS	III	57374	58678	-	1.62255e-07	YCL037C_CDS	YCL037C_CDS	No description	-	CDS	overlapping	0	12.024	11.8435	11.3707	11.2759
YCL035C_CDS	III	60841	61173	-	6.17444e-05	YCL035C_CDS	YCL035C_CDS	No description	-	CDS	overlapping	0	10.6041	10.9934	11.8426	12.2146
YCL033C_CDS	III	62776	63282	-	0.00193386	YCL033C_CDS	YCL033C_CDS	No description	-	CDS	overlapping	0	9.20204	9.68251	10.0244	10.4684
YCL031C_CDS	III	64675	65568	-	0.00012461	YCL031C_CDS	YCL031C_CDS	No description	-	CDS	overlapping	0	11.3675	11.0927	11.0266	11.1225
YCL030C_CDS	III	65934	68333	-	0.00337506	YCL030C_CDS	YCL030C_CDS	No description	-	CDS	overlapping	0	13.4993	13.8894	14.1904	13.1189
YCL029C_CDS	III	68599	69921	-	6.07523e-05	YCL029C_CDS	YCL029C_CDS	No description	-	CDS	overlapping	0	9.70361	9.50205	9.47789	9.52431
YCL028W_CDS	III	70150	71367	+	0.000381685	YCL028W_CDS	YCL028W_CDS	No description	+	CDS	overlapping	0	11.4313	11.468	11.3222	11.293
YCL027W_CDS	III	71803	73341	+	3.06977e-08	YCL027W_CDS	YCL027W_CDS	No description	+	CDS	overlapping	0	5.97053	6.59448	7.50763	8.39642
YCL026C-B_CDS	III	73405	73986	-	2.22952e-09	YCL026C-B_CDS	YCL026C-B_CDS	No description	-	CDS	overlapping	0	7.88299	9.15507	9.99833	10.1173
YCL026C-A_CDS	III	74704	75285	-	1.97236e-05	YCL026C-A_CDS	YCL026C-A_CDS	No description	-	CDS	overlapping	0	5.30456	6.15036	7.12847	7.87503
YCL025C_CDS	III	76018	77919	-	6.34733e-11	YCL025C_CDS	YCL025C_CDS	No description	-	CDS	overlapping	0	10.6227	11.1703	11.8735	12.9383
YCL021W-A_CDS	III	83620	83997	+	3.0413e-05	YCL021W-A_CDS	YCL021W-A_CDS	No description	+	CDS	overlapping	0	6.42528	6.83419	7.49929	8.38266
YCL012C_CDS	III	101317	101788	-	0.00372775	YCL012C_CDS	YCL012C_CDS	No description	-	CDS	overlapping	0	9.18177	9.08551	9.67056	10.48
YCL011C_CDS	III	102075	103358	-	3.81454e-08	YCL011C_CDS	YCL011C_CDS	No description	-	CDS	overlapping	0	12.2746	11.9958	12.0177	12.0124
YCL001W_CDS	III	111916	112482	+	2.64134e-05	YCL001W_CDS	YCL001W_CDS	No description	+	CDS	overlapping	0	10.6304	10.4428	10.5398	10.4533
YCR005C_CDS	III	120946	122328	-	0.000195277	YCR005C_CDS	YCR005C_CDS	No description	-	CDS	overlapping	0	11.193	11.2023	11.9786	12.9523
YCR007C_CDS	III	126011	126730	-	2.61023e-13	YCR007C_CDS	YCR007C_CDS	No description	-	CDS	overlapping	0	6.37264	6.68144	7.55281	8.93075
YCR009C_CDS	III	130745	131542	-	3.49476e-06	YCR009C_CDS	YCR009C_CDS	No description	-	CDS	overlapping	0	11.3626	11.0827	11.1767	11.0538
YCR010C_CDS	III	132273	133124	-	2.00824e-12	YCR010C_CDS	YCR010C_CDS	No description	-	CDS	overlapping	0	3.63929	5.06653	5.2344	7.57648
YCR012W_CDS	III	137746	138996	+	4.78025e-13	YCR012W_CDS	YCR012W_CDS	No description	+	CDS	overlapping	0	16.9493	17.043	16.4993	15.6284
YCR014C_CDS	III	139185	140933	-	0.000194802	YCR014C_CDS	YCR014C_CDS	No description	-	CDS	overlapping	0	9.09416	9.01899	9.44308	10.2896
YCR018C_CDS	III	148238	148903	-	4.48158e-07	YCR018C_CDS	YCR018C_CDS	No description	-	CDS	overlapping	0	5.99864	6.8831	7.23654	8.41762
YCR020C_CDS	III	154012	154659	-	0.00157341	YCR020C_CDS	YCR020C_CDS	No description	-	CDS	overlapping	0	7.58569	7.82614	8.12872	8.84898
YCR024C-B_CDS	III	162599	162865	-	3.56649e-07	YCR024C-B_CDS	YCR024C-B_CDS	No description	-	CDS	overlapping	0	13.6547	13.6624	13.6191	13.5713
YCR024C-A_CDS	III	162945	163067	-	0.00271834	YCR024C-A_CDS	YCR024C-A_CDS	No description	-	CDS	overlapping	0	12.9339	12.8326	12.5562	12.6191
YCR026C_CDS	III	164111	166339	-	2.87751e-07	YCR026C_CDS	YCR026C_CDS	No description	-	CDS	overlapping	0	10.2654	10.4404	11.0118	11.4941
YCR028C-A_CDS	III	172950	173440	-	8.1218e-06	YCR028C-A_CDS	YCR028C-A_CDS	No description	-	CDS	overlapping	0	11.6887	11.4685	11.4028	11.1637
YCR031C_CDS	III	177500	178220	-	8.02877e-26	YCR031C_CDS	YCR031C_CDS	No description	-	CDS	overlapping	0	15.0331	14.8782	14.7066	14.4124
YCR034W_CDS	III	190592	191635	+	1.84713e-11	YCR034W_CDS	YCR034W_CDS	No description	+	CDS	overlapping	0	12.2631	12.1771	12.1283	11.4828
YCR036W_CDS	III	193297	194298	+	2.65424e-07	YCR036W_CDS	YCR036W_CDS	No description	+	CDS	overlapping	0	10.3057	10.7825	11.3205	11.6112
YCR043C_CDS	III	206261	206644	-	2.05259e-06	YCR043C_CDS	YCR043C_CDS	No description	-	CDS	overlapping	0	10.0457	9.94528	9.722	9.76398
YCR044C_CDS	III	206877	207950	-	3.2157e-10	YCR044C_CDS	YCR044C_CDS	No description	-	CDS	overlapping	0	10.3666	10.1006	10.0158	9.96709
YCR051W_CDS	III	214071	214739	+	2.21715e-06	YCR051W_CDS	YCR051W_CDS	No description	+	CDS	overlapping	0	11.2562	10.9848	11.0322	11.0634
YCR053W_CDS	III	216697	218241	+	1.05979e-09	YCR053W_CDS	YCR053W_CDS	No description	+	CDS	overlapping	0	13.7423	13.826	13.8664	13.3954
YCR057C_CDS	III	220457	223228	-	4.61797e-06	YCR057C_CDS	YCR057C_CDS	No description	-	CDS	overlapping	0	12.362	12.0784	11.9661	11.9826
YCR063W_CDS	III	228318	228791	+	0.000660688	YCR063W_CDS	YCR063W_CDS	No description	+	CDS	overlapping	0	7.56897	7.72715	8.35595	8.94131
YCR072C_CDS	III	240805	242352	-	0.00922236	YCR072C_CDS	YCR072C_CDS	No description	-	CDS	overlapping	0	11.123	10.9927	10.8607	11.0009
YCR073C_CDS	III	242588	246583	-	2.14378e-09	YCR073C_CDS	YCR073C_CDS	No description	-	CDS	overlapping	0	9.89032	10.1612	10.8616	11.3162
YCR077C_CDS	III	250238	252628	-	0.000440315	YCR077C_CDS	YCR077C_CDS	No description	-	CDS	overlapping	0	11.9309	11.8181	11.6971	11.8981
YCR079W_CDS	III	252845	254173	+	2.65487e-14	YCR079W_CDS	YCR079W_CDS	No description	+	CDS	overlapping	0	9.02004	9.23658	9.85247	10.6287
YCR084C_CDS	III	260311	262452	-	0.000166219	YCR084C_CDS	YCR084C_CDS	No description	-	CDS	overlapping	0	12.6035	12.6237	12.3883	12.2869
YCR087C-A_CDS	III	264006	264467	-	0.000691125	YCR087C-A_CDS	YCR087C-A_CDS	No description	-	CDS	overlapping	0	9.58135	9.28512	9.41242	9.45064
YCR091W_CDS	III	274404	276566	+	0.000559409	YCR091W_CDS	YCR091W_CDS	No description	+	CDS	overlapping	0	8.37046	8.97973	9.10971	9.77987
YCR096C_CDS	III	293179	293538	-	1.51103e-10	YCR096C_CDS	YCR096C_CDS	No description	-	CDS	overlapping	0	9.02828	8.63614	9.8277	10.9835
YCR097W_CDS	III	293835	294321	+	0.000962255	YCR097W_CDS	YCR097W_CDS	No description	+	CDS	overlapping	0	8.57141	8.4991	8.94567	10.0331
YCR099C_CDS	III	300832	301299	-	2.07688e-11	YCR099C_CDS	YCR099C_CDS	No description	-	CDS	overlapping	0	6.76695	6.8035	8.11248	9.38105
YCR100C_CDS	III	301271	302221	-	1.13567e-15	YCR100C_CDS	YCR100C_CDS	No description	-	CDS	overlapping	0	7.22983	7.71563	8.71977	9.81192
YCR101C_CDS	III	302482	303030	-	3.12412e-15	YCR101C_CDS	YCR101C_CDS	No description	-	CDS	overlapping	0	6.12551	6.06986	7.48506	8.75908
YCR104W_CDS	III	307801	308175	+	0.00572715	YCR104W_CDS	YCR104W_CDS	No description	+	CDS	overlapping	0	4.11807	5.00989	5.55184	6.35553
YDL248W_CDS	IV	1802	2953	+	1.7663e-11	YDL248W_CDS	YDL248W_CDS	No description	+	CDS	overlapping	0	9.26452	9.407	10.2257	10.9096
YDL247W-A_CDS	IV	3762	3836	+	0.00084058	YDL247W-A_CDS	YDL247W-A_CDS	No description	+	CDS	overlapping	0	3.79569	4.1717	3.97285	6.33103
YDL247W_CDS	IV	5985	7814	+	0.00168048	YDL247W_CDS	YDL247W_CDS	No description	+	CDS	overlapping	0	6.29569	6.67687	7.22573	7.84266
YDL246C_CDS	IV	8683	9756	-	1.05241e-05	YDL246C_CDS	YDL246C_CDS	No description	-	CDS	overlapping	0	6.24628	6.85649	7.61827	8.28587
YDL244W_CDS	IV	16204	17226	+	7.25298e-17	YDL244W_CDS	YDL244W_CDS	No description	+	CDS	overlapping	0	6.11772	6.45585	7.685	8.81203
YDL243C_CDS	IV	17577	18566	-	0.000239551	YDL243C_CDS	YDL243C_CDS	No description	-	CDS	overlapping	0	8.28488	8.50847	8.75686	9.71758
YDL241W_CDS	IV	20635	21006	+	0.00601713	YDL241W_CDS	YDL241W_CDS	No description	+	CDS	overlapping	0	9.20283	8.84778	8.74707	8.68308
YDL238C_CDS	IV	28985	30454	-	0.00329289	YDL238C_CDS	YDL238C_CDS	No description	-	CDS	overlapping	0	8.3579	8.51995	8.87021	9.51122
YDL236W_CDS	IV	32296	33234	+	2.77171e-08	YDL236W_CDS	YDL236W_CDS	No description	+	CDS	overlapping	0	11.3468	11.15	11.102	10.8755
YDL234C_CDS	IV	34237	36477	-	3.45269e-06	YDL234C_CDS	YDL234C_CDS	No description	-	CDS	overlapping	0	10.2878	10.3182	11.0569	12.0577
YDL233W_CDS	IV	36797	38173	+	8.11159e-06	YDL233W_CDS	YDL233W_CDS	No description	+	CDS	overlapping	0	8.6499	8.99544	9.38365	10.0735
YDL231C_CDS	IV	38867	42244	-	0.000766641	YDL231C_CDS	YDL231C_CDS	No description	-	CDS	overlapping	0	10.8357	10.8578	11.0858	11.7949
YDL230W_CDS	IV	42700	43707	+	1.91734e-11	YDL230W_CDS	YDL230W_CDS	No description	+	CDS	overlapping	0	9.13699	9.54782	10.2259	10.5982
YDL229W_CDS	IV	44065	45906	+	3.5472e-12	YDL229W_CDS	YDL229W_CDS	No description	+	CDS	overlapping	0	16.1954	16.1875	15.539	15.0912
YDL228C_CDS	IV	45277	45918	-	0.000819728	YDL228C_CDS	YDL228C_CDS	No description	-	CDS	overlapping	0	4.8532	4.87155	3.992	2.7741
YDL226C_CDS	IV	51115	52173	-	6.21671e-12	YDL226C_CDS	YDL226C_CDS	No description	-	CDS	overlapping	0	11.4017	11.2605	11.2945	10.9511
YDL225W_CDS	IV	52445	54100	+	1.25609e-06	YDL225W_CDS	YDL225W_CDS	No description	+	CDS	overlapping	0	11.4175	11.399	11.4252	11.3007
YDL223C_CDS	IV	57265	60405	-	1.62309e-30	YDL223C_CDS	YDL223C_CDS	No description	-	CDS	overlapping	0	9.06595	9.64603	10.4426	11.4138
YDL222C_CDS	IV	60872	61801	-	6.08469e-07	YDL222C_CDS	YDL222C_CDS	No description	-	CDS	overlapping	0	6.10221	6.22834	6.65795	8.14847
YDL221W_CDS	IV	62011	62562	+	0.00407575	YDL221W_CDS	YDL221W_CDS	No description	+	CDS	overlapping	0	1.63473	3.44839	4.32099	4.82683
YDL215C_CDS	IV	70640	73918	-	4.9968e-16	YDL215C_CDS	YDL215C_CDS	No description	-	CDS	overlapping	0	10.4786	10.5813	11.282	12.1568
YDL214C_CDS	IV	74446	76545	-	0.00057915	YDL214C_CDS	YDL214C_CDS	No description	-	CDS	overlapping	0	7.39736	7.42329	8.07911	8.81156
YDL212W_CDS	IV	78426	79058	+	5.99204e-06	YDL212W_CDS	YDL212W_CDS	No description	+	CDS	overlapping	0	11.7849	11.7606	11.9685	11.7405
YDL210W_CDS	IV	84270	85985	+	5.62824e-09	YDL210W_CDS	YDL210W_CDS	No description	+	CDS	overlapping	0	5.56042	6.18267	6.5193	8.572
YDL208W_CDS	IV	87512	87982	+	0.00030191	YDL208W_CDS	YDL208W_CDS	No description	+	CDS	overlapping	0	12.7785	12.3888	12.4694	12.5224
YDL205C_CDS	IV	92762	93745	-	0.00382355	YDL205C_CDS	YDL205C_CDS	No description	-	CDS	overlapping	0	11.1353	10.7736	10.7225	11.2075
YDL204W_CDS	IV	94605	95786	+	5.36013e-10	YDL204W_CDS	YDL204W_CDS	No description	+	CDS	overlapping	0	7.88717	8.24068	8.95935	9.90424
YDL203C_CDS	IV	96082	97953	-	0.00020967	YDL203C_CDS	YDL203C_CDS	No description	-	CDS	overlapping	0	9.95392	9.95596	9.90309	9.87095
YDL201W_CDS	IV	99561	100421	+	5.75679e-10	YDL201W_CDS	YDL201W_CDS	No description	+	CDS	overlapping	0	10.6611	10.4254	10.2935	9.99175
YDL200C_CDS	IV	100501	101067	-	0.00044468	YDL200C_CDS	YDL200C_CDS	No description	-	CDS	overlapping	0	8.2772	8.63852	8.98845	9.47328
YDL199C_CDS	IV	101290	103353	-	6.73691e-20	YDL199C_CDS	YDL199C_CDS	No description	-	CDS	overlapping	0	7.28802	7.99419	8.94263	9.70778
YDL198C_CDS	IV	103649	104551	-	3.31848e-07	YDL198C_CDS	YDL198C_CDS	No description	-	CDS	overlapping	0	10.7791	10.8268	10.7941	10.1331
YDL197C_CDS	IV	104917	106494	-	0.00137749	YDL197C_CDS	YDL197C_CDS	No description	-	CDS	overlapping	0	9.5149	9.80981	10.074	10.6821
YDL194W_CDS	IV	111580	114234	+	7.52472e-06	YDL194W_CDS	YDL194W_CDS	No description	+	CDS	overlapping	0	8.96593	9.37401	9.82008	10.3348
YDL192W_CDS	IV	116321	116866	+	7.68125e-07	YDL192W_CDS	YDL192W_CDS	No description	+	CDS	overlapping	0	13.6989	13.5519	13.6115	13.4363
YDL189W_CDS	IV	122216	123589	+	0.00538281	YDL189W_CDS	YDL189W_CDS	No description	+	CDS	overlapping	0	10.6785	10.5212	10.6395	10.7672
YDL183C_CDS	IV	130871	131833	-	0.000428689	YDL183C_CDS	YDL183C_CDS	No description	-	CDS	overlapping	0	7.97099	8.47077	8.76278	9.23121
YDL182W_CDS	IV	133437	134723	+	1.85907e-06	YDL182W_CDS	YDL182W_CDS	No description	+	CDS	overlapping	0	12.9822	13.1819	13.008	12.4655
YDL181W_CDS	IV	135179	135436	+	4.86518e-18	YDL181W_CDS	YDL181W_CDS	No description	+	CDS	overlapping	0	7.85873	9.12507	10.3547	11.5883
YDL179W_CDS	IV	138291	139205	+	0.000484354	YDL179W_CDS	YDL179W_CDS	No description	+	CDS	overlapping	0	9.53636	9.72876	9.01354	9.13907
YDL170W_CDS	IV	156318	157904	+	2.51898e-09	YDL170W_CDS	YDL170W_CDS	No description	+	CDS	overlapping	0	9.64864	10.2984	10.859	11.1974
YDL169C_CDS	IV	158064	158735	-	6.45417e-22	YDL169C_CDS	YDL169C_CDS	No description	-	CDS	overlapping	0	5.95128	6.5956	8.10204	9.16837
YDL167C_CDS	IV	160995	163154	-	7.18648e-06	YDL167C_CDS	YDL167C_CDS	No description	-	CDS	overlapping	0	11.5383	11.2582	11.2291	11.2354
YDL166C_CDS	IV	163449	164042	-	1.60687e-08	YDL166C_CDS	YDL166C_CDS	No description	-	CDS	overlapping	0	10.2144	9.97854	9.84145	9.77523
YDL165W_CDS	IV	164290	164865	+	0.000249153	YDL165W_CDS	YDL165W_CDS	No description	+	CDS	overlapping	0	9.72011	9.5762	9.5089	9.66477
YDL160C_CDS	IV	170410	171930	-	0.00265362	YDL160C_CDS	YDL160C_CDS	No description	-	CDS	overlapping	0	11.864	11.8451	11.6307	11.8218
YDL155W_CDS	IV	176773	178056	+	0.00355808	YDL155W_CDS	YDL155W_CDS	No description	+	CDS	overlapping	0	10.4284	10.4989	10.2889	10.4621
YDL153C_CDS	IV	181186	183018	-	8.41714e-06	YDL153C_CDS	YDL153C_CDS	No description	-	CDS	overlapping	0	13.1798	12.6863	12.74	12.8043
YDL152W_CDS	IV	182822	183187	+	0.000850183	YDL152W_CDS	YDL152W_CDS	No description	+	CDS	overlapping	0	4.80395	2.95325	3.30619	2.5241
YDL150W_CDS	IV	183343	184611	+	5.41683e-06	YDL150W_CDS	YDL150W_CDS	No description	+	CDS	overlapping	0	11.5518	11.2471	11.1981	11.3021
YDL149W_CDS	IV	184925	187918	+	0.000312355	YDL149W_CDS	YDL149W_CDS	No description	+	CDS	overlapping	0	9.01472	9.23601	9.62069	10.3264
YDL148C_CDS	IV	188154	190586	-	5.93953e-13	YDL148C_CDS	YDL148C_CDS	No description	-	CDS	overlapping	0	13.1676	12.7958	12.7795	12.4651
YDL145C_CDS	IV	194571	198176	-	0.00020203	YDL145C_CDS	YDL145C_CDS	No description	-	CDS	overlapping	0	13.7456	13.7259	13.717	13.5753
YDL143W_CDS	IV	199996	201582	+	5.00713e-10	YDL143W_CDS	YDL143W_CDS	No description	+	CDS	overlapping	0	13.1208	12.9757	12.948	12.7597
YDL141W_CDS	IV	203039	205111	+	8.03443e-05	YDL141W_CDS	YDL141W_CDS	No description	+	CDS	overlapping	0	10.6	10.5664	10.4218	10.3954
YDL139C_CDS	IV	211375	212046	-	0.000205723	YDL139C_CDS	YDL139C_CDS	No description	-	CDS	overlapping	0	7.97515	8.02377	8.62182	9.36101
YDL138W_CDS	IV	213351	215642	+	0.000721682	YDL138W_CDS	YDL138W_CDS	No description	+	CDS	overlapping	0	9.56263	9.79813	10.1305	10.7063
YDL136W_CDS	IV	217600	218367	+	2.99407e-06	YDL136W_CDS	YDL136W_CDS	No description	+	CDS	overlapping	0	14.499	13.9646	13.975	13.6384
YDL130W-A_CDS	IV	229171	229431	+	1.16542e-13	YDL130W-A_CDS	YDL130W-A_CDS	No description	+	CDS	overlapping	0	8.79542	10.2624	11.1478	11.8394
YDL130W_CDS	IV	229906	230527	+	1.75046e-05	YDL130W_CDS	YDL130W_CDS	No description	+	CDS	overlapping	0	15.1777	15.1111	14.9631	14.9054
YDL129W_CDS	IV	231024	231899	+	0.000442561	YDL129W_CDS	YDL129W_CDS	No description	+	CDS	overlapping	0	8.84055	8.23627	8.13017	8.41376
YDL126C_CDS	IV	236157	238664	-	0.000392485	YDL126C_CDS	YDL126C_CDS	No description	-	CDS	overlapping	0	14.1686	14.297	14.4156	14.2094
YDL123W_CDS	IV	241418	241840	+	0.00851345	YDL123W_CDS	YDL123W_CDS	No description	+	CDS	overlapping	0	8.97933	9.01473	9.62035	10.0939
YDL122W_CDS	IV	242552	244981	+	0.00144447	YDL122W_CDS	YDL122W_CDS	No description	+	CDS	overlapping	0	12.111	11.9702	11.9499	12.1388
YDL119C_CDS	IV	246689	247612	-	0.000270926	YDL119C_CDS	YDL119C_CDS	No description	-	CDS	overlapping	0	8.3859	8.60955	9.24338	9.77716
YDL117W_CDS	IV	248581	251238	+	0.00351545	YDL117W_CDS	YDL117W_CDS	No description	+	CDS	overlapping	0	10.7519	10.9447	10.7894	10.8569
YDL116W_CDS	IV	251566	253746	+	0.000329131	YDL116W_CDS	YDL116W_CDS	No description	+	CDS	overlapping	0	11.0754	10.9117	11.0502	11.0714
YDL112W_CDS	IV	258915	263225	+	1.62245e-07	YDL112W_CDS	YDL112W_CDS	No description	+	CDS	overlapping	0	12.134	11.987	11.8434	11.7502
YDL110C_CDS	IV	264512	264964	-	7.09268e-21	YDL110C_CDS	YDL110C_CDS	No description	-	CDS	overlapping	0	8.81818	9.51066	10.4	11.309
YDL109C_CDS	IV	265258	267201	-	0.00155881	YDL109C_CDS	YDL109C_CDS	No description	-	CDS	overlapping	0	8.28972	8.61945	8.65771	9.42377
YDL103C_CDS	IV	275148	276581	-	6.08111e-05	YDL103C_CDS	YDL103C_CDS	No description	-	CDS	overlapping	0	10.8194	10.8565	10.8944	10.7204
YDL102W_CDS	IV	276872	280165	+	0.00175077	YDL102W_CDS	YDL102W_CDS	No description	+	CDS	overlapping	0	10.7906	10.9074	10.8275	10.8261
YDL101C_CDS	IV	280307	281848	-	0.000309603	YDL101C_CDS	YDL101C_CDS	No description	-	CDS	overlapping	0	9.77797	9.98973	10.3203	10.7979
YDL100C_CDS	IV	282112	283176	-	6.85034e-05	YDL100C_CDS	YDL100C_CDS	No description	-	CDS	overlapping	0	12.6559	12.693	12.9628	12.7093
YDL093W_CDS	IV	289909	292140	+	0.00702415	YDL093W_CDS	YDL093W_CDS	No description	+	CDS	overlapping	0	10.6299	10.6288	10.7401	10.7382
YDL092W_CDS	IV	292781	293221	+	0.000144559	YDL092W_CDS	YDL092W_CDS	No description	+	CDS	overlapping	0	10.7074	10.4937	10.5123	10.4146
YDL086W_CDS	IV	301413	302234	+	0.00832478	YDL086W_CDS	YDL086W_CDS	No description	+	CDS	overlapping	0	11.1326	11.2755	11.7726	12.065
YDL085W_CDS	IV	303211	304848	+	2.4307e-20	YDL085W_CDS	YDL085W_CDS	No description	+	CDS	overlapping	0	5.30975	6.79339	7.93257	9.28203
YDL084W_CDS	IV	305237	306577	+	1.11567e-34	YDL084W_CDS	YDL084W_CDS	No description	+	CDS	overlapping	0	14.2127	14.0677	14.0791	13.5817
YDL083C_CDS	IV	306926	307789	-	2.8e-45	YDL083C_CDS	YDL083C_CDS	No description	-	CDS	overlapping	0	14.7066	14.4324	14.126	13.5264
YDL082W_CDS	IV	308424	309388	+	2.02582e-37	YDL082W_CDS	YDL082W_CDS	No description	+	CDS	overlapping	0	14.1923	13.9799	13.7582	13.273
YDL081C_CDS	IV	309802	310122	-	4.01893e-11	YDL081C_CDS	YDL081C_CDS	No description	-	CDS	overlapping	0	14.7392	14.6722	14.5186	14.4633
YDL079C_CDS	IV	312951	314748	-	1.52298e-05	YDL079C_CDS	YDL079C_CDS	No description	-	CDS	overlapping	0	7.31201	7.78512	8.73508	9.25435
YDL076C_CDS	IV	320668	321552	-	0.000133535	YDL076C_CDS	YDL076C_CDS	No description	-	CDS	overlapping	0	9.70198	9.48558	9.51404	9.61097
YDL075W_CDS	IV	322226	322988	+	2.77744e-15	YDL075W_CDS	YDL075W_CDS	No description	+	CDS	overlapping	0	14.8286	14.5806	14.5188	14.2312
YDL074C_CDS	IV	324047	326149	-	2.03714e-21	YDL074C_CDS	YDL074C_CDS	No description	-	CDS	overlapping	0	11.8057	11.4952	11.2086	11.2748
YDL072C_CDS	IV	329836	330447	-	2.1358e-07	YDL072C_CDS	YDL072C_CDS	No description	-	CDS	overlapping	0	11.4237	11.694	12.3371	12.7124
YDL067C_CDS	IV	334217	334396	-	1.36631e-05	YDL067C_CDS	YDL067C_CDS	No description	-	CDS	overlapping	0	9.46704	9.89959	10.2724	10.9844
YDL064W_CDS	IV	337487	338070	+	4.82278e-06	YDL064W_CDS	YDL064W_CDS	No description	+	CDS	overlapping	0	9.64723	8.87074	7.82691	6.12503
YDL063C_CDS	IV	338272	340134	-	0.0010352	YDL063C_CDS	YDL063C_CDS	No description	-	CDS	overlapping	0	11.6895	11.4093	11.3759	11.5749
YDL061C_CDS	IV	340628	340798	-	4.21348e-05	YDL061C_CDS	YDL061C_CDS	No description	-	CDS	overlapping	0	13.4211	13.2979	12.9614	12.8736
YDL060W_CDS	IV	341619	343985	+	1.58324e-10	YDL060W_CDS	YDL060W_CDS	No description	+	CDS	overlapping	0	12.312	12.0127	11.8014	11.7014
YDL058W_CDS	IV	345665	351037	+	0.000756744	YDL058W_CDS	YDL058W_CDS	No description	+	CDS	overlapping	0	12.4892	12.6084	12.4729	12.2836
YDL057W_CDS	IV	351434	352420	+	6.31767e-08	YDL057W_CDS	YDL057W_CDS	No description	+	CDS	overlapping	0	7.71422	8.23718	8.67356	9.56214
YDL055C_CDS	IV	355674	356759	-	0	YDL055C_CDS	YDL055C_CDS	No description	-	CDS	overlapping	0	15.4642	14.7018	14.1385	13.608
YDL053C_CDS	IV	361699	362256	-	0.000201257	YDL053C_CDS	YDL053C_CDS	No description	-	CDS	overlapping	0	10.5857	10.776	11.3342	11.5776
YDL052C_CDS	IV	362672	363583	-	0.00136329	YDL052C_CDS	YDL052C_CDS	No description	-	CDS	overlapping	0	10.9815	10.9816	11.0204	11.0224
YDL051W_CDS	IV	363952	364779	+	8.06672e-08	YDL051W_CDS	YDL051W_CDS	No description	+	CDS	overlapping	0	12.3944	12.1922	12.3288	12.0944
YDL046W_CDS	IV	371240	371761	+	0.00608556	YDL046W_CDS	YDL046W_CDS	No description	+	CDS	overlapping	0	11.6135	11.6164	11.7911	11.8154
YDL043C_CDS	IV	375680	376480	-	0.000168436	YDL043C_CDS	YDL043C_CDS	No description	-	CDS	overlapping	0	9.24417	9.08061	9.12956	8.83611
YDL042C_CDS	IV	376757	378445	-	0.000357042	YDL042C_CDS	YDL042C_CDS	No description	-	CDS	overlapping	0	10.2938	10.2791	10.1801	9.98893
YDL040C_CDS	IV	378874	381438	-	3.25327e-09	YDL040C_CDS	YDL040C_CDS	No description	-	CDS	overlapping	0	12.5761	12.5082	12.3725	12.2204
YDL035C_CDS	IV	389172	392057	-	2.3598e-06	YDL035C_CDS	YDL035C_CDS	No description	-	CDS	overlapping	0	10.8923	11.1869	11.5759	11.9731
YDL031W_CDS	IV	394217	397204	+	0.000404795	YDL031W_CDS	YDL031W_CDS	No description	+	CDS	overlapping	0	13.2377	12.9652	13.0644	13.0328
YDL030W_CDS	IV	397537	399129	+	7.96477e-10	YDL030W_CDS	YDL030W_CDS	No description	+	CDS	overlapping	0	9.54492	9.17389	9.1206	8.9068
YDL027C_CDS	IV	403695	404957	-	1.22467e-12	YDL027C_CDS	YDL027C_CDS	No description	-	CDS	overlapping	0	9.82012	10.2768	10.9332	11.5737
YDL024C_CDS	IV	408451	409857	-	3.08856e-06	YDL024C_CDS	YDL024C_CDS	No description	-	CDS	overlapping	0	6.13935	6.60421	7.03858	8.31259
YDL021W_CDS	IV	413953	414888	+	0.000310754	YDL021W_CDS	YDL021W_CDS	No description	+	CDS	overlapping	0	7.39591	8.55731	9.193	10.1298
YDL020C_CDS	IV	415113	416708	-	0.00317728	YDL020C_CDS	YDL020C_CDS	No description	-	CDS	overlapping	0	10.4913	11.0146	11.1343	11.8819
YDL019C_CDS	IV	417663	421514	-	0.000638763	YDL019C_CDS	YDL019C_CDS	No description	-	CDS	overlapping	0	11.4149	11.4047	11.3471	11.3489
YDL015C_CDS	IV	426002	426934	-	8.94664e-06	YDL015C_CDS	YDL015C_CDS	No description	-	CDS	overlapping	0	12.1735	12.2051	12.3086	12.2055
YDL014W_CDS	IV	427364	428347	+	1.08667e-09	YDL014W_CDS	YDL014W_CDS	No description	+	CDS	overlapping	0	14.2426	13.9768	13.7374	13.304
YDL007C-A_CDS	IV	436567	436824	-	3.79413e-05	YDL007C-A_CDS	YDL007C-A_CDS	No description	-	CDS	overlapping	0	1.55873	2.32359	3.16784	5.22307
YDL007W_CDS	IV	438047	439360	+	0.000243599	YDL007W_CDS	YDL007W_CDS	No description	+	CDS	overlapping	0	12.7371	12.7158	12.942	12.812
YDL004W_CDS	IV	443029	443511	+	7.17907e-10	YDL004W_CDS	YDL004W_CDS	No description	+	CDS	overlapping	0	11.3549	11.7795	12.34	12.9451
YDL003W_CDS	IV	444683	446383	+	1.56779e-14	YDL003W_CDS	YDL003W_CDS	No description	+	CDS	overlapping	0	10.9995	10.8544	10.3079	10.2827
YDL002C_CDS	IV	446967	447578	-	0.000461714	YDL002C_CDS	YDL002C_CDS	No description	-	CDS	overlapping	0	9.32793	9.05037	9.05837	9.1973
YDR001C_CDS	IV	450220	452475	-	2.12861e-10	YDR001C_CDS	YDR001C_CDS	No description	-	CDS	overlapping	0	11.2116	11.7543	12.5065	13.055
YDR002W_CDS	IV	453045	453650	+	2.36648e-05	YDR002W_CDS	YDR002W_CDS	No description	+	CDS	overlapping	0	13.3743	13.1957	13.2867	13.1074
YDR003W_CDS	IV	454122	454754	+	0.00151411	YDR003W_CDS	YDR003W_CDS	No description	+	CDS	overlapping	0	9.07565	9.38687	9.51529	10.1979
YDR009W_CDS	IV	463434	464996	+	0.00729712	YDR009W_CDS	YDR009W_CDS	No description	+	CDS	overlapping	0	7.75593	8.36657	8.70893	8.92253
YDR012W_CDS	IV	471853	472941	+	0.000685705	YDR012W_CDS	YDR012W_CDS	No description	+	CDS	overlapping	0	15.1967	14.5791	14.4668	14.3102
YDR014W-A_CDS	IV	477797	478285	+	4.58066e-07	YDR014W-A_CDS	YDR014W-A_CDS	No description	+	CDS	overlapping	0	4.66116	5.85154	7.00179	7.50159
YDR017C_CDS	IV	479115	482267	-	9.61047e-05	YDR017C_CDS	YDR017C_CDS	No description	-	CDS	overlapping	0	11.2802	11.1619	10.9864	11.1604
YDR018C_CDS	IV	482670	483860	-	7.63217e-20	YDR018C_CDS	YDR018C_CDS	No description	-	CDS	overlapping	0	5.8074	7.2143	8.17686	9.22992
YDR020C_CDS	IV	485746	486444	-	0.000766835	YDR020C_CDS	YDR020C_CDS	No description	-	CDS	overlapping	0	8.99884	8.81977	8.58059	8.86952
YDR021W_CDS	IV	486804	488003	+	0.00303092	YDR021W_CDS	YDR021W_CDS	No description	+	CDS	overlapping	0	9.96591	9.52238	9.63163	9.78518
YDR022C_CDS	IV	488072	488662	-	0.00711865	YDR022C_CDS	YDR022C_CDS	No description	-	CDS	overlapping	0	7.77424	8.17026	8.58786	8.95193
YDR023W_CDS	IV	489508	490896	+	2.74687e-28	YDR023W_CDS	YDR023W_CDS	No description	+	CDS	overlapping	0	14.2137	14.0046	13.8842	13.3891
YDR025W_CDS	IV	491515	492324	+	1.27085e-21	YDR025W_CDS	YDR025W_CDS	No description	+	CDS	overlapping	0	14.6646	14.5639	14.3111	13.8334
YDR032C_CDS	IV	504099	504695	-	0.00947908	YDR032C_CDS	YDR032C_CDS	No description	-	CDS	overlapping	0	11.7494	12.269	12.8024	12.8447
YDR033W_CDS	IV	508147	509109	+	2.63897e-05	YDR033W_CDS	YDR033W_CDS	No description	+	CDS	overlapping	0	14.3698	14.4868	14.0019	13.9299
YDR034W-B_CDS	IV	521314	521469	+	0.000249618	YDR034W-B_CDS	YDR034W-B_CDS	No description	+	CDS	overlapping	0	3.13723	5.70335	7.76723	9.43065
YDR037W_CDS	IV	525440	527215	+	2.86707e-29	YDR037W_CDS	YDR037W_CDS	No description	+	CDS	overlapping	0	14.6385	14.5375	14.5302	13.8336
YDR042C_CDS	IV	540601	541203	-	4.06361e-06	YDR042C_CDS	YDR042C_CDS	No description	-	CDS	overlapping	0	6.45632	6.88479	8.83566	9.11474
YDR043C_CDS	IV	542674	543369	-	0.00374489	YDR043C_CDS	YDR043C_CDS	No description	-	CDS	overlapping	0	7.6496	7.76253	8.99019	10.0563
YDR044W_CDS	IV	546642	547628	+	0.00501038	YDR044W_CDS	YDR044W_CDS	No description	+	CDS	overlapping	0	11.2879	10.9571	11.065	11.0346
YDR048C_CDS	IV	553084	553398	-	0.00220043	YDR048C_CDS	YDR048C_CDS	No description	-	CDS	overlapping	0	1.59673	1.36061	1.62586	4.68059
YDR050C_CDS	IV	555726	556472	-	5.51667e-23	YDR050C_CDS	YDR050C_CDS	No description	-	CDS	overlapping	0	16.2559	16.0879	15.5328	14.9153
YDR055W_CDS	IV	563527	564861	+	8.30711e-06	YDR055W_CDS	YDR055W_CDS	No description	+	CDS	overlapping	0	11.7805	13.0292	13.0372	13.3741
YDR056C_CDS	IV	565023	565640	-	0.00424093	YDR056C_CDS	YDR056C_CDS	No description	-	CDS	overlapping	0	10.6742	10.402	10.5877	10.6054
YDR058C_CDS	IV	567723	568703	-	9.64963e-07	YDR058C_CDS	YDR058C_CDS	No description	-	CDS	overlapping	0	7.41396	7.92475	8.6913	9.33078
YDR059C_CDS	IV	569234	569770	-	1.00435e-32	YDR059C_CDS	YDR059C_CDS	No description	-	CDS	overlapping	0	8.62481	9.55772	10.6405	11.4486
YDR060W_CDS	IV	570649	573726	+	5.80048e-19	YDR060W_CDS	YDR060W_CDS	No description	+	CDS	overlapping	0	13.3927	12.9833	12.8803	12.7361
YDR061W_CDS	IV	574164	575783	+	2.41791e-05	YDR061W_CDS	YDR061W_CDS	No description	+	CDS	overlapping	0	9.85389	10.0785	10.3302	11.0228
YDR064W_CDS	IV	579458	580452	+	7.68976e-16	YDR064W_CDS	YDR064W_CDS	No description	+	CDS	overlapping	0	15.1706	14.9969	14.9518	14.6116
YDR070C_CDS	IV	588098	588379	-	2.68162e-13	YDR070C_CDS	YDR070C_CDS	No description	-	CDS	overlapping	0	4.93368	5.95419	7.24665	9.438
YDR071C_CDS	IV	588827	589402	-	7.1223e-06	YDR071C_CDS	YDR071C_CDS	No description	-	CDS	overlapping	0	11.82	11.6982	11.6599	11.4823
YDR077W_CDS	IV	600793	601809	+	3.73657e-19	YDR077W_CDS	YDR077W_CDS	No description	+	CDS	overlapping	0	14.8289	16.4613	17.2525	17.8551
YDR079W_CDS	IV	603064	603399	+	4.35904e-05	YDR079W_CDS	YDR079W_CDS	No description	+	CDS	overlapping	0	8.4867	8.79009	9.33012	10.0876
[truncated: 2,234 more rows]

[truncated: 24 more sheets: 1S2B, 2A, 2B, 2C, 2D, 2S1A, 2S1B, 2S1C, 2S1D, 3 and 3S1, 4A, 4B, 4C, 4D, 4E, 4F, 4G, 4S1B, 4S1C, 4S1D …]
